# Supplementary material for: Five decades of change in somatic growth of Pacific hake from Puget Sound and Strait of Georgia
Source: PeerJ. 2022 Jul 13;10:e13577. doi: 10.7717/peerj.13577 (PMC9288167; doi:10.7717/peerj.13577)
Supplement: Supplemental Information 3 — Raw data of Pacific hake location and date of collection, age and size of fish, total otolith radius and otolith radius at each opaque and translucent zones (which correspond to summer and winter otolith growth), average trace element ratios, abundance of hake, harbor seal, and orca, climate data (e.g., PDO, ONI, upwelling, NPI, PNI), salinity, and sea surface temperature. [file peerj-10-13577-s003.csv]

UNIQUE	REG	COLLYR	SITE	ID	REGYRIDYRSEASON	WHT	TLCAPT	SEX	AGE	HATCHYR	YR	DAYGR	TOTRAD	YRSEASON	OTORAD	FrazerLee_TL	FrazerLee_GR	TL	GR	GRnotes	CHEMnotes	OTOnotes	aveMg_Ca	aveMn_Ca	aveSr_Ca	aveBa_Ca	avePb_Ca	errMg_Ca	errMn_Ca	errSr_Ca	errBa_Ca	errPb_Ca	devMg_Ca	devMn_Ca	devSr_Ca	devBa_Ca	devPb_Ca	maxMg_Ca	maxMn_Ca	maxSr_Ca	maxBa_Ca	maxPb_Ca	sumMg_Ca	sumMn_Ca	sumSr_Ca	sumBa_Ca	sumPb_Ca	ONI	PDO
1	WDFW	1987	PORT SUSAN	1	WDFW_1987_1_1SUMMER	NA	250	M	4	1983	1983	NA	3772	1SUMMER	1319	63.44	63.44	89.36	89.36	NA	Pacifichake_oto_chem_25Jan10.xlsx	Bad oto no clear seasonal marks	0.07316792	0.020879297	1.879253452	0.003852003	0.000489556	0.001743216	0.001581005	0.033561638	0.000234345	6.49E-06	0.016071656	0.014576149	0.309423016	0.002160554	5.98E-05	0.114512475	0.074212526	2.787606175	0.010788976	0.000667071	6.219273176	1.774740245	159.7365434	0.327420246	0.041612302	0.33	2.57
1	WDFW	1987	PORT SUSAN	1	WDFW_1987_1_1WINTER	NA	250	M	4	1983	1983-84	NA	3772	1WINTER	1505	77.58	14.15	101.54	12.18	NA	Pacifichake_oto_chem_25Jan10.xlsx	Bad oto no clear seasonal marks	0.057570507	0.008971456	1.727540206	0.005035866	0.000548597	0.00243132	0.000613096	0.061818332	0.001013918	1.81E-05	0.008766247	0.00221055	0.222889164	0.003655734	6.52E-05	0.071163305	0.012954651	2.264040093	0.013385986	0.00063161	0.748416596	0.116628924	22.45802268	0.065466252	0.007131758	-0.53	1.47
1	WDFW	1987	PORT SUSAN	1	WDFW_1987_1_2SUMMER	NA	250	M	4	1983	1984	NA	3772	2SUMMER	2688	167.56	89.97	179.01	77.47	NA	Pacifichake_oto_chem_25Jan10.xlsx	Bad oto no clear seasonal marks	0.066233764	0.006331307	1.968916208	0.008511955	0.000532992	0.00199865	0.00037387	0.03020007	0.000924441	1.09E-05	0.018098541	0.003385538	0.273473263	0.00837117	9.86E-05	0.118727306	0.015649199	2.652098353	0.035507491	0.000997505	5.431168673	0.519167149	161.451129	0.697980285	0.043705339	-0.3	-0.01
1	WDFW	1987	PORT SUSAN	1	WDFW_1987_1_2WINTER	NA	250	M	4	1983	1984-85	NA	3772	2WINTER	2990	190.53	22.97	198.79	19.78	NA	Pacifichake_oto_chem_25Jan10.xlsx	Bad oto no clear seasonal marks	0.047095981	0.012017195	1.876957379	0.005372274	0.000507603	0.001894821	0.000930542	0.093210021	0.000855466	2.25E-05	0.00868316	0.00426428	0.427141976	0.003920238	0.000103142	0.064647469	0.021075814	2.567326662	0.01661884	0.000790746	0.989015596	0.252361102	39.41610496	0.112817749	0.010659673	-0.9	1.01
1	WDFW	1987	PORT SUSAN	1	WDFW_1987_1_3SUMMER	NA	250	M	4	1983	1985	NA	3772	3SUMMER	3389	220.87	30.35	224.92	26.13	NA	Pacifichake_oto_chem_25Jan10.xlsx	Bad oto no clear seasonal marks	0.036608106	0.004431792	2.167031769	0.003882989	0.000546895	0.002040648	0.000471472	0.079285226	0.000298491	2.58E-05	0.009786603	0.002261098	0.380238587	0.001431513	0.000123498	0.06592578	0.008237298	2.945701756	0.006590001	0.000832768	0.841986448	0.101931227	49.84173069	0.089308736	0.012578576	-0.47	0.69
1	WDFW	1987	PORT SUSAN	1	WDFW_1987_1_3WINTER	NA	250	M	4	1983	1985-86	NA	3772	3WINTER	3530	231.59	10.72	234.15	9.23	NA	Pacifichake_oto_chem_25Jan10.xlsx	Bad oto no clear seasonal marks	NA	NA	NA	NA	NA	NA	NA	NA	NA	NA	NA	NA	NA	NA	NA	NA	NA	NA	NA	NA	NA	NA	NA	NA	NA	-0.37	1.04
1	WDFW	1987	PORT SUSAN	1	WDFW_1987_1_4SUMMER	NA	250	M	4	1983	1986	NA	3772	4SUMMER	3605	237.3	5.7	239.06	4.91	NA	Pacifichake_oto_chem_25Jan10.xlsx	Bad oto no clear seasonal marks	NA	NA	NA	NA	NA	NA	NA	NA	NA	NA	NA	NA	NA	NA	NA	NA	NA	NA	NA	NA	NA	NA	NA	NA	NA	0.2	0.83
1	WDFW	1987	PORT SUSAN	1	WDFW_1987_1_4WINTER	NA	250	M	4	1983	1986-87	NA	3772	4WINTER	3772	250	12.7	250	10.94	NA	Pacifichake_oto_chem_25Jan10.xlsx	Bad oto no clear seasonal marks	NA	NA	NA	NA	NA	NA	NA	NA	NA	NA	NA	NA	NA	NA	NA	NA	NA	NA	NA	NA	NA	NA	NA	NA	NA	1.13	1.8
1	WDFW	1987	PORT SUSAN	1	WDFW_1987_1_5SUMMER	NA	250	M	4	1983	NA	NA	3772	5SUMMER	NA	NA	NA	NA	NA	NA	Pacifichake_oto_chem_25Jan10.xlsx	Bad oto no clear seasonal marks	NA	NA	NA	NA	NA	NA	NA	NA	NA	NA	NA	NA	NA	NA	NA	NA	NA	NA	NA	NA	NA	NA	NA	NA	NA	NA	NA
1	WDFW	1987	PORT SUSAN	1	WDFW_1987_1_5WINTER	NA	250	M	4	1983	NA	NA	3772	5WINTER	NA	NA	NA	NA	NA	NA	Pacifichake_oto_chem_25Jan10.xlsx	Bad oto no clear seasonal marks	NA	NA	NA	NA	NA	NA	NA	NA	NA	NA	NA	NA	NA	NA	NA	NA	NA	NA	NA	NA	NA	NA	NA	NA	NA	NA	NA
2	WDFW	1987	PORT SUSAN	2	WDFW_1987_2_1SUMMER	NA	280	M	3	1984	1984	7.36	3177	1SUMMER	975	60	60	87.78	87.78	NA	Pacifichake_oto_chem_25Jan10.xlsx	NA	0.100846597	0.013851172	1.985343434	0.002647396	0.000496732	0.002446294	0.000690153	0.02833886	6.15E-05	1.81E-05	0.019106169	0.005390267	0.221333569	0.000480092	0.000141027	0.146630422	0.034434084	2.570637366	0.003939041	0.000880341	6.151642425	0.84492151	121.1059495	0.161491159	0.030300629	-0.3	-0.01
2	WDFW	1987	PORT SUSAN	2	WDFW_1987_2_1WINTER	NA	280	M	3	1984	1984-85	7.36	3177	1WINTER	1100	73	12	98.69	10.91	NA	Pacifichake_oto_chem_25Jan10.xlsx	NA	0.089018915	0.009013823	1.820256202	0.002362124	0.00052917	0.003037002	0.000983635	0.045965246	0.000103869	3.33E-05	0.009111007	0.002950905	0.137895737	0.000311608	9.98E-05	0.103577594	0.012896873	2.046301275	0.002791372	0.000658354	0.801170232	0.081124404	16.38230582	0.021259114	0.004762533	-0.9	1.01
2	WDFW	1987	PORT SUSAN	2	WDFW_1987_2_2SUMMER	NA	280	M	3	1984	1985	7.36	3177	2SUMMER	2360	199	126	208.68	109.99	NA	Pacifichake_oto_chem_25Jan10.xlsx	NA	0.079806169	0.005363479	1.51539087	0.00196806	0.000421999	0.003636238	0.000274459	0.023009445	0.000133071	1.44E-05	0.033916574	0.00255998	0.214617811	0.001241203	0.000134632	0.184952088	0.01127409	2.357063385	0.006663868	0.000783305	6.943136676	0.466622685	131.8390057	0.171221234	0.03671394	-0.47	0.69
2	WDFW	1987	PORT SUSAN	2	WDFW_1987_2_2WINTER	NA	280	M	3	1984	1985-86	7.36	3177	2WINTER	2525	215	16	223.08	14.4	NA	Pacifichake_oto_chem_25Jan10.xlsx	NA	0.036792546	0.00048716	1.49848277	0.000760362	0.000324292	0.001856203	0.000106686	0.047613282	2.51E-05	1.18E-05	0.006430076	0.000369573	0.164937246	8.70E-05	4.07E-05	0.05092826	0.000917247	1.807035308	0.000970553	0.00038848	0.441510557	0.005845917	17.98179325	0.009124347	0.0038915	-0.37	1.04
2	WDFW	1987	PORT SUSAN	2	WDFW_1987_2_3SUMMER	NA	280	M	3	1984	1986	7.36	3177	3SUMMER	3017	264	49	266.03	42.95	NA	Pacifichake_oto_chem_25Jan10.xlsx	NA	0.053838913	0.001559392	1.942346844	0.001225395	0.000834051	0.004556578	0.000224053	0.072493221	7.82E-05	0.000161311	0.026569185	0.001306441	0.422704486	0.000456192	0.000940597	0.129258843	0.00503246	3.308808141	0.00247051	0.004182567	1.830523056	0.053019341	66.03979269	0.041663439	0.02835775	0.2	0.83
2	WDFW	1987	PORT SUSAN	2	WDFW_1987_2_3WINTER	NA	280	M	3	1984	1986-87	7.36	3177	3WINTER	3177	280	16	280	13.97	NA	Pacifichake_oto_chem_25Jan10.xlsx	NA	NA	NA	NA	NA	NA	NA	NA	NA	NA	NA	NA	NA	NA	NA	NA	NA	NA	NA	NA	NA	NA	NA	NA	NA	NA	1.13	1.8
2	WDFW	1987	PORT SUSAN	2	WDFW_1987_2_4SUMMER	NA	280	M	3	1984	NA	7.36	3177	4SUMMER	NA	NA	NA	NA	NA	NA	Pacifichake_oto_chem_25Jan10.xlsx	NA	NA	NA	NA	NA	NA	NA	NA	NA	NA	NA	NA	NA	NA	NA	NA	NA	NA	NA	NA	NA	NA	NA	NA	NA	NA	NA	NA
2	WDFW	1987	PORT SUSAN	2	WDFW_1987_2_4WINTER	NA	280	M	3	1984	NA	7.36	3177	4WINTER	NA	NA	NA	NA	NA	NA	Pacifichake_oto_chem_25Jan10.xlsx	NA	NA	NA	NA	NA	NA	NA	NA	NA	NA	NA	NA	NA	NA	NA	NA	NA	NA	NA	NA	NA	NA	NA	NA	NA	NA	NA	NA
2	WDFW	1987	PORT SUSAN	2	WDFW_1987_2_5SUMMER	NA	280	M	3	1984	NA	7.36	3177	5SUMMER	NA	NA	NA	NA	NA	NA	Pacifichake_oto_chem_25Jan10.xlsx	NA	NA	NA	NA	NA	NA	NA	NA	NA	NA	NA	NA	NA	NA	NA	NA	NA	NA	NA	NA	NA	NA	NA	NA	NA	NA	NA	NA
2	WDFW	1987	PORT SUSAN	2	WDFW_1987_2_5WINTER	NA	280	M	3	1984	NA	7.36	3177	5WINTER	NA	NA	NA	NA	NA	NA	Pacifichake_oto_chem_25Jan10.xlsx	NA	NA	NA	NA	NA	NA	NA	NA	NA	NA	NA	NA	NA	NA	NA	NA	NA	NA	NA	NA	NA	NA	NA	NA	NA	NA	NA	NA
3	WDFW	1987	PORT SUSAN	3	WDFW_1987_3_1SUMMER	NA	300	M	3	1984	1984	6.34	2979	1SUMMER	700	42	42	72.4	72.4	NA	Pacifichake_oto_chem_25Jan10.xlsx	NA	0.044012045	0.00342616	2.304182454	0.002717902	5.15E-05	0.001714908	0.000172242	0.050085947	0.000194028	4.34E-06	0.011113874	0.001116255	0.324594035	0.001257443	2.81E-05	0.069308727	0.00525323	3.212412395	0.005559064	0.000144955	1.848505878	0.143898704	96.77566307	0.114151867	0.002164068	-0.3	-0.01
3	WDFW	1987	PORT SUSAN	3	WDFW_1987_3_1WINTER	NA	300	M	3	1984	1984-85	6.34	2979	1WINTER	889	64	21	91.27	18.88	NA	Pacifichake_oto_chem_25Jan10.xlsx	NA	0.033103195	0.001891791	2.12607345	0.001683614	4.31E-05	0.00201133	0.000173701	0.053041918	4.69E-05	4.13E-06	0.007251955	0.000626287	0.191245355	0.000168957	1.49E-05	0.047120853	0.003092992	2.44536549	0.002149922	7.94E-05	0.430341538	0.024593287	27.63895485	0.021886985	0.000559986	-0.9	1.01
3	WDFW	1987	PORT SUSAN	3	WDFW_1987_3_2SUMMER	NA	300	M	3	1984	1985	6.34	2979	2SUMMER	2056	196	132	207.82	116.55	NA	Pacifichake_oto_chem_25Jan10.xlsx	NA	0.048486716	0.007887402	1.931315377	0.002687739	3.40E-05	0.00118511	0.000370296	0.030136671	0.000160136	1.03E-06	0.010665987	0.003332665	0.271230039	0.001441227	9.29E-06	0.075603292	0.017179781	2.515042249	0.008114909	8.73E-05	3.927423989	0.638879546	156.4365455	0.217706874	0.002753672	-0.47	0.69
3	WDFW	1987	PORT SUSAN	3	WDFW_1987_3_2WINTER	NA	300	M	3	1984	1985-86	6.34	2979	2WINTER	2231	215	20	225.3	17.48	NA	Pacifichake_oto_chem_25Jan10.xlsx	NA	0.058960887	0.00538727	2.35747532	0.003280334	2.96E-05	0.002655994	0.000285071	0.069790329	9.00E-05	1.26E-06	0.009200632	0.000987516	0.241760792	0.000311919	4.37E-06	0.078380015	0.007337225	2.769349476	0.003772779	4.08E-05	0.707530638	0.064647236	28.28970384	0.039364008	0.000355113	-0.37	1.04
3	WDFW	1987	PORT SUSAN	3	WDFW_1987_3_3SUMMER	NA	300	M	3	1984	1986	6.34	2979	3SUMMER	2719	271	55	274.03	48.74	NA	Pacifichake_oto_chem_25Jan10.xlsx	NA	0.053459158	0.006119459	2.265443072	0.002887195	3.39E-05	0.002704588	0.000590876	0.0456002	0.000105973	1.54E-06	0.01577032	0.003445371	0.265892572	0.000617924	9.00E-06	0.092130318	0.011805822	2.852927599	0.004182902	6.64E-05	1.817611356	0.208061619	77.02506445	0.09816464	0.001153001	0.2	0.83
3	WDFW	1987	PORT SUSAN	3	WDFW_1987_3_3WINTER	NA	300	M	3	1984	1986-87	6.34	2979	3WINTER	2979	300	29	300	25.97	NA	Pacifichake_oto_chem_25Jan10.xlsx	NA	0.055897444	0.007375923	2.006900546	0.005804913	3.48E-05	0.001747249	0.000525889	0.046524156	0.000832306	1.18E-06	0.007412948	0.002231156	0.197385278	0.003531174	5.01E-06	0.066046851	0.010409741	2.47893783	0.013382163	4.64E-05	1.006153991	0.132766612	36.12420983	0.104488441	0.000626009	1.13	1.8
3	WDFW	1987	PORT SUSAN	3	WDFW_1987_3_4SUMMER	NA	300	M	3	1984	NA	6.34	2979	4SUMMER	NA	NA	NA	NA	NA	NA	Pacifichake_oto_chem_25Jan10.xlsx	NA	NA	NA	NA	NA	NA	NA	NA	NA	NA	NA	NA	NA	NA	NA	NA	NA	NA	NA	NA	NA	NA	NA	NA	NA	NA	NA	NA
3	WDFW	1987	PORT SUSAN	3	WDFW_1987_3_4WINTER	NA	300	M	3	1984	NA	6.34	2979	4WINTER	NA	NA	NA	NA	NA	NA	Pacifichake_oto_chem_25Jan10.xlsx	NA	NA	NA	NA	NA	NA	NA	NA	NA	NA	NA	NA	NA	NA	NA	NA	NA	NA	NA	NA	NA	NA	NA	NA	NA	NA	NA	NA
3	WDFW	1987	PORT SUSAN	3	WDFW_1987_3_5SUMMER	NA	300	M	3	1984	NA	6.34	2979	5SUMMER	NA	NA	NA	NA	NA	NA	Pacifichake_oto_chem_25Jan10.xlsx	NA	NA	NA	NA	NA	NA	NA	NA	NA	NA	NA	NA	NA	NA	NA	NA	NA	NA	NA	NA	NA	NA	NA	NA	NA	NA	NA	NA
3	WDFW	1987	PORT SUSAN	3	WDFW_1987_3_5WINTER	NA	300	M	3	1984	NA	6.34	2979	5WINTER	NA	NA	NA	NA	NA	NA	Pacifichake_oto_chem_25Jan10.xlsx	NA	NA	NA	NA	NA	NA	NA	NA	NA	NA	NA	NA	NA	NA	NA	NA	NA	NA	NA	NA	NA	NA	NA	NA	NA	NA	NA	NA
4	WDFW	1987	PORT SUSAN	4	WDFW_1987_4_1SUMMER	NA	330	M	3	1984	1984	10.26	3121	1SUMMER	1492	139	139	159.02	159.02	NA	Pacifichake_oto_chem_25Jan10.xlsx	THIS CHEM WAS SAVED AS 1987-07	0.106211121	0.033520455	1.757168903	0.003764866	8.90E-05	0.002411297	0.001645338	0.017654015	0.000178829	2.92E-06	0.023748519	0.016204698	0.173871878	0.001761259	2.88E-05	0.174300709	0.078715521	2.23496423	0.007858329	0.000240879	10.30247871	3.2514841	170.4453836	0.365191997	0.00863723	-0.3	-0.01
4	WDFW	1987	PORT SUSAN	4	WDFW_1987_4_1WINTER	NA	330	M	3	1984	1984-85	10.26	3121	1WINTER	1649	157	18	175.5	16.48	NA	Pacifichake_oto_chem_25Jan10.xlsx	THIS CHEM WAS SAVED AS 1987-07	0.056296322	0.008252416	1.727433102	0.001472883	7.90E-05	0.003433867	0.000514535	0.067282552	6.82E-05	7.29E-06	0.011388849	0.001706521	0.223150981	0.000226067	2.42E-05	0.076152673	0.012122518	2.08149483	0.001993354	0.000123981	0.619259537	0.090776579	19.00176413	0.016201715	0.000868796	-0.9	1.01
4	WDFW	1987	PORT SUSAN	4	WDFW_1987_4_2SUMMER	NA	330	M	3	1984	1985	10.26	3121	2SUMMER	2362	241	84	250.34	74.84	NA	Pacifichake_oto_chem_25Jan10.xlsx	THIS CHEM WAS SAVED AS 1987-07	0.078119554	0.035420838	1.658845915	0.00290064	7.68E-05	0.002817455	0.002499955	0.027002156	0.000224228	4.56E-06	0.019922412	0.017677353	0.190934078	0.001585535	3.22E-05	0.135219442	0.076350022	2.214031406	0.006348379	0.000185195	3.905977715	1.771041875	82.94229573	0.145031977	0.003838908	-0.47	0.69
4	WDFW	1987	PORT SUSAN	4	WDFW_1987_4_2WINTER	NA	330	M	3	1984	1985-86	10.26	3121	2WINTER	2541	262	21	269.12	18.79	NA	Pacifichake_oto_chem_25Jan10.xlsx	THIS CHEM WAS SAVED AS 1987-07	0.070237759	0.050576275	1.747693681	0.001598	8.49E-05	0.002414375	0.005770997	0.053377068	4.03E-05	4.43E-06	0.008363639	0.019991321	0.184903586	0.000139499	1.54E-05	0.091853128	0.075736755	2.136774026	0.001786747	0.000109153	0.842853108	0.606915295	20.97232417	0.019176005	0.001018914	-0.37	1.04
4	WDFW	1987	PORT SUSAN	4	WDFW_1987_4_3SUMMER	NA	330	M	3	1984	1986	10.26	3121	3SUMMER	2876	301	39	304.28	35.16	NA	Pacifichake_oto_chem_25Jan10.xlsx	THIS CHEM WAS SAVED AS 1987-07	0.062478989	0.011227755	1.812751657	0.001808035	7.14E-05	0.002598008	0.001176288	0.035240908	8.71E-05	4.69E-06	0.012459608	0.005641278	0.169009459	0.000417819	2.25E-05	0.092358514	0.025287433	2.160756095	0.002735877	0.000117025	1.437016748	0.258238375	41.69328811	0.041584799	0.001643156	0.2	0.83
4	WDFW	1987	PORT SUSAN	4	WDFW_1987_4_3WINTER	NA	330	M	3	1984	1986-87	10.26	3121	3WINTER	3121	330	29	330	25.72	NA	Pacifichake_oto_chem_25Jan10.xlsx	THIS CHEM WAS SAVED AS 1987-07	0.085597441	0.011545846	2.114102577	0.00214239	0.000117029	0.004989696	0.001361432	0.060397839	0.000107824	5.33E-06	0.020573044	0.005613327	0.249026671	0.000444568	2.20E-05	0.151505846	0.022160736	2.557645327	0.002978179	0.000160566	1.455156502	0.196279383	35.93974382	0.036420634	0.001989493	1.13	1.8
4	WDFW	1987	PORT SUSAN	4	WDFW_1987_4_4SUMMER	NA	330	M	3	1984	NA	10.26	3121	4SUMMER	NA	NA	NA	NA	NA	NA	Pacifichake_oto_chem_25Jan10.xlsx	THIS CHEM WAS SAVED AS 1987-07	NA	NA	NA	NA	NA	NA	NA	NA	NA	NA	NA	NA	NA	NA	NA	NA	NA	NA	NA	NA	NA	NA	NA	NA	NA	NA	NA
4	WDFW	1987	PORT SUSAN	4	WDFW_1987_4_4WINTER	NA	330	M	3	1984	NA	10.26	3121	4WINTER	NA	NA	NA	NA	NA	NA	Pacifichake_oto_chem_25Jan10.xlsx	THIS CHEM WAS SAVED AS 1987-07	NA	NA	NA	NA	NA	NA	NA	NA	NA	NA	NA	NA	NA	NA	NA	NA	NA	NA	NA	NA	NA	NA	NA	NA	NA	NA	NA
4	WDFW	1987	PORT SUSAN	4	WDFW_1987_4_5SUMMER	NA	330	M	3	1984	NA	10.26	3121	5SUMMER	NA	NA	NA	NA	NA	NA	Pacifichake_oto_chem_25Jan10.xlsx	THIS CHEM WAS SAVED AS 1987-07	NA	NA	NA	NA	NA	NA	NA	NA	NA	NA	NA	NA	NA	NA	NA	NA	NA	NA	NA	NA	NA	NA	NA	NA	NA	NA	NA
4	WDFW	1987	PORT SUSAN	4	WDFW_1987_4_5WINTER	NA	330	M	3	1984	NA	10.26	3121	5WINTER	NA	NA	NA	NA	NA	NA	Pacifichake_oto_chem_25Jan10.xlsx	THIS CHEM WAS SAVED AS 1987-07	NA	NA	NA	NA	NA	NA	NA	NA	NA	NA	NA	NA	NA	NA	NA	NA	NA	NA	NA	NA	NA	NA	NA	NA	NA	NA	NA
5	WDFW	1987	PORT SUSAN	5	WDFW_1987_5_1SUMMER	NA	270	M	NA	NA	NA	NA	NA	1SUMMER	NA	NA	NA	NA	NA	overpolished	Pacifichake_oto_chem_25Jan10.xlsx	overpolished	NA	NA	NA	NA	NA	NA	NA	NA	NA	NA	NA	NA	NA	NA	NA	NA	NA	NA	NA	NA	NA	NA	NA	NA	NA	NA	NA
5	WDFW	1987	PORT SUSAN	5	WDFW_1987_5_1WINTER	NA	270	M	NA	NA	NA	NA	NA	1WINTER	NA	NA	NA	NA	NA	overpolished	Pacifichake_oto_chem_25Jan10.xlsx	overpolished	NA	NA	NA	NA	NA	NA	NA	NA	NA	NA	NA	NA	NA	NA	NA	NA	NA	NA	NA	NA	NA	NA	NA	NA	NA	NA	NA
5	WDFW	1987	PORT SUSAN	5	WDFW_1987_5_2SUMMER	NA	270	M	NA	NA	NA	NA	NA	2SUMMER	NA	NA	NA	NA	NA	overpolished	Pacifichake_oto_chem_25Jan10.xlsx	overpolished	NA	NA	NA	NA	NA	NA	NA	NA	NA	NA	NA	NA	NA	NA	NA	NA	NA	NA	NA	NA	NA	NA	NA	NA	NA	NA	NA
5	WDFW	1987	PORT SUSAN	5	WDFW_1987_5_2WINTER	NA	270	M	NA	NA	NA	NA	NA	2WINTER	NA	NA	NA	NA	NA	overpolished	Pacifichake_oto_chem_25Jan10.xlsx	overpolished	NA	NA	NA	NA	NA	NA	NA	NA	NA	NA	NA	NA	NA	NA	NA	NA	NA	NA	NA	NA	NA	NA	NA	NA	NA	NA	NA
5	WDFW	1987	PORT SUSAN	5	WDFW_1987_5_3SUMMER	NA	270	M	NA	NA	NA	NA	NA	3SUMMER	NA	NA	NA	NA	NA	overpolished	Pacifichake_oto_chem_25Jan10.xlsx	overpolished	NA	NA	NA	NA	NA	NA	NA	NA	NA	NA	NA	NA	NA	NA	NA	NA	NA	NA	NA	NA	NA	NA	NA	NA	NA	NA	NA
5	WDFW	1987	PORT SUSAN	5	WDFW_1987_5_3WINTER	NA	270	M	NA	NA	NA	NA	NA	3WINTER	NA	NA	NA	NA	NA	overpolished	Pacifichake_oto_chem_25Jan10.xlsx	overpolished	NA	NA	NA	NA	NA	NA	NA	NA	NA	NA	NA	NA	NA	NA	NA	NA	NA	NA	NA	NA	NA	NA	NA	NA	NA	NA	NA
5	WDFW	1987	PORT SUSAN	5	WDFW_1987_5_4SUMMER	NA	270	M	NA	NA	NA	NA	NA	4SUMMER	NA	NA	NA	NA	NA	overpolished	Pacifichake_oto_chem_25Jan10.xlsx	overpolished	NA	NA	NA	NA	NA	NA	NA	NA	NA	NA	NA	NA	NA	NA	NA	NA	NA	NA	NA	NA	NA	NA	NA	NA	NA	NA	NA
5	WDFW	1987	PORT SUSAN	5	WDFW_1987_5_4WINTER	NA	270	M	NA	NA	NA	NA	NA	4WINTER	NA	NA	NA	NA	NA	overpolished	Pacifichake_oto_chem_25Jan10.xlsx	overpolished	NA	NA	NA	NA	NA	NA	NA	NA	NA	NA	NA	NA	NA	NA	NA	NA	NA	NA	NA	NA	NA	NA	NA	NA	NA	NA	NA
5	WDFW	1987	PORT SUSAN	5	WDFW_1987_5_5SUMMER	NA	270	M	NA	NA	NA	NA	NA	5SUMMER	NA	NA	NA	NA	NA	overpolished	Pacifichake_oto_chem_25Jan10.xlsx	overpolished	NA	NA	NA	NA	NA	NA	NA	NA	NA	NA	NA	NA	NA	NA	NA	NA	NA	NA	NA	NA	NA	NA	NA	NA	NA	NA	NA
5	WDFW	1987	PORT SUSAN	5	WDFW_1987_5_5WINTER	NA	270	M	NA	NA	NA	NA	NA	5WINTER	NA	NA	NA	NA	NA	overpolished	Pacifichake_oto_chem_25Jan10.xlsx	overpolished	NA	NA	NA	NA	NA	NA	NA	NA	NA	NA	NA	NA	NA	NA	NA	NA	NA	NA	NA	NA	NA	NA	NA	NA	NA	NA	NA
6	WDFW	1987	PORT SUSAN	6	WDFW_1987_6_1SUMMER	NA	300	M	3	1984	1984	5.51	3432	1SUMMER	892	51	51	79.95	79.95	NA	Pacifichake_oto_chem_25Jan10.xlsx	NA	0.136254592	0.005861207	2.698722438	0.002889453	9.01E-05	0.005079611	0.000452024	0.048411552	8.22E-05	3.87E-06	0.037671406	0.0033523	0.359029681	0.000609267	2.87E-05	0.263388208	0.013458415	3.537447528	0.003995735	0.000193235	7.494002565	0.322366358	148.4297341	0.158919913	0.004955233	-0.3	-0.01
6	WDFW	1987	PORT SUSAN	6	WDFW_1987_6_1WINTER	NA	300	M	3	1984	1984-85	5.51	3432	1WINTER	1006	62	11	89.83	9.88	NA	Pacifichake_oto_chem_25Jan10.xlsx	NA	0.098854938	0.013482147	2.18337317	0.001759925	7.03E-05	0.00432849	0.001278792	0.09517317	4.02E-05	5.00E-06	0.012242817	0.00361697	0.269190377	0.000113836	1.41E-05	0.117452509	0.018059938	2.732729775	0.001878287	9.07E-05	0.790839507	0.107857176	17.46698536	0.014079402	0.000562303	-0.9	1.01
6	WDFW	1987	PORT SUSAN	6	WDFW_1987_6_2SUMMER	NA	300	M	3	1984	1985	5.51	3432	2SUMMER	2613	220	158	229.05	139.22	NA	Pacifichake_oto_chem_25Jan10.xlsx	NA	0.142531285	0.010950657	1.941600915	0.003282016	9.53E-05	0.004331291	0.000381919	0.022720901	0.000252961	4.53E-06	0.045838072	0.00404185	0.24045542	0.002677093	4.80E-05	0.271902219	0.021702796	2.72201096	0.013015481	0.000310062	15.96350392	1.226473529	217.4593025	0.36758582	0.010668481	-0.47	0.69
6	WDFW	1987	PORT SUSAN	6	WDFW_1987_6_2WINTER	NA	300	M	3	1984	1985-86	5.51	3432	2WINTER	2771	235	16	242.74	13.69	NA	Pacifichake_oto_chem_25Jan10.xlsx	NA	0.098454579	0.007230602	1.932212013	0.001467377	8.16E-05	0.005322206	0.001247881	0.055458138	3.83E-05	1.21E-05	0.01765176	0.004138751	0.183933834	0.000126873	4.02E-05	0.145583885	0.013139893	2.229759386	0.001676564	0.000199327	1.083000368	0.079536625	21.25433214	0.016141152	0.000897097	-0.37	1.04
6	WDFW	1987	PORT SUSAN	6	WDFW_1987_6_3SUMMER	NA	300	M	3	1984	1986	5.51	3432	3SUMMER	3226	280	45	282.15	39.42	NA	Pacifichake_oto_chem_25Jan10.xlsx	NA	0.057092247	0.007314883	1.915083531	0.001409198	6.30E-05	0.002862589	0.000784101	0.044965641	3.69E-05	2.45E-06	0.016193251	0.004435547	0.254364078	0.000208463	1.38E-05	0.100105521	0.013487475	2.76415414	0.00186332	0.000108773	1.826951898	0.234076268	61.28267301	0.045094347	0.002016089	0.2	0.83
6	WDFW	1987	PORT SUSAN	6	WDFW_1987_6_3WINTER	NA	300	M	3	1984	1986-87	5.51	3432	3WINTER	3432	300	20	300	17.85	NA	Pacifichake_oto_chem_25Jan10.xlsx	NA	NA	NA	NA	NA	NA	NA	NA	NA	NA	NA	NA	NA	NA	NA	NA	NA	NA	NA	NA	NA	NA	NA	NA	NA	NA	1.13	1.8
6	WDFW	1987	PORT SUSAN	6	WDFW_1987_6_4SUMMER	NA	300	M	3	1984	NA	5.51	3432	4SUMMER	NA	NA	NA	NA	NA	NA	Pacifichake_oto_chem_25Jan10.xlsx	NA	NA	NA	NA	NA	NA	NA	NA	NA	NA	NA	NA	NA	NA	NA	NA	NA	NA	NA	NA	NA	NA	NA	NA	NA	NA	NA	NA
6	WDFW	1987	PORT SUSAN	6	WDFW_1987_6_4WINTER	NA	300	M	3	1984	NA	5.51	3432	4WINTER	NA	NA	NA	NA	NA	NA	Pacifichake_oto_chem_25Jan10.xlsx	NA	NA	NA	NA	NA	NA	NA	NA	NA	NA	NA	NA	NA	NA	NA	NA	NA	NA	NA	NA	NA	NA	NA	NA	NA	NA	NA	NA
6	WDFW	1987	PORT SUSAN	6	WDFW_1987_6_5SUMMER	NA	300	M	3	1984	NA	5.51	3432	5SUMMER	NA	NA	NA	NA	NA	NA	Pacifichake_oto_chem_25Jan10.xlsx	NA	NA	NA	NA	NA	NA	NA	NA	NA	NA	NA	NA	NA	NA	NA	NA	NA	NA	NA	NA	NA	NA	NA	NA	NA	NA	NA	NA
6	WDFW	1987	PORT SUSAN	6	WDFW_1987_6_5WINTER	NA	300	M	3	1984	NA	5.51	3432	5WINTER	NA	NA	NA	NA	NA	NA	Pacifichake_oto_chem_25Jan10.xlsx	NA	NA	NA	NA	NA	NA	NA	NA	NA	NA	NA	NA	NA	NA	NA	NA	NA	NA	NA	NA	NA	NA	NA	NA	NA	NA	NA	NA
7	WDFW	1987	PORT SUSAN	7	WDFW_1987_7_1SUMMER	NA	290	F	2	1985	1985	5.34	3038	1SUMMER	972	68	68	94.53	94.53	NA	Pacifichake_oto_chem_25Jan10.xlsx	THIS CHEM WAS SAVED AS 1987-04	0.050328445	0.00547079	2.119249089	0.002199683	0.000101881	0.001774314	0.000304055	0.036732564	7.89E-05	2.82E-06	0.013857836	0.002374746	0.2868905	0.00061606	2.20E-05	0.08848466	0.012974056	3.046820669	0.003756771	0.000169851	3.070035162	0.333718218	129.2741944	0.134180691	0.006214717	-0.47	0.69
7	WDFW	1987	PORT SUSAN	7	WDFW_1987_7_1WINTER	NA	290	F	2	1985	1985-86	5.34	3038	1WINTER	1129	85	17	109.38	14.85	NA	Pacifichake_oto_chem_25Jan10.xlsx	THIS CHEM WAS SAVED AS 1987-04	0.035667611	0.005267729	1.881432053	0.001358557	0.000119449	0.004132974	0.000604188	0.066803303	5.07E-05	7.97E-06	0.013707523	0.002003865	0.221561491	0.000168128	2.64E-05	0.072285861	0.009361708	2.246609879	0.001622358	0.00016865	0.392343723	0.057945019	20.69575259	0.014944124	0.001313938	-0.37	1.04
7	WDFW	1987	PORT SUSAN	7	WDFW_1987_7_2SUMMER	NA	290	F	2	1985	1986	5.34	3038	2SUMMER	2642	247	163	252.53	143.15	NA	Pacifichake_oto_chem_25Jan10.xlsx	THIS CHEM WAS SAVED AS 1987-04	0.035008042	0.007110385	1.78094714	0.001619639	9.95E-05	0.000931956	0.000351392	0.027476448	6.84E-05	1.81E-06	0.009549711	0.003600692	0.281549808	0.000700461	1.86E-05	0.072797538	0.015006167	2.827118954	0.004313403	0.000158702	3.67584439	0.746590384	186.9994497	0.170062097	0.010442703	0.2	0.83
7	WDFW	1987	PORT SUSAN	7	WDFW_1987_7_2WINTER	NA	290	F	2	1985	1986-87	5.34	3038	2WINTER	3038	290	43	290	37.47	NA	Pacifichake_oto_chem_25Jan10.xlsx	THIS CHEM WAS SAVED AS 1987-04	0.046392572	0.003341926	2.195635511	0.00155327	0.000138186	0.002414969	0.000165868	0.033948197	5.54E-05	7.67E-06	0.012548547	0.000861873	0.176400006	0.00028766	3.99E-05	0.076312687	0.005226368	2.493078911	0.002269946	0.000262505	1.252599449	0.090231994	59.2821588	0.04193828	0.00373102	1.13	1.8
7	WDFW	1987	PORT SUSAN	7	WDFW_1987_7_3SUMMER	NA	290	F	2	1985	NA	5.34	3038	3SUMMER	NA	NA	NA	NA	NA	NA	Pacifichake_oto_chem_25Jan10.xlsx	THIS CHEM WAS SAVED AS 1987-04	NA	NA	NA	NA	NA	NA	NA	NA	NA	NA	NA	NA	NA	NA	NA	NA	NA	NA	NA	NA	NA	NA	NA	NA	NA	NA	NA
7	WDFW	1987	PORT SUSAN	7	WDFW_1987_7_3WINTER	NA	290	F	2	1985	NA	5.34	3038	3WINTER	NA	NA	NA	NA	NA	NA	Pacifichake_oto_chem_25Jan10.xlsx	THIS CHEM WAS SAVED AS 1987-04	NA	NA	NA	NA	NA	NA	NA	NA	NA	NA	NA	NA	NA	NA	NA	NA	NA	NA	NA	NA	NA	NA	NA	NA	NA	NA	NA
7	WDFW	1987	PORT SUSAN	7	WDFW_1987_7_4SUMMER	NA	290	F	2	1985	NA	5.34	3038	4SUMMER	NA	NA	NA	NA	NA	NA	Pacifichake_oto_chem_25Jan10.xlsx	THIS CHEM WAS SAVED AS 1987-04	NA	NA	NA	NA	NA	NA	NA	NA	NA	NA	NA	NA	NA	NA	NA	NA	NA	NA	NA	NA	NA	NA	NA	NA	NA	NA	NA
7	WDFW	1987	PORT SUSAN	7	WDFW_1987_7_4WINTER	NA	290	F	2	1985	NA	5.34	3038	4WINTER	NA	NA	NA	NA	NA	NA	Pacifichake_oto_chem_25Jan10.xlsx	THIS CHEM WAS SAVED AS 1987-04	NA	NA	NA	NA	NA	NA	NA	NA	NA	NA	NA	NA	NA	NA	NA	NA	NA	NA	NA	NA	NA	NA	NA	NA	NA	NA	NA
7	WDFW	1987	PORT SUSAN	7	WDFW_1987_7_5SUMMER	NA	290	F	2	1985	NA	5.34	3038	5SUMMER	NA	NA	NA	NA	NA	NA	Pacifichake_oto_chem_25Jan10.xlsx	THIS CHEM WAS SAVED AS 1987-04	NA	NA	NA	NA	NA	NA	NA	NA	NA	NA	NA	NA	NA	NA	NA	NA	NA	NA	NA	NA	NA	NA	NA	NA	NA	NA	NA
7	WDFW	1987	PORT SUSAN	7	WDFW_1987_7_5WINTER	NA	290	F	2	1985	NA	5.34	3038	5WINTER	NA	NA	NA	NA	NA	NA	Pacifichake_oto_chem_25Jan10.xlsx	THIS CHEM WAS SAVED AS 1987-04	NA	NA	NA	NA	NA	NA	NA	NA	NA	NA	NA	NA	NA	NA	NA	NA	NA	NA	NA	NA	NA	NA	NA	NA	NA	NA	NA
8	WDFW	1987	PORT SUSAN	8	WDFW_1987_8_1SUMMER	NA	300	M	3	1984	1984	9.6	3309	1SUMMER	1409	107	107	129.25	129.25	NA	Pacifichake_oto_chem_25Jan10.xlsx	NA	0.0840083	0.026677246	1.892005706	0.002778825	5.94E-05	0.001895058	0.001432465	0.022747917	0.000103011	2.23E-06	0.018077697	0.013664844	0.217001302	0.00098266	2.13E-05	0.1283756	0.065544264	2.314853975	0.006494087	0.000189854	7.644755262	2.427629402	172.1725192	0.252873108	0.005405678	-0.3	-0.01
8	WDFW	1987	PORT SUSAN	8	WDFW_1987_8_1WINTER	NA	300	M	3	1984	1984-85	9.6	3309	1WINTER	1604	126	20	146.78	17.52	NA	Pacifichake_oto_chem_25Jan10.xlsx	NA	0.056894356	0.010519472	1.970229347	0.001695624	4.72E-05	0.002456051	0.001005809	0.06528252	7.16E-05	3.58E-06	0.009189701	0.003763393	0.244264825	0.000267922	1.34E-05	0.07207817	0.016734021	2.46851056	0.002159889	6.85E-05	0.796520981	0.147272602	27.58321086	0.023738729	0.00066097	-0.9	1.01
8	WDFW	1987	PORT SUSAN	8	WDFW_1987_8_2SUMMER	NA	300	M	3	1984	1985	9.6	3309	2SUMMER	2653	233	107	241.05	94.27	NA	Pacifichake_oto_chem_25Jan10.xlsx	NA	0.068225983	0.01079398	1.880251938	0.003257096	5.36E-05	0.002037107	0.000596527	0.027446526	0.000268498	2.10E-06	0.017405047	0.005096732	0.234503223	0.002294047	1.80E-05	0.122770225	0.025779281	2.535490744	0.010823863	0.000161427	4.980496793	0.787960555	137.2583915	0.237767972	0.003911368	-0.47	0.69
8	WDFW	1987	PORT SUSAN	8	WDFW_1987_8_2WINTER	NA	300	M	3	1984	1985-86	9.6	3309	2WINTER	2844	253	19	258.21	17.16	NA	Pacifichake_oto_chem_25Jan10.xlsx	NA	0.063740285	0.006123495	2.088288837	0.001778028	4.95E-05	0.00259948	0.000862146	0.093463239	4.59E-05	2.24E-06	0.009372558	0.00310851	0.336986502	0.000165404	8.07E-06	0.081000142	0.011787724	2.612290717	0.002075663	6.56E-05	0.8286237	0.07960543	27.14775489	0.023114361	0.000644102	-0.37	1.04
8	WDFW	1987	PORT SUSAN	8	WDFW_1987_8_3SUMMER	NA	300	M	3	1984	1986	9.6	3309	3SUMMER	3039	273	20	275.74	17.52	NA	Pacifichake_oto_chem_25Jan10.xlsx	NA	0.041741656	0.006189911	2.025445631	0.001644698	5.31E-05	0.002561162	0.001003488	0.069364348	3.87E-05	3.00E-06	0.00958299	0.003754708	0.259537624	0.00014473	1.12E-05	0.059962096	0.013042822	2.785371268	0.00194451	7.04E-05	0.584383187	0.086658756	28.35623884	0.023025773	0.000742763	0.2	0.83
8	WDFW	1987	PORT SUSAN	8	WDFW_1987_8_3WINTER	NA	300	M	3	1984	1986-87	9.6	3309	3WINTER	3309	300	27	300	24.26	2 annuli (winter growth) present and a 3rd incomplete annuli present.	Pacifichake_oto_chem_25Jan10.xlsx	NA	0.040941968	0.003102597	2.737314867	0.002072395	0.000132723	0.00518664	0.001451949	0.304893227	0.000241302	4.47E-05	0.007335016	0.002053366	0.431184137	0.000341252	6.33E-05	0.046128607	0.004554546	3.042208094	0.002313696	0.000177455	0.081883935	0.006205194	5.474629734	0.00414479	0.000265447	1.13	1.8
8	WDFW	1987	PORT SUSAN	8	WDFW_1987_8_4SUMMER	NA	300	M	3	1984	NA	9.6	3309	4SUMMER	NA	NA	NA	NA	NA	NA	Pacifichake_oto_chem_25Jan10.xlsx	NA	NA	NA	NA	NA	NA	NA	NA	NA	NA	NA	NA	NA	NA	NA	NA	NA	NA	NA	NA	NA	NA	NA	NA	NA	NA	NA	NA
8	WDFW	1987	PORT SUSAN	8	WDFW_1987_8_4WINTER	NA	300	M	3	1984	NA	9.6	3309	4WINTER	NA	NA	NA	NA	NA	NA	Pacifichake_oto_chem_25Jan10.xlsx	NA	NA	NA	NA	NA	NA	NA	NA	NA	NA	NA	NA	NA	NA	NA	NA	NA	NA	NA	NA	NA	NA	NA	NA	NA	NA	NA	NA
8	WDFW	1987	PORT SUSAN	8	WDFW_1987_8_5SUMMER	NA	300	M	3	1984	NA	9.6	3309	5SUMMER	NA	NA	NA	NA	NA	NA	Pacifichake_oto_chem_25Jan10.xlsx	NA	NA	NA	NA	NA	NA	NA	NA	NA	NA	NA	NA	NA	NA	NA	NA	NA	NA	NA	NA	NA	NA	NA	NA	NA	NA	NA	NA
8	WDFW	1987	PORT SUSAN	8	WDFW_1987_8_5WINTER	NA	300	M	3	1984	NA	9.6	3309	5WINTER	NA	NA	NA	NA	NA	NA	Pacifichake_oto_chem_25Jan10.xlsx	NA	NA	NA	NA	NA	NA	NA	NA	NA	NA	NA	NA	NA	NA	NA	NA	NA	NA	NA	NA	NA	NA	NA	NA	NA	NA	NA	NA
9	WDFW	1987	PORT SUSAN	9	WDFW_1987_9_1SUMMER	NA	310	M	3	1984	1984	6.73	3320	1SUMMER	1141	82	82	108.24	108.24	NA	Pacifichake_oto_chem_25Jan10.xlsx	NA	0.165561503	0.012541776	2.053424552	0.007904878	0.000112113	0.007282436	0.001117217	0.04639387	0.000654103	3.99E-06	0.062221157	0.009545506	0.3963894	0.00558866	3.41E-05	0.350999421	0.063021168	3.031269216	0.021192581	0.000224095	12.08598969	0.915549669	149.8999923	0.577056062	0.008184279	-0.3	-0.01
9	WDFW	1987	PORT SUSAN	9	WDFW_1987_9_1WINTER	NA	310	M	3	1984	1984-85	6.73	3320	1WINTER	1525	122	40	143.8	35.56	NA	Pacifichake_oto_chem_25Jan10.xlsx	NA	0.13189122	0.004311843	2.065052307	0.002172264	8.16E-05	0.005991524	0.000266551	0.037399421	0.000128081	3.53E-06	0.030550898	0.001359147	0.190700379	0.000653087	1.80E-05	0.20789227	0.008117273	2.43768324	0.004863103	0.000131413	3.429171711	0.11210791	53.69135999	0.056478858	0.002121611	-0.9	1.01
9	WDFW	1987	PORT SUSAN	9	WDFW_1987_9_2SUMMER	NA	310	M	3	1984	1985	6.73	3320	2SUMMER	1884	160	38	177.04	33.24	NA	Pacifichake_oto_chem_25Jan10.xlsx	NA	0.184463934	0.011262482	1.811157175	0.014159575	9.48E-05	0.009479532	0.000889305	0.056185589	0.001535592	3.83E-06	0.04739766	0.004446523	0.280927947	0.007677958	1.91E-05	0.335763063	0.022302253	2.478621087	0.031673904	0.000136976	4.611598339	0.281562059	45.27892936	0.353989364	0.002370574	-0.47	0.69
9	WDFW	1987	PORT SUSAN	9	WDFW_1987_9_2WINTER	NA	310	M	3	1984	1985-86	6.73	3320	2WINTER	2238	197	37	209.82	32.78	NA	Pacifichake_oto_chem_25Jan10.xlsx	NA	0.13372343	0.016832153	1.6999675	0.004896665	0.000106924	0.006170873	0.001170758	0.050687064	0.000567364	5.33E-06	0.030854367	0.00585379	0.25343532	0.002836818	2.66E-05	0.210450257	0.027360215	2.377685333	0.010857439	0.000158003	3.343085742	0.420803831	42.49918751	0.12241663	0.002673101	-0.37	1.04
9	WDFW	1987	PORT SUSAN	9	WDFW_1987_9_3SUMMER	NA	310	M	3	1984	1986	6.73	3320	3SUMMER	2672	242	45	250	40.18	NA	Pacifichake_oto_chem_25Jan10.xlsx	NA	0.136304765	0.018671727	1.739819606	0.003474818	0.000103592	0.004997713	0.001676159	0.052245632	0.000104225	3.74E-06	0.027373601	0.009180698	0.286161113	0.000570863	2.05E-05	0.197322844	0.035426612	2.432121244	0.004743483	0.000173994	4.089142959	0.560151818	52.19458818	0.104244543	0.003107774	0.2	0.83
9	WDFW	1987	PORT SUSAN	9	WDFW_1987_9_3WINTER	NA	310	M	3	1984	1986-87	6.73	3320	3WINTER	3320	310	68	310	60	NA	Pacifichake_oto_chem_25Jan10.xlsx	NA	0.100654952	0.009101092	1.902485924	0.002533775	0.000128841	0.002195141	0.000974682	0.042754313	7.70E-05	7.11E-06	0.014055761	0.006241007	0.273761179	0.000492855	4.55E-05	0.139407176	0.021623177	2.476629955	0.003641849	0.00032509	4.126853047	0.373144784	78.00192287	0.103884788	0.005282465	1.13	1.8
9	WDFW	1987	PORT SUSAN	9	WDFW_1987_9_4SUMMER	NA	310	M	3	1984	NA	6.73	3320	4SUMMER	NA	NA	NA	NA	NA	NA	Pacifichake_oto_chem_25Jan10.xlsx	NA	NA	NA	NA	NA	NA	NA	NA	NA	NA	NA	NA	NA	NA	NA	NA	NA	NA	NA	NA	NA	NA	NA	NA	NA	NA	NA	NA
9	WDFW	1987	PORT SUSAN	9	WDFW_1987_9_4WINTER	NA	310	M	3	1984	NA	6.73	3320	4WINTER	NA	NA	NA	NA	NA	NA	Pacifichake_oto_chem_25Jan10.xlsx	NA	NA	NA	NA	NA	NA	NA	NA	NA	NA	NA	NA	NA	NA	NA	NA	NA	NA	NA	NA	NA	NA	NA	NA	NA	NA	NA	NA
9	WDFW	1987	PORT SUSAN	9	WDFW_1987_9_5SUMMER	NA	310	M	3	1984	NA	6.73	3320	5SUMMER	NA	NA	NA	NA	NA	NA	Pacifichake_oto_chem_25Jan10.xlsx	NA	NA	NA	NA	NA	NA	NA	NA	NA	NA	NA	NA	NA	NA	NA	NA	NA	NA	NA	NA	NA	NA	NA	NA	NA	NA	NA	NA
9	WDFW	1987	PORT SUSAN	9	WDFW_1987_9_5WINTER	NA	310	M	3	1984	NA	6.73	3320	5WINTER	NA	NA	NA	NA	NA	NA	Pacifichake_oto_chem_25Jan10.xlsx	NA	NA	NA	NA	NA	NA	NA	NA	NA	NA	NA	NA	NA	NA	NA	NA	NA	NA	NA	NA	NA	NA	NA	NA	NA	NA	NA	NA
10	WDFW	1987	PORT SUSAN	10	WDFW_1987_10_1SUMMER	NA	270	M	NA	NA	NA	6.67	NA	1SUMMER	NA	NA	NA	NA	NA	NA	Pacifichake_oto_chem_25Jan10.xlsx	weird profile, oto looks likes it has glue on it check it visually, use core only.	NA	NA	NA	NA	NA	NA	NA	NA	NA	NA	NA	NA	NA	NA	NA	NA	NA	NA	NA	NA	NA	NA	NA	NA	NA	NA	NA
10	WDFW	1987	PORT SUSAN	10	WDFW_1987_10_1SUMMER	NA	270	M	NA	NA	NA	6.67	NA	1SUMMER	NA	NA	NA	NA	NA	NA	Pacifichake_oto_chem_25Jan10.xlsx	weird profile, oto looks likes it has glue on it check it visually, use core only.	NA	NA	NA	NA	NA	NA	NA	NA	NA	NA	NA	NA	NA	NA	NA	NA	NA	NA	NA	NA	NA	NA	NA	NA	NA	NA	NA
10	WDFW	1987	PORT SUSAN	10	WDFW_1987_10_1WINTER	NA	270	M	NA	NA	NA	6.67	NA	1WINTER	NA	NA	NA	NA	NA	NA	Pacifichake_oto_chem_25Jan10.xlsx	weird profile, oto looks likes it has glue on it check it visually, use core only.	NA	NA	NA	NA	NA	NA	NA	NA	NA	NA	NA	NA	NA	NA	NA	NA	NA	NA	NA	NA	NA	NA	NA	NA	NA	NA	NA
10	WDFW	1987	PORT SUSAN	10	WDFW_1987_10_1WINTER	NA	270	M	NA	NA	NA	6.67	NA	1WINTER	NA	NA	NA	NA	NA	NA	Pacifichake_oto_chem_25Jan10.xlsx	weird profile, oto looks likes it has glue on it check it visually, use core only.	NA	NA	NA	NA	NA	NA	NA	NA	NA	NA	NA	NA	NA	NA	NA	NA	NA	NA	NA	NA	NA	NA	NA	NA	NA	NA	NA
10	WDFW	1987	PORT SUSAN	10	WDFW_1987_10_2SUMMER	NA	270	M	NA	NA	NA	6.67	NA	2SUMMER	NA	NA	NA	NA	NA	NA	Pacifichake_oto_chem_25Jan10.xlsx	weird profile, oto looks likes it has glue on it check it visually, use core only.	NA	NA	NA	NA	NA	NA	NA	NA	NA	NA	NA	NA	NA	NA	NA	NA	NA	NA	NA	NA	NA	NA	NA	NA	NA	NA	NA
10	WDFW	1987	PORT SUSAN	10	WDFW_1987_10_2WINTER	NA	270	M	NA	NA	NA	6.67	NA	2WINTER	NA	NA	NA	NA	NA	NA	Pacifichake_oto_chem_25Jan10.xlsx	weird profile, oto looks likes it has glue on it check it visually, use core only.	NA	NA	NA	NA	NA	NA	NA	NA	NA	NA	NA	NA	NA	NA	NA	NA	NA	NA	NA	NA	NA	NA	NA	NA	NA	NA	NA
10	WDFW	1987	PORT SUSAN	10	WDFW_1987_10_3SUMMER	NA	270	M	NA	NA	NA	6.67	NA	3SUMMER	NA	NA	NA	NA	NA	NA	Pacifichake_oto_chem_25Jan10.xlsx	weird profile, oto looks likes it has glue on it check it visually, use core only.	NA	NA	NA	NA	NA	NA	NA	NA	NA	NA	NA	NA	NA	NA	NA	NA	NA	NA	NA	NA	NA	NA	NA	NA	NA	NA	NA
10	WDFW	1987	PORT SUSAN	10	WDFW_1987_10_3WINTER	NA	270	M	NA	NA	NA	6.67	NA	3WINTER	NA	NA	NA	NA	NA	NA	Pacifichake_oto_chem_25Jan10.xlsx	weird profile, oto looks likes it has glue on it check it visually, use core only.	NA	NA	NA	NA	NA	NA	NA	NA	NA	NA	NA	NA	NA	NA	NA	NA	NA	NA	NA	NA	NA	NA	NA	NA	NA	NA	NA
10	WDFW	1987	PORT SUSAN	10	WDFW_1987_10_4SUMMER	NA	270	M	NA	NA	NA	6.67	NA	4SUMMER	NA	NA	NA	NA	NA	NA	Pacifichake_oto_chem_25Jan10.xlsx	weird profile, oto looks likes it has glue on it check it visually, use core only.	NA	NA	NA	NA	NA	NA	NA	NA	NA	NA	NA	NA	NA	NA	NA	NA	NA	NA	NA	NA	NA	NA	NA	NA	NA	NA	NA
10	WDFW	1987	PORT SUSAN	10	WDFW_1987_10_4WINTER	NA	270	M	NA	NA	NA	6.67	NA	4WINTER	NA	NA	NA	NA	NA	NA	Pacifichake_oto_chem_25Jan10.xlsx	weird profile, oto looks likes it has glue on it check it visually, use core only.	NA	NA	NA	NA	NA	NA	NA	NA	NA	NA	NA	NA	NA	NA	NA	NA	NA	NA	NA	NA	NA	NA	NA	NA	NA	NA	NA
11	WDFW	1987	PORT SUSAN	11	WDFW_1987_11_1SUMMER	NA	280	M	3	1984	1984	7.32	2757	1SUMMER	992	77	77.14	102.34	102.34	NA	Pacifichake_oto_chem_25Jan10.xlsx	Overpolished & edge hard to see.	0.033227665	0.009160521	1.732360309	0.001217191	6.21E-05	0.001266398	0.001030307	0.0290628	4.99E-05	1.54E-06	0.009971627	0.008112644	0.228840714	0.000393118	1.21E-05	0.063759982	0.036729485	2.382691153	0.002158621	0.000101112	2.060115256	0.567952304	107.4063392	0.075465844	0.003853071	-0.3	-0.01
11	WDFW	1987	PORT SUSAN	11	WDFW_1987_11_1WINTER	NA	280	M	3	1984	1984-85	7.32	2757	1WINTER	1114	91	14.02	114.62	12.28	NA	Pacifichake_oto_chem_25Jan10.xlsx	Overpolished & edge hard to see.	0.032701953	0.004346509	1.508346684	0.000703305	6.88E-05	0.002134801	0.000598736	0.064150915	3.52E-05	4.39E-06	0.006404403	0.001796207	0.192452745	0.000105515	1.32E-05	0.0427386	0.008476602	1.790697402	0.00089647	9.46E-05	0.294317573	0.039118582	13.57512016	0.006329742	0.000618832	-0.9	1.01
11	WDFW	1987	PORT SUSAN	11	WDFW_1987_11_2SUMMER	NA	280	M	3	1984	1985	7.32	2757	2SUMMER	1658	154	62.52	169.37	54.76	NA	Pacifichake_oto_chem_25Jan10.xlsx	Overpolished & edge hard to see.	0.033214471	0.006458828	1.645880301	0.001324078	6.56E-05	0.00137256	0.000295385	0.037919083	0.000101387	2.07E-06	0.00846103	0.001820876	0.233748927	0.000624992	1.28E-05	0.054648767	0.010719286	2.151962509	0.003019416	9.45E-05	1.262149881	0.245435455	62.54345145	0.050314974	0.002492066	-0.47	0.69
11	WDFW	1987	PORT SUSAN	11	WDFW_1987_11_2WINTER	NA	280	M	3	1984	1985-86	7.32	2757	2WINTER	1802	170	16.55	183.87	14.5	NA	Pacifichake_oto_chem_25Jan10.xlsx	Overpolished & edge hard to see.	0.027774607	0.001988042	1.704753181	0.001102278	7.08E-05	0.006618822	0.000290266	0.084215779	3.73E-05	9.82E-06	0.020930554	0.0009179	0.266313675	0.000117883	3.10E-05	0.086453925	0.003919626	2.265176675	0.001311284	0.000151905	0.277746071	0.01988042	17.04753181	0.011022776	0.000707578	-0.37	1.04
11	WDFW	1987	PORT SUSAN	11	WDFW_1987_11_3SUMMER	NA	280	M	3	1984	1986	7.32	2757	3SUMMER	2633	266	95.51	267.52	83.65	NA	Pacifichake_oto_chem_25Jan10.xlsx	Overpolished & edge hard to see.	0.026548574	0.003310038	1.796463449	0.00116836	7.33E-05	0.001051076	0.000184509	0.042372928	2.86E-05	2.90E-06	0.007935449	0.001393013	0.319908588	0.000215792	2.19E-05	0.051790556	0.008314629	3.130210014	0.00199826	0.00015653	1.51326871	0.188672139	102.3984166	0.066596519	0.004179424	0.2	0.83
11	WDFW	1987	PORT SUSAN	11	WDFW_1987_11_3WINTER	NA	280	M	3	1984	1986-87	7.32	2757	3WINTER	2757	280	14.25	280	12.48	NA	Pacifichake_oto_chem_25Jan10.xlsx	Overpolished & edge hard to see.	0.028248927	0.004165474	2.076343025	0.001077967	9.19E-05	0.002103511	0.000474264	0.064577968	5.81E-05	5.46E-06	0.006310533	0.001422791	0.193733903	0.000174414	1.64E-05	0.04010084	0.006233121	2.35047544	0.001413585	0.00011776	0.254240346	0.037489265	18.68708722	0.009701699	0.000826867	1.13	1.8
11	WDFW	1987	PORT SUSAN	11	WDFW_1987_11_4SUMMER	NA	280	M	3	1984	NA	7.32	2757	4SUMMER	NA	NA	NA	NA	NA	NA	Pacifichake_oto_chem_25Jan10.xlsx	Overpolished & edge hard to see.	NA	NA	NA	NA	NA	NA	NA	NA	NA	NA	NA	NA	NA	NA	NA	NA	NA	NA	NA	NA	NA	NA	NA	NA	NA	NA	NA
11	WDFW	1987	PORT SUSAN	11	WDFW_1987_11_4WINTER	NA	280	M	3	1984	NA	7.32	2757	4WINTER	NA	NA	NA	NA	NA	NA	Pacifichake_oto_chem_25Jan10.xlsx	Overpolished & edge hard to see.	NA	NA	NA	NA	NA	NA	NA	NA	NA	NA	NA	NA	NA	NA	NA	NA	NA	NA	NA	NA	NA	NA	NA	NA	NA	NA	NA
11	WDFW	1987	PORT SUSAN	11	WDFW_1987_11_5SUMMER	NA	280	M	3	1984	NA	7.32	2757	5SUMMER	NA	NA	NA	NA	NA	NA	Pacifichake_oto_chem_25Jan10.xlsx	Overpolished & edge hard to see.	NA	NA	NA	NA	NA	NA	NA	NA	NA	NA	NA	NA	NA	NA	NA	NA	NA	NA	NA	NA	NA	NA	NA	NA	NA	NA	NA
11	WDFW	1987	PORT SUSAN	11	WDFW_1987_11_5WINTER	NA	280	M	3	1984	NA	7.32	2757	5WINTER	NA	NA	NA	NA	NA	NA	Pacifichake_oto_chem_25Jan10.xlsx	Overpolished & edge hard to see.	NA	NA	NA	NA	NA	NA	NA	NA	NA	NA	NA	NA	NA	NA	NA	NA	NA	NA	NA	NA	NA	NA	NA	NA	NA	NA	NA
12	WDFW	1987	PORT SUSAN	12	WDFW_1987_12_1SUMMER	NA	310	F	3	1984	1984	9.36	3636	1SUMMER	1000	59	59	87.22	87.22	NA	Pacifichake_oto_chem_25Jan10.xlsx	NA	0.06058186	0.013919433	2.103364925	0.003107168	9.25E-05	0.001826764	0.000777454	0.035522698	0.000194821	7.22E-06	0.014499488	0.006170849	0.281952675	0.001546345	5.73E-05	0.090107319	0.029448308	2.698737715	0.008978162	0.000384259	3.816657173	0.876924277	132.5119903	0.195751554	0.005828652	-0.3	-0.01
12	WDFW	1987	PORT SUSAN	12	WDFW_1987_12_1WINTER	NA	310	F	3	1984	1984-85	9.36	3636	1WINTER	1173	75	17	101.84	14.62	NA	Pacifichake_oto_chem_25Jan10.xlsx	NA	0.047270571	0.009232074	1.944729591	0.002467995	7.59E-05	0.002037552	0.000590342	0.08437609	0.000130941	4.24E-06	0.007058287	0.002045003	0.29228735	0.000453592	1.47E-05	0.05838847	0.01212307	2.683369784	0.003334584	0.000104783	0.567246848	0.11078489	23.33675509	0.029615937	0.000911135	-0.9	1.01
12	WDFW	1987	PORT SUSAN	12	WDFW_1987_12_2SUMMER	NA	310	F	3	1984	1985	9.36	3636	2SUMMER	2505	202	127	214.42	112.57	NA	Pacifichake_oto_chem_25Jan10.xlsx	NA	0.063271755	0.011428067	1.937751624	0.002717283	7.23E-05	0.00133819	0.000521926	0.028809764	7.91E-05	1.38E-06	0.012835472	0.005006139	0.276333545	0.000758725	1.32E-05	0.099332962	0.022569329	2.894489437	0.00528817	0.000135587	5.821001476	1.051382142	178.2731494	0.249990063	0.006652431	-0.47	0.69
12	WDFW	1987	PORT SUSAN	12	WDFW_1987_12_2WINTER	NA	310	F	3	1984	1985-86	9.36	3636	2WINTER	2808	231	29	240.02	25.61	NA	Pacifichake_oto_chem_25Jan10.xlsx	NA	0.047611078	0.008968701	2.18523095	0.002956127	6.10E-05	0.001822216	0.000645489	0.065677151	0.00017583	1.83E-06	0.008546953	0.003027611	0.308053143	0.000824716	8.57E-06	0.063716918	0.015835499	2.987405014	0.005119212	8.06E-05	1.047443709	0.197311419	48.07508091	0.065034803	0.0013423	-0.37	1.04
12	WDFW	1987	PORT SUSAN	12	WDFW_1987_12_3SUMMER	NA	310	F	3	1984	1986	9.36	3636	3SUMMER	3317	280	49	283.04	43.02	NA	Pacifichake_oto_chem_25Jan10.xlsx	NA	0.0395692	0.005188584	2.257198718	0.001849461	6.23E-05	0.001940921	0.000625135	0.084521606	7.10E-05	3.68E-06	0.007763683	0.002500539	0.338086422	0.000284146	1.47E-05	0.06139814	0.010566412	3.160415273	0.002390498	9.17E-05	0.633107208	0.083017349	36.1151795	0.029591381	0.000997481	0.2	0.83
12	WDFW	1987	PORT SUSAN	12	WDFW_1987_12_3WINTER	NA	310	F	3	1984	1986-87	9.36	3636	3WINTER	3636	310	30	310	26.96	NA	Pacifichake_oto_chem_25Jan10.xlsx	NA	NA	NA	NA	NA	NA	NA	NA	NA	NA	NA	NA	NA	NA	NA	NA	NA	NA	NA	NA	NA	NA	NA	NA	NA	NA	1.13	1.8
12	WDFW	1987	PORT SUSAN	12	WDFW_1987_12_4SUMMER	NA	310	F	3	1984	NA	9.36	3636	4SUMMER	NA	NA	NA	NA	NA	NA	Pacifichake_oto_chem_25Jan10.xlsx	NA	NA	NA	NA	NA	NA	NA	NA	NA	NA	NA	NA	NA	NA	NA	NA	NA	NA	NA	NA	NA	NA	NA	NA	NA	NA	NA	NA
12	WDFW	1987	PORT SUSAN	12	WDFW_1987_12_4WINTER	NA	310	F	3	1984	NA	9.36	3636	4WINTER	NA	NA	NA	NA	NA	NA	Pacifichake_oto_chem_25Jan10.xlsx	NA	NA	NA	NA	NA	NA	NA	NA	NA	NA	NA	NA	NA	NA	NA	NA	NA	NA	NA	NA	NA	NA	NA	NA	NA	NA	NA	NA
12	WDFW	1987	PORT SUSAN	12	WDFW_1987_12_5SUMMER	NA	310	F	3	1984	NA	9.36	3636	5SUMMER	NA	NA	NA	NA	NA	NA	Pacifichake_oto_chem_25Jan10.xlsx	NA	NA	NA	NA	NA	NA	NA	NA	NA	NA	NA	NA	NA	NA	NA	NA	NA	NA	NA	NA	NA	NA	NA	NA	NA	NA	NA	NA
12	WDFW	1987	PORT SUSAN	12	WDFW_1987_12_5WINTER	NA	310	F	3	1984	NA	9.36	3636	5WINTER	NA	NA	NA	NA	NA	NA	Pacifichake_oto_chem_25Jan10.xlsx	NA	NA	NA	NA	NA	NA	NA	NA	NA	NA	NA	NA	NA	NA	NA	NA	NA	NA	NA	NA	NA	NA	NA	NA	NA	NA	NA	NA
13	WDFW	1987	PORT SUSAN	13	WDFW_1987_13_1SUMMER	NA	340	F	3	1984	1984	8.88	2966	1SUMMER	1143	108	108	132.44	132.44	NA	Pacifichake_oto_chem_25Jan10.xlsx	NA	0.073122058	0.007807543	2.153322781	0.002395093	0.000251333	0.003414868	0.000623701	0.05883052	6.40E-05	2.08E-05	0.029176643	0.005328907	0.502648183	0.000546737	0.000177621	0.198606577	0.028669427	3.782750427	0.003776931	0.001410011	5.33791024	0.569950612	157.192563	0.174841803	0.01834729	-0.3	-0.01
13	WDFW	1987	PORT SUSAN	13	WDFW_1987_13_1WINTER	NA	340	F	3	1984	1984-85	8.88	2966	1WINTER	1303	129	20	150.65	18.22	NA	Pacifichake_oto_chem_25Jan10.xlsx	NA	0.053596025	0.007849264	1.469012317	0.001571603	0.000206442	0.004031797	0.000526916	0.058304979	9.38E-05	1.57E-05	0.013371959	0.001747582	0.19337574	0.000311243	5.19E-05	0.083308313	0.010516026	1.853044556	0.001984363	0.000304585	0.589556275	0.086341905	16.15913548	0.017287633	0.002270864	-0.9	1.01
13	WDFW	1987	PORT SUSAN	13	WDFW_1987_13_2SUMMER	NA	340	F	3	1984	1985	8.88	2966	2SUMMER	2207	244	115	253.58	102.93	NA	Pacifichake_oto_chem_25Jan10.xlsx	NA	0.095555924	0.006450365	1.881783371	0.002950138	0.000578752	0.004954704	0.000402548	0.057005519	0.000245913	4.79E-05	0.039326743	0.003195122	0.452467282	0.001951874	0.000380305	0.299563354	0.016610041	3.453928036	0.010482823	0.001760008	6.020023215	0.406372983	118.5523524	0.185858666	0.036461399	-0.47	0.69
13	WDFW	1987	PORT SUSAN	13	WDFW_1987_13_2WINTER	NA	340	F	3	1984	1985-86	8.88	2966	2WINTER	2397	268	24	275.21	21.63	NA	Pacifichake_oto_chem_25Jan10.xlsx	NA	0.068407126	0.00332858	2.020224564	0.002089061	0.000217361	0.005620302	0.000609007	0.073265566	7.54E-05	1.41E-05	0.020264286	0.002195805	0.264162756	0.000271928	5.09E-05	0.104005751	0.009422555	2.481609154	0.002717132	0.000312312	0.889292644	0.043271542	26.26291934	0.027157793	0.002825691	-0.37	1.04
13	WDFW	1987	PORT SUSAN	13	WDFW_1987_13_3SUMMER	NA	340	F	3	1984	1986	8.88	2966	3SUMMER	2842	324	57	325.88	50.67	NA	Pacifichake_oto_chem_25Jan10.xlsx	NA	0.073351501	0.012669278	1.699827554	0.001861233	0.000187146	0.002219856	0.000785968	0.054156169	4.63E-05	6.44E-06	0.012359633	0.004376086	0.30152879	0.000257559	3.59E-05	0.10912466	0.020293338	2.501333057	0.002372135	0.000277052	2.27389652	0.392747629	52.69465419	0.057698229	0.005801522	0.2	0.83
13	WDFW	1987	PORT SUSAN	13	WDFW_1987_13_3WINTER	NA	340	F	3	1984	1986-87	8.88	2966	3WINTER	2966	340	16	340	14.12	NA	Pacifichake_oto_chem_25Jan10.xlsx	NA	0.075656236	0.016525379	1.728721285	0.001852517	0.000222012	0.005980378	0.001438347	0.117094121	7.90E-05	3.17E-05	0.016915064	0.00406826	0.331192187	0.000223354	8.97E-05	0.111560361	0.021854956	2.044629638	0.002140955	0.000434295	0.605249887	0.132203031	13.82977028	0.014820134	0.001776092	1.13	1.8
13	WDFW	1987	PORT SUSAN	13	WDFW_1987_13_4SUMMER	NA	340	F	3	1984	NA	8.88	2966	4SUMMER	NA	NA	NA	NA	NA	NA	Pacifichake_oto_chem_25Jan10.xlsx	NA	NA	NA	NA	NA	NA	NA	NA	NA	NA	NA	NA	NA	NA	NA	NA	NA	NA	NA	NA	NA	NA	NA	NA	NA	NA	NA	NA
13	WDFW	1987	PORT SUSAN	13	WDFW_1987_13_4WINTER	NA	340	F	3	1984	NA	8.88	2966	4WINTER	NA	NA	NA	NA	NA	NA	Pacifichake_oto_chem_25Jan10.xlsx	NA	NA	NA	NA	NA	NA	NA	NA	NA	NA	NA	NA	NA	NA	NA	NA	NA	NA	NA	NA	NA	NA	NA	NA	NA	NA	NA	NA
13	WDFW	1987	PORT SUSAN	13	WDFW_1987_13_5SUMMER	NA	340	F	3	1984	NA	8.88	2966	5SUMMER	NA	NA	NA	NA	NA	NA	Pacifichake_oto_chem_25Jan10.xlsx	NA	NA	NA	NA	NA	NA	NA	NA	NA	NA	NA	NA	NA	NA	NA	NA	NA	NA	NA	NA	NA	NA	NA	NA	NA	NA	NA	NA
13	WDFW	1987	PORT SUSAN	13	WDFW_1987_13_5WINTER	NA	340	F	3	1984	NA	8.88	2966	5WINTER	NA	NA	NA	NA	NA	NA	Pacifichake_oto_chem_25Jan10.xlsx	NA	NA	NA	NA	NA	NA	NA	NA	NA	NA	NA	NA	NA	NA	NA	NA	NA	NA	NA	NA	NA	NA	NA	NA	NA	NA	NA	NA
14	WDFW	1987	PORT SUSAN	14	WDFW_1987_14_1SUMMER	NA	280	F	3	1984	1984	NA	2988	1SUMMER	1299	100.88	100.88	123.19	123.19	NICE OTO	Pacifichake_oto_chem_25Jan10.xlsx	NA	0.150733576	0.028209069	2.163209354	0.005618647	0.000132041	0.004877717	0.000974317	0.032129183	0.000387811	4.13E-06	0.044705015	0.00892976	0.29446883	0.003554343	3.79E-05	0.412932417	0.060330858	3.151891899	0.017384487	0.00032781	12.66162043	2.369561779	181.7095857	0.471966385	0.011091447	-0.3	-0.01
14	WDFW	1987	PORT SUSAN	14	WDFW_1987_14_1WINTER	NA	280	F	3	1984	1984-85	NA	2988	1WINTER	1495	121.67	20.79	141.39	18.2	NICE OTO	Pacifichake_oto_chem_25Jan10.xlsx	NA	0.140236605	0.042548847	2.041150303	0.003396011	0.000135364	0.007344002	0.001257245	0.071244273	6.36E-05	6.11E-06	0.026479175	0.004533062	0.256874878	0.000229198	2.20E-05	0.216473964	0.050671651	2.707966858	0.00380544	0.000176473	1.823075868	0.553135013	26.53495394	0.044148148	0.001759734	-0.9	1.01
14	WDFW	1987	PORT SUSAN	14	WDFW_1987_14_2SUMMER	NA	280	F	3	1984	1985	NA	2988	2SUMMER	2275	204.39	82.72	213.8	72.42	NICE OTO	Pacifichake_oto_chem_25Jan10.xlsx	NA	0.120680134	0.014408039	2.024831581	0.002809236	0.000136388	0.004499285	0.000881227	0.042144981	6.82E-05	5.82E-06	0.033062861	0.006475667	0.309701095	0.000500885	4.27E-05	0.193096475	0.038224286	2.81988997	0.004304541	0.000382191	6.51672726	0.778034127	109.3409054	0.151698724	0.007364972	-0.47	0.69
14	WDFW	1987	PORT SUSAN	14	WDFW_1987_14_2WINTER	NA	280	F	3	1984	1985-86	NA	2988	2WINTER	2428	220.61	16.23	228.01	14.2	NICE OTO	Pacifichake_oto_chem_25Jan10.xlsx	NA	0.127276649	0.010181255	1.947643374	0.003310168	0.000149978	0.005971678	0.00029928	0.082168297	0.000260314	5.62E-06	0.019805815	0.000992599	0.272521412	0.000863364	1.86E-05	0.167536245	0.011721453	2.526205726	0.004713067	0.000173976	1.400043137	0.111993804	21.42407711	0.036411845	0.001649754	-0.37	1.04
14	WDFW	1987	PORT SUSAN	14	WDFW_1987_14_3SUMMER	NA	280	F	3	1984	1986	NA	2988	3SUMMER	2803	260.38	39.77	262.82	34.82	NICE OTO	Pacifichake_oto_chem_25Jan10.xlsx	NA	0.091755957	0.00760973	1.800238551	0.003101597	0.000157004	0.004475452	0.000737835	0.042708665	0.000429813	5.80E-06	0.02282042	0.003762233	0.217772317	0.002191623	2.96E-05	0.131770636	0.013340177	2.182405567	0.007881254	0.000212723	2.385654887	0.197852967	46.80620233	0.080641528	0.004082115	0.2	0.83
14	WDFW	1987	PORT SUSAN	14	WDFW_1987_14_3WINTER	NA	280	F	3	1984	1986-87	NA	2988	3WINTER	2988	280	19.62	280	17.18	NICE OTO	Pacifichake_oto_chem_25Jan10.xlsx	NA	0.064010735	0.001388735	1.964956833	0.001170714	0.000147348	0.003672533	0.00014021	0.057783912	3.16E-05	8.07E-06	0.013241507	0.000505533	0.208342858	0.000114107	2.91E-05	0.084965111	0.002587443	2.394792526	0.001362309	0.0002048	0.832139554	0.018053554	25.54443883	0.015219276	0.001915528	1.13	1.8
14	WDFW	1987	PORT SUSAN	14	WDFW_1987_14_4SUMMER	NA	280	F	3	1984	NA	NA	2988	4SUMMER	NA	NA	NA	NA	NA	NICE OTO	Pacifichake_oto_chem_25Jan10.xlsx	NA	NA	NA	NA	NA	NA	NA	NA	NA	NA	NA	NA	NA	NA	NA	NA	NA	NA	NA	NA	NA	NA	NA	NA	NA	NA	NA	NA
14	WDFW	1987	PORT SUSAN	14	WDFW_1987_14_4WINTER	NA	280	F	3	1984	NA	NA	2988	4WINTER	NA	NA	NA	NA	NA	NICE OTO	Pacifichake_oto_chem_25Jan10.xlsx	NA	NA	NA	NA	NA	NA	NA	NA	NA	NA	NA	NA	NA	NA	NA	NA	NA	NA	NA	NA	NA	NA	NA	NA	NA	NA	NA	NA
14	WDFW	1987	PORT SUSAN	14	WDFW_1987_14_5SUMMER	NA	280	F	3	1984	NA	NA	2988	5SUMMER	NA	NA	NA	NA	NA	NICE OTO	Pacifichake_oto_chem_25Jan10.xlsx	NA	NA	NA	NA	NA	NA	NA	NA	NA	NA	NA	NA	NA	NA	NA	NA	NA	NA	NA	NA	NA	NA	NA	NA	NA	NA	NA	NA
14	WDFW	1987	PORT SUSAN	14	WDFW_1987_14_5WINTER	NA	280	F	3	1984	NA	NA	2988	5WINTER	NA	NA	NA	NA	NA	NICE OTO	Pacifichake_oto_chem_25Jan10.xlsx	NA	NA	NA	NA	NA	NA	NA	NA	NA	NA	NA	NA	NA	NA	NA	NA	NA	NA	NA	NA	NA	NA	NA	NA	NA	NA	NA	NA
15	WDFW	1987	PORT SUSAN	15	WDFW_1987_15_1SUMMER	NA	320	M	NA	NA	NA	NA	NA	1SUMMER	NA	NA	NA	NA	NA	NA	Pacifichake_oto_chem_25Jan10.xlsx	overpolished	NA	NA	NA	NA	NA	NA	NA	NA	NA	NA	NA	NA	NA	NA	NA	NA	NA	NA	NA	NA	NA	NA	NA	NA	NA	NA	NA
15	WDFW	1987	PORT SUSAN	15	WDFW_1987_15_1WINTER	NA	320	M	NA	NA	NA	NA	NA	1WINTER	NA	NA	NA	NA	NA	NA	Pacifichake_oto_chem_25Jan10.xlsx	overpolished	NA	NA	NA	NA	NA	NA	NA	NA	NA	NA	NA	NA	NA	NA	NA	NA	NA	NA	NA	NA	NA	NA	NA	NA	NA	NA	NA
15	WDFW	1987	PORT SUSAN	15	WDFW_1987_15_2SUMMER	NA	320	M	NA	NA	NA	NA	NA	2SUMMER	NA	NA	NA	NA	NA	NA	Pacifichake_oto_chem_25Jan10.xlsx	overpolished	NA	NA	NA	NA	NA	NA	NA	NA	NA	NA	NA	NA	NA	NA	NA	NA	NA	NA	NA	NA	NA	NA	NA	NA	NA	NA	NA
15	WDFW	1987	PORT SUSAN	15	WDFW_1987_15_2WINTER	NA	320	M	NA	NA	NA	NA	NA	2WINTER	NA	NA	NA	NA	NA	NA	Pacifichake_oto_chem_25Jan10.xlsx	overpolished	NA	NA	NA	NA	NA	NA	NA	NA	NA	NA	NA	NA	NA	NA	NA	NA	NA	NA	NA	NA	NA	NA	NA	NA	NA	NA	NA
15	WDFW	1987	PORT SUSAN	15	WDFW_1987_15_3SUMMER	NA	320	M	NA	NA	NA	NA	NA	3SUMMER	NA	NA	NA	NA	NA	NA	Pacifichake_oto_chem_25Jan10.xlsx	overpolished	NA	NA	NA	NA	NA	NA	NA	NA	NA	NA	NA	NA	NA	NA	NA	NA	NA	NA	NA	NA	NA	NA	NA	NA	NA	NA	NA
15	WDFW	1987	PORT SUSAN	15	WDFW_1987_15_3WINTER	NA	320	M	NA	NA	NA	NA	NA	3WINTER	NA	NA	NA	NA	NA	NA	Pacifichake_oto_chem_25Jan10.xlsx	overpolished	NA	NA	NA	NA	NA	NA	NA	NA	NA	NA	NA	NA	NA	NA	NA	NA	NA	NA	NA	NA	NA	NA	NA	NA	NA	NA	NA
15	WDFW	1987	PORT SUSAN	15	WDFW_1987_15_4SUMMER	NA	320	M	NA	NA	NA	NA	NA	4SUMMER	NA	NA	NA	NA	NA	NA	Pacifichake_oto_chem_25Jan10.xlsx	overpolished	NA	NA	NA	NA	NA	NA	NA	NA	NA	NA	NA	NA	NA	NA	NA	NA	NA	NA	NA	NA	NA	NA	NA	NA	NA	NA	NA
15	WDFW	1987	PORT SUSAN	15	WDFW_1987_15_4WINTER	NA	320	M	NA	NA	NA	NA	NA	4WINTER	NA	NA	NA	NA	NA	NA	Pacifichake_oto_chem_25Jan10.xlsx	overpolished	NA	NA	NA	NA	NA	NA	NA	NA	NA	NA	NA	NA	NA	NA	NA	NA	NA	NA	NA	NA	NA	NA	NA	NA	NA	NA	NA
15	WDFW	1987	PORT SUSAN	15	WDFW_1987_15_5SUMMER	NA	320	M	NA	NA	NA	NA	NA	5SUMMER	NA	NA	NA	NA	NA	NA	Pacifichake_oto_chem_25Jan10.xlsx	overpolished	NA	NA	NA	NA	NA	NA	NA	NA	NA	NA	NA	NA	NA	NA	NA	NA	NA	NA	NA	NA	NA	NA	NA	NA	NA	NA	NA
15	WDFW	1987	PORT SUSAN	15	WDFW_1987_15_5WINTER	NA	320	M	NA	NA	NA	NA	NA	5WINTER	NA	NA	NA	NA	NA	NA	Pacifichake_oto_chem_25Jan10.xlsx	overpolished	NA	NA	NA	NA	NA	NA	NA	NA	NA	NA	NA	NA	NA	NA	NA	NA	NA	NA	NA	NA	NA	NA	NA	NA	NA	NA	NA
16	WDFW	1987	PORT SUSAN	16	WDFW_1987_16_1SUMMER	NA	320	M	3	1984	1984	7.71	2771	1SUMMER	1330	134.41	134.41	154.78	154.78	NA	Pacifichake_oto_chem_26Jan10.xlsx	NA	0.050028058	0.009320747	2.025529989	0.002777874	6.21E-05	0.002347436	0.001044704	0.030893676	0.000330416	1.55E-06	0.021769228	0.009688183	0.286496169	0.003064154	1.44E-05	0.133164129	0.044178781	2.848912512	0.017732287	0.00010425	4.302413028	0.80158421	174.1955791	0.238897164	0.00534157	-0.3	-0.01
16	WDFW	1987	PORT SUSAN	16	WDFW_1987_16_1WINTER	NA	320	M	3	1984	1984-85	7.71	2771	1WINTER	1436	148.07	13.65	166.93	12.15	NA	Pacifichake_oto_chem_26Jan10.xlsx	NA	0.031488479	0.004704392	2.054007518	0.001309596	5.36E-05	0.002392686	0.000696248	0.087693242	5.04E-05	1.81E-06	0.006330452	0.001842099	0.232014511	0.00013332	4.79E-06	0.040534584	0.006769188	2.412464726	0.001420267	6.28E-05	0.220419355	0.032930745	14.37805263	0.009167174	0.000375349	-0.9	1.01
16	WDFW	1987	PORT SUSAN	16	WDFW_1987_16_2SUMMER	NA	320	M	3	1984	1985	7.71	2771	2SUMMER	2377	269.26	121.19	274.82	107.89	NA	Pacifichake_oto_chem_26Jan10.xlsx	NA	0.034213261	0.006903427	2.108127329	0.00182068	8.48E-05	0.000913274	0.000519175	0.037053889	7.74E-05	6.70E-06	0.007419474	0.004217798	0.30102722	0.000629078	5.44E-05	0.051800663	0.016043776	3.060274599	0.003567073	0.000303749	2.258075245	0.455626173	139.1364037	0.120164902	0.00559994	-0.47	0.69
16	WDFW	1987	PORT SUSAN	16	WDFW_1987_16_2WINTER	NA	320	M	3	1984	1985-86	7.71	2771	2WINTER	2487	283.42	14.17	287.44	12.61	NA	Pacifichake_oto_chem_26Jan10.xlsx	NA	0.032530044	0.006791216	1.95267818	0.001615893	9.81E-05	0.002480422	0.00033414	0.0513106	9.02E-05	1.40E-05	0.00656258	0.000884052	0.135755088	0.00023869	3.70E-05	0.043261533	0.008279091	2.122464826	0.001955321	0.000170104	0.227710311	0.047538509	13.66874726	0.01131125	0.000686676	-0.37	1.04
16	WDFW	1987	PORT SUSAN	16	WDFW_1987_16_3SUMMER	NA	320	M	3	1984	1986	7.71	2771	3SUMMER	2687	309.18	25.76	310.37	22.93	NA	Pacifichake_oto_chem_26Jan10.xlsx	NA	0.033729455	0.006187411	2.112343798	0.001521252	7.34E-05	0.001154205	0.00031173	0.090729871	5.96E-05	3.81E-06	0.004318638	0.001166389	0.339480092	0.000222956	1.43E-05	0.040468346	0.00863764	2.911204212	0.001926863	0.000102426	0.472212377	0.08662376	29.57281317	0.021297532	0.001027907	0.2	0.83
16	WDFW	1987	PORT SUSAN	16	WDFW_1987_16_3WINTER	NA	320	M	3	1984	1986-87	7.71	2771	3WINTER	2771	320	10.82	320	9.63	NA	Pacifichake_oto_chem_26Jan10.xlsx	NA	0.035267893	0.00310044	2.246809086	0.001308906	6.58E-05	0.001631499	0.00083262	0.123393613	6.37E-05	3.26E-06	0.00399634	0.002039494	0.30225139	0.000156058	7.98E-06	0.039857896	0.006515729	2.698625414	0.001525268	7.55E-05	0.211607355	0.018602643	13.48085452	0.007853433	0.000394513	1.13	1.8
16	WDFW	1987	PORT SUSAN	16	WDFW_1987_16_4SUMMER	NA	320	M	3	1984	NA	7.71	2771	4SUMMER	NA	NA	NA	NA	NA	NA	Pacifichake_oto_chem_26Jan10.xlsx	NA	NA	NA	NA	NA	NA	NA	NA	NA	NA	NA	NA	NA	NA	NA	NA	NA	NA	NA	NA	NA	NA	NA	NA	NA	NA	NA	NA
16	WDFW	1987	PORT SUSAN	16	WDFW_1987_16_4WINTER	NA	320	M	3	1984	NA	7.71	2771	4WINTER	NA	NA	NA	NA	NA	NA	Pacifichake_oto_chem_26Jan10.xlsx	NA	NA	NA	NA	NA	NA	NA	NA	NA	NA	NA	NA	NA	NA	NA	NA	NA	NA	NA	NA	NA	NA	NA	NA	NA	NA	NA	NA
16	WDFW	1987	PORT SUSAN	16	WDFW_1987_16_5SUMMER	NA	320	M	3	1984	NA	7.71	2771	5SUMMER	NA	NA	NA	NA	NA	NA	Pacifichake_oto_chem_26Jan10.xlsx	NA	NA	NA	NA	NA	NA	NA	NA	NA	NA	NA	NA	NA	NA	NA	NA	NA	NA	NA	NA	NA	NA	NA	NA	NA	NA	NA	NA
16	WDFW	1987	PORT SUSAN	16	WDFW_1987_16_5WINTER	NA	320	M	3	1984	NA	7.71	2771	5WINTER	NA	NA	NA	NA	NA	NA	Pacifichake_oto_chem_26Jan10.xlsx	NA	NA	NA	NA	NA	NA	NA	NA	NA	NA	NA	NA	NA	NA	NA	NA	NA	NA	NA	NA	NA	NA	NA	NA	NA	NA	NA	NA
17	WDFW	1987	PORT SUSAN	17	WDFW_1987_17_1SUMMER	NA	340	M	3	1984	1984	8.08	2542	1SUMMER	743	75	75	100.81	100.81	NA	Y	NA	0.061949116	0.010916374	2.322786739	0.002316307	7.88E-05	0.004446722	0.000915582	0.067538283	0.000107059	2.12E-06	0.029829519	0.006141908	0.453060573	0.000718176	1.42E-05	0.150188479	0.025274651	3.640780123	0.004358216	0.000104021	2.787710232	0.491236846	104.5254033	0.104233804	0.003544353	-0.3	-0.01
17	WDFW	1987	PORT SUSAN	17	WDFW_1987_17_1WINTER	NA	340	M	3	1984	1984-85	8.08	2542	1WINTER	903	99	24	122.08	21.27	NA	Y	NA	0.040328017	0.002478085	1.826336744	0.001585735	9.07E-05	0.002042355	0.000401814	0.049827025	5.83E-05	3.92E-06	0.006773724	0.001332667	0.165257546	0.000193357	1.30E-05	0.051493407	0.004466432	2.154728975	0.001882385	0.000112739	0.443608182	0.027258936	20.08970418	0.017443081	0.000997737	-0.9	1.01
17	WDFW	1987	PORT SUSAN	17	WDFW_1987_17_2SUMMER	NA	340	M	3	1984	1985	8.08	2542	2SUMMER	2094	278	179	280.44	158.35	NA	Y	NA	0.046683812	0.00733994	1.78952354	0.002061811	9.57E-05	0.001124726	0.0002548	0.025081658	0.000117682	1.65E-06	0.010246745	0.002321336	0.228504781	0.001072136	1.51E-05	0.074693992	0.014430447	2.497180763	0.007365884	0.000152685	3.874756365	0.609214987	148.5304538	0.171130302	0.007940666	-0.47	0.69
17	WDFW	1987	PORT SUSAN	17	WDFW_1987_17_2WINTER	NA	340	M	3	1984	1985-86	8.08	2542	2WINTER	2232	299	21	298.78	18.35	NA	Y	NA	0.048977411	0.002229086	2.029707516	0.001412955	0.000110183	0.004583419	0.000236811	0.068253256	4.01E-05	4.08E-06	0.013750258	0.000710434	0.204759769	0.000120166	1.22E-05	0.078720751	0.003373025	2.275577563	0.001628636	0.000129012	0.440796697	0.020061773	18.26736764	0.012716596	0.000991651	-0.37	1.04
17	WDFW	1987	PORT SUSAN	17	WDFW_1987_17_3SUMMER	NA	340	M	3	1984	1986	8.08	2542	3SUMMER	2388	322	23	319.52	20.74	NA	Y	NA	0.040243178	0.005718514	1.86197702	0.001200456	0.000104717	0.00159333	0.00060915	0.061595479	3.14E-05	4.63E-06	0.005284478	0.002020321	0.204289094	0.000104145	1.54E-05	0.052036775	0.009747457	2.263033268	0.001380232	0.000133441	0.442674961	0.062903655	20.48174722	0.013205012	0.001151882	0.2	0.83
17	WDFW	1987	PORT SUSAN	17	WDFW_1987_17_3WINTER	NA	340	M	3	1984	1986-87	8.08	2542	3WINTER	2542	346	23	340	20.48	NA	Y	NA	0.056006573	0.006169443	1.942981218	0.001330743	0.000153037	0.004575894	0.000478333	0.072292508	2.51E-05	1.79E-05	0.015176522	0.001586452	0.239767125	8.32E-05	5.93E-05	0.085469458	0.008111758	2.366982967	0.001489979	0.000268086	0.6160723	0.067863877	21.3727934	0.014638172	0.001683407	1.13	1.8
17	WDFW	1987	PORT SUSAN	17	WDFW_1987_17_4SUMMER	NA	340	M	3	1984	NA	8.08	2542	4SUMMER	NA	NA	NA	NA	NA	NA	Y	NA	NA	NA	NA	NA	NA	NA	NA	NA	NA	NA	NA	NA	NA	NA	NA	NA	NA	NA	NA	NA	NA	NA	NA	NA	NA	NA	NA
17	WDFW	1987	PORT SUSAN	17	WDFW_1987_17_4WINTER	NA	340	M	3	1984	NA	8.08	2542	4WINTER	NA	NA	NA	NA	NA	NA	Y	NA	NA	NA	NA	NA	NA	NA	NA	NA	NA	NA	NA	NA	NA	NA	NA	NA	NA	NA	NA	NA	NA	NA	NA	NA	NA	NA	NA
17	WDFW	1987	PORT SUSAN	17	WDFW_1987_17_5SUMMER	NA	340	M	3	1984	NA	8.08	2542	5SUMMER	NA	NA	NA	NA	NA	NA	Y	NA	NA	NA	NA	NA	NA	NA	NA	NA	NA	NA	NA	NA	NA	NA	NA	NA	NA	NA	NA	NA	NA	NA	NA	NA	NA	NA	NA
17	WDFW	1987	PORT SUSAN	17	WDFW_1987_17_5WINTER	NA	340	M	3	1984	NA	8.08	2542	5WINTER	NA	NA	NA	NA	NA	NA	Y	NA	NA	NA	NA	NA	NA	NA	NA	NA	NA	NA	NA	NA	NA	NA	NA	NA	NA	NA	NA	NA	NA	NA	NA	NA	NA	NA	NA
18	WDFW	1987	PORT SUSAN	18	WDFW_1987_18_1SUMMER	NA	350	M	NA	NA	NA	NA	NA	1SUMMER	NA	NA	NA	NA	NA	NA	Y	NA	NA	NA	NA	NA	NA	NA	NA	NA	NA	NA	NA	NA	NA	NA	NA	NA	NA	NA	NA	NA	NA	NA	NA	NA	NA	NA	NA
18	WDFW	1987	PORT SUSAN	18	WDFW_1987_18_1WINTER	NA	350	M	NA	NA	NA	NA	NA	1WINTER	NA	NA	NA	NA	NA	NA	Y	NA	NA	NA	NA	NA	NA	NA	NA	NA	NA	NA	NA	NA	NA	NA	NA	NA	NA	NA	NA	NA	NA	NA	NA	NA	NA	NA	NA
18	WDFW	1987	PORT SUSAN	18	WDFW_1987_18_2SUMMER	NA	350	M	NA	NA	NA	NA	NA	2SUMMER	NA	NA	NA	NA	NA	NA	Y	NA	NA	NA	NA	NA	NA	NA	NA	NA	NA	NA	NA	NA	NA	NA	NA	NA	NA	NA	NA	NA	NA	NA	NA	NA	NA	NA	NA
18	WDFW	1987	PORT SUSAN	18	WDFW_1987_18_2WINTER	NA	350	M	NA	NA	NA	NA	NA	2WINTER	NA	NA	NA	NA	NA	NA	Y	NA	NA	NA	NA	NA	NA	NA	NA	NA	NA	NA	NA	NA	NA	NA	NA	NA	NA	NA	NA	NA	NA	NA	NA	NA	NA	NA	NA
18	WDFW	1987	PORT SUSAN	18	WDFW_1987_18_3SUMMER	NA	350	M	NA	NA	NA	NA	NA	3SUMMER	NA	NA	NA	NA	NA	NA	Y	NA	NA	NA	NA	NA	NA	NA	NA	NA	NA	NA	NA	NA	NA	NA	NA	NA	NA	NA	NA	NA	NA	NA	NA	NA	NA	NA	NA
18	WDFW	1987	PORT SUSAN	18	WDFW_1987_18_3WINTER	NA	350	M	NA	NA	NA	NA	NA	3WINTER	NA	NA	NA	NA	NA	NA	Y	NA	NA	NA	NA	NA	NA	NA	NA	NA	NA	NA	NA	NA	NA	NA	NA	NA	NA	NA	NA	NA	NA	NA	NA	NA	NA	NA	NA
18	WDFW	1987	PORT SUSAN	18	WDFW_1987_18_4SUMMER	NA	350	M	NA	NA	NA	NA	NA	4SUMMER	NA	NA	NA	NA	NA	NA	Y	NA	NA	NA	NA	NA	NA	NA	NA	NA	NA	NA	NA	NA	NA	NA	NA	NA	NA	NA	NA	NA	NA	NA	NA	NA	NA	NA	NA
18	WDFW	1987	PORT SUSAN	18	WDFW_1987_18_4WINTER	NA	350	M	NA	NA	NA	NA	NA	4WINTER	NA	NA	NA	NA	NA	NA	Y	NA	NA	NA	NA	NA	NA	NA	NA	NA	NA	NA	NA	NA	NA	NA	NA	NA	NA	NA	NA	NA	NA	NA	NA	NA	NA	NA	NA
18	WDFW	1987	PORT SUSAN	18	WDFW_1987_18_5SUMMER	NA	350	M	NA	NA	NA	NA	NA	5SUMMER	NA	NA	NA	NA	NA	NA	Y	NA	NA	NA	NA	NA	NA	NA	NA	NA	NA	NA	NA	NA	NA	NA	NA	NA	NA	NA	NA	NA	NA	NA	NA	NA	NA	NA	NA
18	WDFW	1987	PORT SUSAN	18	WDFW_1987_18_5WINTER	NA	350	M	NA	NA	NA	NA	NA	5WINTER	NA	NA	NA	NA	NA	NA	Y	NA	NA	NA	NA	NA	NA	NA	NA	NA	NA	NA	NA	NA	NA	NA	NA	NA	NA	NA	NA	NA	NA	NA	NA	NA	NA	NA	NA
19	WDFW	1987	PORT SUSAN	19	WDFW_1987_19_1SUMMER	NA	250	F	NA	NA	NA	NA	NA	1SUMMER	NA	NA	NA	NA	NA	NA	Y	overpolished_maybe use edge only. Core looks chemically ok.	NA	NA	NA	NA	NA	NA	NA	NA	NA	NA	NA	NA	NA	NA	NA	NA	NA	NA	NA	NA	NA	NA	NA	NA	NA	NA	NA
19	WDFW	1987	PORT SUSAN	19	WDFW_1987_19_1WINTER	NA	250	F	NA	NA	NA	NA	NA	1WINTER	NA	NA	NA	NA	NA	NA	Y	overpolished_maybe use edge only. Core looks chemically ok.	NA	NA	NA	NA	NA	NA	NA	NA	NA	NA	NA	NA	NA	NA	NA	NA	NA	NA	NA	NA	NA	NA	NA	NA	NA	NA	NA
19	WDFW	1987	PORT SUSAN	19	WDFW_1987_19_2SUMMER	NA	250	F	NA	NA	NA	NA	NA	2SUMMER	NA	NA	NA	NA	NA	NA	Y	overpolished_maybe use edge only. Core looks chemically ok.	NA	NA	NA	NA	NA	NA	NA	NA	NA	NA	NA	NA	NA	NA	NA	NA	NA	NA	NA	NA	NA	NA	NA	NA	NA	NA	NA
19	WDFW	1987	PORT SUSAN	19	WDFW_1987_19_2WINTER	NA	250	F	NA	NA	NA	NA	NA	2WINTER	NA	NA	NA	NA	NA	NA	Y	overpolished_maybe use edge only. Core looks chemically ok.	NA	NA	NA	NA	NA	NA	NA	NA	NA	NA	NA	NA	NA	NA	NA	NA	NA	NA	NA	NA	NA	NA	NA	NA	NA	NA	NA
19	WDFW	1987	PORT SUSAN	19	WDFW_1987_19_3SUMMER	NA	250	F	NA	NA	NA	NA	NA	3SUMMER	NA	NA	NA	NA	NA	NA	Y	overpolished_maybe use edge only. Core looks chemically ok.	NA	NA	NA	NA	NA	NA	NA	NA	NA	NA	NA	NA	NA	NA	NA	NA	NA	NA	NA	NA	NA	NA	NA	NA	NA	NA	NA
19	WDFW	1987	PORT SUSAN	19	WDFW_1987_19_3WINTER	NA	250	F	NA	NA	NA	NA	NA	3WINTER	NA	NA	NA	NA	NA	NA	Y	overpolished_maybe use edge only. Core looks chemically ok.	NA	NA	NA	NA	NA	NA	NA	NA	NA	NA	NA	NA	NA	NA	NA	NA	NA	NA	NA	NA	NA	NA	NA	NA	NA	NA	NA
19	WDFW	1987	PORT SUSAN	19	WDFW_1987_19_4SUMMER	NA	250	F	NA	NA	NA	NA	NA	4SUMMER	NA	NA	NA	NA	NA	NA	Y	overpolished_maybe use edge only. Core looks chemically ok.	NA	NA	NA	NA	NA	NA	NA	NA	NA	NA	NA	NA	NA	NA	NA	NA	NA	NA	NA	NA	NA	NA	NA	NA	NA	NA	NA
19	WDFW	1987	PORT SUSAN	19	WDFW_1987_19_4WINTER	NA	250	F	NA	NA	NA	NA	NA	4WINTER	NA	NA	NA	NA	NA	NA	Y	overpolished_maybe use edge only. Core looks chemically ok.	NA	NA	NA	NA	NA	NA	NA	NA	NA	NA	NA	NA	NA	NA	NA	NA	NA	NA	NA	NA	NA	NA	NA	NA	NA	NA	NA
19	WDFW	1987	PORT SUSAN	19	WDFW_1987_19_5SUMMER	NA	250	F	NA	NA	NA	NA	NA	5SUMMER	NA	NA	NA	NA	NA	NA	Y	overpolished_maybe use edge only. Core looks chemically ok.	NA	NA	NA	NA	NA	NA	NA	NA	NA	NA	NA	NA	NA	NA	NA	NA	NA	NA	NA	NA	NA	NA	NA	NA	NA	NA	NA
19	WDFW	1987	PORT SUSAN	19	WDFW_1987_19_5WINTER	NA	250	F	NA	NA	NA	NA	NA	5WINTER	NA	NA	NA	NA	NA	NA	Y	overpolished_maybe use edge only. Core looks chemically ok.	NA	NA	NA	NA	NA	NA	NA	NA	NA	NA	NA	NA	NA	NA	NA	NA	NA	NA	NA	NA	NA	NA	NA	NA	NA	NA	NA
20	WDFW	1987	PORT SUSAN	20	WDFW_1987_20_1SUMMER	NA	300	M	NA	NA	NA	NA	NA	1SUMMER	NA	NA	NA	NA	NA	NA	Y	overpolished_maybe use edge only. Core looks chemically ok.	NA	NA	NA	NA	NA	NA	NA	NA	NA	NA	NA	NA	NA	NA	NA	NA	NA	NA	NA	NA	NA	NA	NA	NA	NA	NA	NA
20	WDFW	1987	PORT SUSAN	20	WDFW_1987_20_1WINTER	NA	300	M	NA	NA	NA	NA	NA	1WINTER	NA	NA	NA	NA	NA	NA	Y	overpolished_maybe use edge only. Core looks chemically ok.	NA	NA	NA	NA	NA	NA	NA	NA	NA	NA	NA	NA	NA	NA	NA	NA	NA	NA	NA	NA	NA	NA	NA	NA	NA	NA	NA
20	WDFW	1987	PORT SUSAN	20	WDFW_1987_20_2SUMMER	NA	300	M	NA	NA	NA	NA	NA	2SUMMER	NA	NA	NA	NA	NA	NA	Y	overpolished_maybe use edge only. Core looks chemically ok.	NA	NA	NA	NA	NA	NA	NA	NA	NA	NA	NA	NA	NA	NA	NA	NA	NA	NA	NA	NA	NA	NA	NA	NA	NA	NA	NA
20	WDFW	1987	PORT SUSAN	20	WDFW_1987_20_2WINTER	NA	300	M	NA	NA	NA	NA	NA	2WINTER	NA	NA	NA	NA	NA	NA	Y	overpolished_maybe use edge only. Core looks chemically ok.	NA	NA	NA	NA	NA	NA	NA	NA	NA	NA	NA	NA	NA	NA	NA	NA	NA	NA	NA	NA	NA	NA	NA	NA	NA	NA	NA
20	WDFW	1987	PORT SUSAN	20	WDFW_1987_20_3SUMMER	NA	300	M	NA	NA	NA	NA	NA	3SUMMER	NA	NA	NA	NA	NA	NA	Y	overpolished_maybe use edge only. Core looks chemically ok.	NA	NA	NA	NA	NA	NA	NA	NA	NA	NA	NA	NA	NA	NA	NA	NA	NA	NA	NA	NA	NA	NA	NA	NA	NA	NA	NA
20	WDFW	1987	PORT SUSAN	20	WDFW_1987_20_3WINTER	NA	300	M	NA	NA	NA	NA	NA	3WINTER	NA	NA	NA	NA	NA	NA	Y	overpolished_maybe use edge only. Core looks chemically ok.	NA	NA	NA	NA	NA	NA	NA	NA	NA	NA	NA	NA	NA	NA	NA	NA	NA	NA	NA	NA	NA	NA	NA	NA	NA	NA	NA
20	WDFW	1987	PORT SUSAN	20	WDFW_1987_20_4SUMMER	NA	300	M	NA	NA	NA	NA	NA	4SUMMER	NA	NA	NA	NA	NA	NA	Y	overpolished_maybe use edge only. Core looks chemically ok.	NA	NA	NA	NA	NA	NA	NA	NA	NA	NA	NA	NA	NA	NA	NA	NA	NA	NA	NA	NA	NA	NA	NA	NA	NA	NA	NA
20	WDFW	1987	PORT SUSAN	20	WDFW_1987_20_4WINTER	NA	300	M	NA	NA	NA	NA	NA	4WINTER	NA	NA	NA	NA	NA	NA	Y	overpolished_maybe use edge only. Core looks chemically ok.	NA	NA	NA	NA	NA	NA	NA	NA	NA	NA	NA	NA	NA	NA	NA	NA	NA	NA	NA	NA	NA	NA	NA	NA	NA	NA	NA
20	WDFW	1987	PORT SUSAN	20	WDFW_1987_20_5SUMMER	NA	300	M	NA	NA	NA	NA	NA	5SUMMER	NA	NA	NA	NA	NA	NA	Y	overpolished_maybe use edge only. Core looks chemically ok.	NA	NA	NA	NA	NA	NA	NA	NA	NA	NA	NA	NA	NA	NA	NA	NA	NA	NA	NA	NA	NA	NA	NA	NA	NA	NA	NA
20	WDFW	1987	PORT SUSAN	20	WDFW_1987_20_5WINTER	NA	300	M	NA	NA	NA	NA	NA	5WINTER	NA	NA	NA	NA	NA	NA	Y	overpolished_maybe use edge only. Core looks chemically ok.	NA	NA	NA	NA	NA	NA	NA	NA	NA	NA	NA	NA	NA	NA	NA	NA	NA	NA	NA	NA	NA	NA	NA	NA	NA	NA	NA
21	WDFW	1987	PORT SUSAN	21	WDFW_1987_21_1SUMMER	NA	310	M	NA	NA	NA	9.25	2289	1SUMMER	1120	133	133	152.7	152.7	NA	Pacifichake_oto_chem_26Jan10.xlsx	edge MG & PB chem high, glue? Use core only	0.059307195	0.00980716	1.928435807	0.003750224	9.67E-05	0.002634675	0.00101575	0.038512954	0.000533758	9.17E-06	0.022200164	0.008558865	0.324515918	0.004497521	7.73E-05	0.125901725	0.035959684	2.794112141	0.021919979	0.000487181	4.21081085	0.696308328	136.9189423	0.26626587	0.006862155	NA	NA
21	WDFW	1987	PORT SUSAN	21	WDFW_1987_21_1WINTER	NA	310	M	NA	NA	NA	9.25	2289	1WINTER	1399	175	42	190.25	37.54	NA	Pacifichake_oto_chem_26Jan10.xlsx	edge MG & PB chem high, glue? Use core only	0.043095618	0.002337226	1.483520222	0.000858074	6.25E-05	0.005032707	0.00029255	0.044900496	5.07E-05	5.08E-06	0.022506952	0.001308325	0.200801122	0.000226885	2.27E-05	0.096496441	0.005544554	1.814679391	0.001390264	0.00011576	0.861912365	0.046744517	29.67040445	0.017161485	0.001250584	NA	NA
21	WDFW	1987	PORT SUSAN	21	WDFW_1987_21_2SUMMER	NA	310	M	NA	NA	NA	9.25	2289	2SUMMER	NA	NA	NA	NA	NA	NA	Pacifichake_oto_chem_26Jan10.xlsx	edge MG & PB chem high, glue? Use core only	NA	NA	NA	NA	NA	NA	NA	NA	NA	NA	NA	NA	NA	NA	NA	NA	NA	NA	NA	NA	NA	NA	NA	NA	NA	NA	NA
21	WDFW	1987	PORT SUSAN	21	WDFW_1987_21_2WINTER	NA	310	M	NA	NA	NA	9.25	2289	2WINTER	NA	NA	NA	NA	NA	NA	Pacifichake_oto_chem_26Jan10.xlsx	edge MG & PB chem high, glue? Use core only	NA	NA	NA	NA	NA	NA	NA	NA	NA	NA	NA	NA	NA	NA	NA	NA	NA	NA	NA	NA	NA	NA	NA	NA	NA	NA	NA
21	WDFW	1987	PORT SUSAN	21	WDFW_1987_21_3SUMMER	NA	310	M	NA	NA	NA	9.25	2289	3SUMMER	NA	NA	NA	NA	NA	NA	Pacifichake_oto_chem_26Jan10.xlsx	edge MG & PB chem high, glue? Use core only	NA	NA	NA	NA	NA	NA	NA	NA	NA	NA	NA	NA	NA	NA	NA	NA	NA	NA	NA	NA	NA	NA	NA	NA	NA	NA	NA
21	WDFW	1987	PORT SUSAN	21	WDFW_1987_21_3WINTER	NA	310	M	NA	NA	NA	9.25	2289	3WINTER	NA	NA	NA	NA	NA	NA	Pacifichake_oto_chem_26Jan10.xlsx	edge MG & PB chem high, glue? Use core only	NA	NA	NA	NA	NA	NA	NA	NA	NA	NA	NA	NA	NA	NA	NA	NA	NA	NA	NA	NA	NA	NA	NA	NA	NA	NA	NA
21	WDFW	1987	PORT SUSAN	21	WDFW_1987_21_4SUMMER	NA	310	M	NA	NA	NA	9.25	2289	4SUMMER	NA	NA	NA	NA	NA	NA	Pacifichake_oto_chem_26Jan10.xlsx	edge MG & PB chem high, glue? Use core only	NA	NA	NA	NA	NA	NA	NA	NA	NA	NA	NA	NA	NA	NA	NA	NA	NA	NA	NA	NA	NA	NA	NA	NA	NA	NA	NA
21	WDFW	1987	PORT SUSAN	21	WDFW_1987_21_4WINTER	NA	310	M	NA	NA	NA	9.25	2289	4WINTER	NA	NA	NA	NA	NA	NA	Pacifichake_oto_chem_26Jan10.xlsx	edge MG & PB chem high, glue? Use core only	NA	NA	NA	NA	NA	NA	NA	NA	NA	NA	NA	NA	NA	NA	NA	NA	NA	NA	NA	NA	NA	NA	NA	NA	NA	NA	NA
21	WDFW	1987	PORT SUSAN	21	WDFW_1987_21_5SUMMER	NA	310	M	NA	NA	NA	9.25	2289	5SUMMER	NA	NA	NA	NA	NA	NA	Pacifichake_oto_chem_26Jan10.xlsx	edge MG & PB chem high, glue? Use core only	NA	NA	NA	NA	NA	NA	NA	NA	NA	NA	NA	NA	NA	NA	NA	NA	NA	NA	NA	NA	NA	NA	NA	NA	NA	NA	NA
21	WDFW	1987	PORT SUSAN	21	WDFW_1987_21_5WINTER	NA	310	M	NA	NA	NA	9.25	2289	5WINTER	NA	NA	NA	NA	NA	NA	Pacifichake_oto_chem_26Jan10.xlsx	edge MG & PB chem high, glue? Use core only	NA	NA	NA	NA	NA	NA	NA	NA	NA	NA	NA	NA	NA	NA	NA	NA	NA	NA	NA	NA	NA	NA	NA	NA	NA	NA	NA
22	WDFW	1987	PORT SUSAN	22	WDFW_1987_22_1SUMMER	NA	220	M	NA	NA	NA	8.47	2309	1SUMMER	1054	80.38	80.38	101.82	101.82	ugly oto	Pacifichake_oto_chem_26Jan10.xlsx	NA	0.124631894	0.033300631	1.850846224	0.005210312	6.04E-05	0.006075313	0.002231553	0.027233992	0.000633641	1.55E-06	0.049728584	0.018266051	0.222919831	0.005186575	1.27E-05	0.243353762	0.085594718	2.42886579	0.020965858	9.98E-05	8.350336875	2.231142299	124.006697	0.349090884	0.004045335	NA	NA
22	WDFW	1987	PORT SUSAN	22	WDFW_1987_22_1WINTER	NA	220	M	NA	NA	NA	8.47	2309	1WINTER	1133	89.17	8.79	109.26	7.44	ugly oto	Pacifichake_oto_chem_26Jan10.xlsx	NA	0.0908737	0.005801207	2.243501423	0.001773289	5.79E-05	0.006680838	0.000823057	0.079074398	6.61E-05	5.28E-06	0.014938808	0.001840411	0.176815728	0.00014775	1.18E-05	0.106935758	0.008123559	2.446898151	0.001909068	7.38E-05	0.454368501	0.029006036	11.21750711	0.008866445	0.000289397	NA	NA
22	WDFW	1987	PORT SUSAN	22	WDFW_1987_22_2SUMMER	NA	220	M	NA	NA	NA	8.47	2309	2SUMMER	1753	158.14	68.98	167.64	58.38	ugly oto	Pacifichake_oto_chem_26Jan10.xlsx	NA	0.063737492	0.015622308	1.629196273	0.001348084	6.39E-05	0.00219143	0.000977227	0.03721921	4.34E-05	2.25E-06	0.014370167	0.006408105	0.244062682	0.000284484	1.48E-05	0.098807514	0.03101094	2.330622979	0.002028549	0.000109962	2.740712173	0.671759249	70.05543973	0.05796761	0.002748357	NA	NA
22	WDFW	1987	PORT SUSAN	22	WDFW_1987_22_2WINTER	NA	220	M	NA	NA	NA	8.47	2309	2WINTER	1852	169.16	11.01	176.97	9.32	ugly oto	Pacifichake_oto_chem_26Jan10.xlsx	NA	0.057312821	0.004705656	1.665308471	0.001230655	0.000101389	0.003663864	0.000334735	0.072272671	6.91E-05	1.00E-05	0.009693674	0.000885626	0.191215514	0.000182709	2.66E-05	0.073247352	0.006268734	1.900249188	0.001475732	0.000150094	0.401189748	0.032939592	11.65715929	0.008614586	0.000709724	NA	NA
22	WDFW	1987	PORT SUSAN	22	WDFW_1987_22_3SUMMER	NA	220	M	NA	NA	NA	8.47	2309	3SUMMER	NA	NA	NA	NA	NA	ugly oto	Pacifichake_oto_chem_26Jan10.xlsx	NA	NA	NA	NA	NA	NA	NA	NA	NA	NA	NA	NA	NA	NA	NA	NA	NA	NA	NA	NA	NA	NA	NA	NA	NA	NA	NA	NA
22	WDFW	1987	PORT SUSAN	22	WDFW_1987_22_3WINTER	NA	220	M	NA	NA	NA	8.47	2309	3WINTER	NA	NA	NA	NA	NA	ugly oto	Pacifichake_oto_chem_26Jan10.xlsx	NA	NA	NA	NA	NA	NA	NA	NA	NA	NA	NA	NA	NA	NA	NA	NA	NA	NA	NA	NA	NA	NA	NA	NA	NA	NA	NA	NA
22	WDFW	1987	PORT SUSAN	22	WDFW_1987_22_4SUMMER	NA	220	M	NA	NA	NA	8.47	2309	4SUMMER	NA	NA	NA	NA	NA	ugly oto	Pacifichake_oto_chem_26Jan10.xlsx	NA	NA	NA	NA	NA	NA	NA	NA	NA	NA	NA	NA	NA	NA	NA	NA	NA	NA	NA	NA	NA	NA	NA	NA	NA	NA	NA	NA
22	WDFW	1987	PORT SUSAN	22	WDFW_1987_22_4WINTER	NA	220	M	NA	NA	NA	8.47	2309	4WINTER	NA	NA	NA	NA	NA	ugly oto	Pacifichake_oto_chem_26Jan10.xlsx	NA	NA	NA	NA	NA	NA	NA	NA	NA	NA	NA	NA	NA	NA	NA	NA	NA	NA	NA	NA	NA	NA	NA	NA	NA	NA	NA	NA
22	WDFW	1987	PORT SUSAN	22	WDFW_1987_22_5SUMMER	NA	220	M	NA	NA	NA	8.47	2309	5SUMMER	NA	NA	NA	NA	NA	ugly oto	Pacifichake_oto_chem_26Jan10.xlsx	NA	NA	NA	NA	NA	NA	NA	NA	NA	NA	NA	NA	NA	NA	NA	NA	NA	NA	NA	NA	NA	NA	NA	NA	NA	NA	NA	NA
22	WDFW	1987	PORT SUSAN	22	WDFW_1987_22_5WINTER	NA	220	M	NA	NA	NA	8.47	2309	5WINTER	NA	NA	NA	NA	NA	ugly oto	Pacifichake_oto_chem_26Jan10.xlsx	NA	NA	NA	NA	NA	NA	NA	NA	NA	NA	NA	NA	NA	NA	NA	NA	NA	NA	NA	NA	NA	NA	NA	NA	NA	NA	NA	NA
23	WDFW	1987	PORT SUSAN	23	WDFW_1987_23_1SUMMER	NA	260	F	3	1984	1984	NA	3007	1SUMMER	833	45.36	45.36	73.97	73.97	tried to redo pic, but oto not good.	Pacifichake_oto_chem_25Jan10.xlsx	NA	0.042171048	0.00510174	1.794108352	0.001211616	9.32E-05	0.001390644	0.000240226	0.039887066	4.20E-05	3.85E-06	0.009931184	0.001715556	0.284850625	0.000299819	2.75E-05	0.082232404	0.009653377	2.588123236	0.001985231	0.000156903	2.150723434	0.260188723	91.49952595	0.061792396	0.004752555	-0.3	-0.01
23	WDFW	1987	PORT SUSAN	23	WDFW_1987_23_1WINTER	NA	260	F	3	1984	1984-85	NA	3007	1WINTER	934	55.34	9.97	82.62	8.64	tried to redo pic, but oto not good.	Pacifichake_oto_chem_25Jan10.xlsx	NA	0.042617657	0.005752293	1.430503978	0.000823805	0.000105784	0.00325404	0.000416505	0.047947425	4.09E-05	9.29E-06	0.00860938	0.00110197	0.126856961	0.000108092	2.46E-05	0.054706105	0.007166736	1.556069056	0.000937229	0.000152816	0.2983236	0.040266054	10.01352784	0.005766637	0.000740486	-0.9	1.01
23	WDFW	1987	PORT SUSAN	23	WDFW_1987_23_2SUMMER	NA	260	F	3	1984	1985	NA	3007	2SUMMER	2436	203.63	148.29	211.14	128.52	tried to redo pic, but oto not good.	Pacifichake_oto_chem_25Jan10.xlsx	NA	0.043548492	0.007129711	1.631741917	0.001071031	8.07E-05	0.001247143	0.000518936	0.025146057	2.25E-05	2.22E-06	0.012779416	0.00531751	0.25767041	0.000230944	2.28E-05	0.082106836	0.019333146	2.506462779	0.00193876	0.000195149	4.572591639	0.748619673	171.3329013	0.112458236	0.00846975	-0.47	0.69
23	WDFW	1987	PORT SUSAN	23	WDFW_1987_23_2WINTER	NA	260	F	3	1984	1985-86	NA	3007	2WINTER	2623	222.09	18.46	227.14	16	tried to redo pic, but oto not good.	Pacifichake_oto_chem_25Jan10.xlsx	NA	0.04018345	0.000974132	1.957295509	0.0012085	7.46E-05	0.002513803	8.47E-05	0.058379095	2.69E-05	3.44E-06	0.009063645	0.000305552	0.210488821	9.71E-05	1.24E-05	0.062028502	0.001670155	2.315086425	0.001430729	9.45E-05	0.522384851	0.012663717	25.44484162	0.015710495	0.000969615	-0.37	1.04
23	WDFW	1987	PORT SUSAN	23	WDFW_1987_23_3SUMMER	NA	260	F	3	1984	1986	NA	3007	3SUMMER	2917	251.11	29.03	252.3	25.16	tried to redo pic, but oto not good.	Pacifichake_oto_chem_25Jan10.xlsx	NA	0.062420999	0.006128925	1.807990455	0.001415509	9.11E-05	0.003850211	0.000766963	0.043504409	4.77E-05	3.08E-06	0.017218668	0.003429963	0.194557632	0.000213543	1.38E-05	0.097147322	0.010906055	2.173536779	0.001798329	0.000113062	1.248419979	0.122578502	36.1598091	0.028310177	0.001822649	0.2	0.83
23	WDFW	1987	PORT SUSAN	23	WDFW_1987_23_3WINTER	NA	260	F	3	1984	1986-87	NA	3007	3WINTER	3007	260	8.89	260	7.7	tried to redo pic, but oto not good.	Pacifichake_oto_chem_25Jan10.xlsx	NA	0.039408691	0.004100586	1.831121153	0.001183932	9.70E-05	0.003466138	0.000852716	0.177104653	4.57E-05	5.87E-06	0.008490269	0.00208872	0.433816031	0.000112008	1.44E-05	0.048592653	0.006746163	2.374200894	0.001309356	0.000121297	0.236452144	0.024603516	10.98672692	0.007103595	0.000582078	1.13	1.8
23	WDFW	1987	PORT SUSAN	23	WDFW_1987_23_4SUMMER	NA	260	F	3	1984	NA	NA	3007	4SUMMER	NA	NA	NA	NA	NA	tried to redo pic, but oto not good.	Pacifichake_oto_chem_25Jan10.xlsx	NA	NA	NA	NA	NA	NA	NA	NA	NA	NA	NA	NA	NA	NA	NA	NA	NA	NA	NA	NA	NA	NA	NA	NA	NA	NA	NA	NA
23	WDFW	1987	PORT SUSAN	23	WDFW_1987_23_4WINTER	NA	260	F	3	1984	NA	NA	3007	4WINTER	NA	NA	NA	NA	NA	tried to redo pic, but oto not good.	Pacifichake_oto_chem_25Jan10.xlsx	NA	NA	NA	NA	NA	NA	NA	NA	NA	NA	NA	NA	NA	NA	NA	NA	NA	NA	NA	NA	NA	NA	NA	NA	NA	NA	NA	NA
23	WDFW	1987	PORT SUSAN	23	WDFW_1987_23_5SUMMER	NA	260	F	3	1984	NA	NA	3007	5SUMMER	NA	NA	NA	NA	NA	tried to redo pic, but oto not good.	Pacifichake_oto_chem_25Jan10.xlsx	NA	NA	NA	NA	NA	NA	NA	NA	NA	NA	NA	NA	NA	NA	NA	NA	NA	NA	NA	NA	NA	NA	NA	NA	NA	NA	NA	NA
23	WDFW	1987	PORT SUSAN	23	WDFW_1987_23_5WINTER	NA	260	F	3	1984	NA	NA	3007	5WINTER	NA	NA	NA	NA	NA	tried to redo pic, but oto not good.	Pacifichake_oto_chem_25Jan10.xlsx	NA	NA	NA	NA	NA	NA	NA	NA	NA	NA	NA	NA	NA	NA	NA	NA	NA	NA	NA	NA	NA	NA	NA	NA	NA	NA	NA	NA
24	WDFW	1987	PORT SUSAN	24	WDFW_1987_24_1SUMMER	NA	290	M	NA	NA	NA	NA	NA	1SUMMER	NA	NA	NA	NA	NA	I kept it b/c it was just over 800microns	Pacifichake_oto_chem_26Jan10.xlsx	NA	NA	NA	NA	NA	NA	NA	NA	NA	NA	NA	NA	NA	NA	NA	NA	NA	NA	NA	NA	NA	NA	NA	NA	NA	NA	NA	NA
24	WDFW	1987	PORT SUSAN	24	WDFW_1987_24_1WINTER	NA	290	M	NA	NA	NA	NA	NA	1WINTER	NA	NA	NA	NA	NA	I kept it b/c it was just over 800microns	Pacifichake_oto_chem_26Jan10.xlsx	NA	NA	NA	NA	NA	NA	NA	NA	NA	NA	NA	NA	NA	NA	NA	NA	NA	NA	NA	NA	NA	NA	NA	NA	NA	NA	NA	NA
24	WDFW	1987	PORT SUSAN	24	WDFW_1987_24_2SUMMER	NA	290	M	NA	NA	NA	NA	NA	2SUMMER	NA	NA	NA	NA	NA	I kept it b/c it was just over 800microns	Pacifichake_oto_chem_26Jan10.xlsx	NA	NA	NA	NA	NA	NA	NA	NA	NA	NA	NA	NA	NA	NA	NA	NA	NA	NA	NA	NA	NA	NA	NA	NA	NA	NA	NA	NA
24	WDFW	1987	PORT SUSAN	24	WDFW_1987_24_2WINTER	NA	290	M	NA	NA	NA	NA	NA	2WINTER	NA	NA	NA	NA	NA	I kept it b/c it was just over 800microns	Pacifichake_oto_chem_26Jan10.xlsx	NA	NA	NA	NA	NA	NA	NA	NA	NA	NA	NA	NA	NA	NA	NA	NA	NA	NA	NA	NA	NA	NA	NA	NA	NA	NA	NA	NA
24	WDFW	1987	PORT SUSAN	24	WDFW_1987_24_3SUMMER	NA	290	M	NA	NA	NA	NA	NA	3SUMMER	NA	NA	NA	NA	NA	I kept it b/c it was just over 800microns	Pacifichake_oto_chem_26Jan10.xlsx	NA	NA	NA	NA	NA	NA	NA	NA	NA	NA	NA	NA	NA	NA	NA	NA	NA	NA	NA	NA	NA	NA	NA	NA	NA	NA	NA	NA
24	WDFW	1987	PORT SUSAN	24	WDFW_1987_24_3WINTER	NA	290	M	NA	NA	NA	NA	NA	3WINTER	NA	NA	NA	NA	NA	I kept it b/c it was just over 800microns	Pacifichake_oto_chem_26Jan10.xlsx	NA	NA	NA	NA	NA	NA	NA	NA	NA	NA	NA	NA	NA	NA	NA	NA	NA	NA	NA	NA	NA	NA	NA	NA	NA	NA	NA	NA
24	WDFW	1987	PORT SUSAN	24	WDFW_1987_24_4SUMMER	NA	290	M	NA	NA	NA	NA	NA	4SUMMER	NA	NA	NA	NA	NA	I kept it b/c it was just over 800microns	Pacifichake_oto_chem_26Jan10.xlsx	NA	NA	NA	NA	NA	NA	NA	NA	NA	NA	NA	NA	NA	NA	NA	NA	NA	NA	NA	NA	NA	NA	NA	NA	NA	NA	NA	NA
24	WDFW	1987	PORT SUSAN	24	WDFW_1987_24_4WINTER	NA	290	M	NA	NA	NA	NA	NA	4WINTER	NA	NA	NA	NA	NA	I kept it b/c it was just over 800microns	Pacifichake_oto_chem_26Jan10.xlsx	NA	NA	NA	NA	NA	NA	NA	NA	NA	NA	NA	NA	NA	NA	NA	NA	NA	NA	NA	NA	NA	NA	NA	NA	NA	NA	NA	NA
24	WDFW	1987	PORT SUSAN	24	WDFW_1987_24_5SUMMER	NA	290	M	NA	NA	NA	NA	NA	5SUMMER	NA	NA	NA	NA	NA	I kept it b/c it was just over 800microns	Pacifichake_oto_chem_26Jan10.xlsx	NA	NA	NA	NA	NA	NA	NA	NA	NA	NA	NA	NA	NA	NA	NA	NA	NA	NA	NA	NA	NA	NA	NA	NA	NA	NA	NA	NA
24	WDFW	1987	PORT SUSAN	24	WDFW_1987_24_5WINTER	NA	290	M	NA	NA	NA	NA	NA	5WINTER	NA	NA	NA	NA	NA	I kept it b/c it was just over 800microns	Pacifichake_oto_chem_26Jan10.xlsx	NA	NA	NA	NA	NA	NA	NA	NA	NA	NA	NA	NA	NA	NA	NA	NA	NA	NA	NA	NA	NA	NA	NA	NA	NA	NA	NA	NA
25	WDFW	1987	PORT SUSAN	25	WDFW_1987_25_1SUMMER	NA	270	F	3	1984	1984	NA	2835	1SUMMER	878	58	58	85.39	85.39	NA	Pacifichake_oto_chem_25Jan10.xlsx	NA	0.044403197	0.004462643	1.966206925	0.001921128	0.00010522	0.001342384	0.00025662	0.038269103	4.40E-05	2.61E-06	0.009864468	0.001885764	0.281219325	0.000323307	1.92E-05	0.071624496	0.008924818	2.716708111	0.002729662	0.000150655	2.397772631	0.240982705	106.1751739	0.103740929	0.005681894	-0.3	-0.01
25	WDFW	1987	PORT SUSAN	25	WDFW_1987_25_1WINTER	NA	270	F	3	1984	1984-85	NA	2835	1WINTER	1026	74	16	99.35	13.96	NA	Pacifichake_oto_chem_25Jan10.xlsx	NA	0.067656221	0.00884154	1.763107761	0.002963282	0.000113739	0.003069977	0.000392413	0.073283388	0.000216935	5.70E-06	0.010181963	0.001301488	0.243053501	0.000719493	1.89E-05	0.082445229	0.011062965	2.161123409	0.003977901	0.000145896	0.744218429	0.09725694	19.39418537	0.032596097	0.001251132	-0.9	1.01
25	WDFW	1987	PORT SUSAN	25	WDFW_1987_25_2SUMMER	NA	270	F	3	1984	1985	NA	2835	2SUMMER	2393	222	148	228.31	128.95	NA	Pacifichake_oto_chem_25Jan10.xlsx	NA	0.068154133	0.010484707	1.835144498	0.002489535	0.000107835	0.001243313	0.00036791	0.026808134	0.000102715	2.57E-06	0.012118317	0.00358594	0.261293366	0.001001139	2.50E-05	0.100569998	0.020499346	2.588703755	0.006902294	0.000194985	6.474642603	0.996047201	174.3387273	0.236505867	0.010244351	-0.47	0.69
25	WDFW	1987	PORT SUSAN	25	WDFW_1987_25_2WINTER	NA	270	F	3	1984	1985-86	NA	2835	2WINTER	2498	234	11	238.21	9.9	NA	Pacifichake_oto_chem_25Jan10.xlsx	NA	0.056395613	0.002360263	1.960871107	0.001681463	8.82E-05	0.003060796	0.000323105	0.076172265	7.85E-05	4.87E-06	0.008098104	0.000854855	0.201532869	0.000207571	1.29E-05	0.064224203	0.003645066	2.224201786	0.002010095	0.000102805	0.39476929	0.016521839	13.72609775	0.011770239	0.000617093	-0.37	1.04
25	WDFW	1987	PORT SUSAN	25	WDFW_1987_25_3SUMMER	NA	270	F	3	1984	1986	NA	2835	3SUMMER	2756	261	28	262.55	24.34	NA	Pacifichake_oto_chem_25Jan10.xlsx	NA	0.059140209	0.003924791	2.212790159	0.001616548	0.000102726	0.002938266	0.000291499	0.058666437	4.47E-05	3.95E-06	0.012466005	0.001236725	0.248900612	0.000189797	1.68E-05	0.084152525	0.006085812	2.606948983	0.002120255	0.000136798	1.064523763	0.070646237	39.83022286	0.029097856	0.001849059	0.2	0.83
25	WDFW	1987	PORT SUSAN	25	WDFW_1987_25_3WINTER	NA	270	F	3	1984	1986-87	NA	2835	3WINTER	2835	270	9	270	7.45	NA	Pacifichake_oto_chem_25Jan10.xlsx	NA	0.042834641	0.004409123	2.166791028	0.001426128	0.000110488	0.002136394	0.00057592	0.038672664	3.21E-05	9.57E-06	0.004777123	0.001287796	0.086474705	7.18E-05	2.14E-05	0.046937915	0.00559516	2.316529427	0.001508112	0.000135732	0.214173204	0.022045615	10.83395514	0.007130639	0.00055244	1.13	1.8
25	WDFW	1987	PORT SUSAN	25	WDFW_1987_25_4SUMMER	NA	270	F	3	1984	NA	NA	2835	4SUMMER	NA	NA	NA	NA	NA	NA	Pacifichake_oto_chem_25Jan10.xlsx	NA	NA	NA	NA	NA	NA	NA	NA	NA	NA	NA	NA	NA	NA	NA	NA	NA	NA	NA	NA	NA	NA	NA	NA	NA	NA	NA	NA
25	WDFW	1987	PORT SUSAN	25	WDFW_1987_25_4WINTER	NA	270	F	3	1984	NA	NA	2835	4WINTER	NA	NA	NA	NA	NA	NA	Pacifichake_oto_chem_25Jan10.xlsx	NA	NA	NA	NA	NA	NA	NA	NA	NA	NA	NA	NA	NA	NA	NA	NA	NA	NA	NA	NA	NA	NA	NA	NA	NA	NA	NA	NA
25	WDFW	1987	PORT SUSAN	25	WDFW_1987_25_5SUMMER	NA	270	F	3	1984	NA	NA	2835	5SUMMER	NA	NA	NA	NA	NA	NA	Pacifichake_oto_chem_25Jan10.xlsx	NA	NA	NA	NA	NA	NA	NA	NA	NA	NA	NA	NA	NA	NA	NA	NA	NA	NA	NA	NA	NA	NA	NA	NA	NA	NA	NA	NA
25	WDFW	1987	PORT SUSAN	25	WDFW_1987_25_5WINTER	NA	270	F	3	1984	NA	NA	2835	5WINTER	NA	NA	NA	NA	NA	NA	Pacifichake_oto_chem_25Jan10.xlsx	NA	NA	NA	NA	NA	NA	NA	NA	NA	NA	NA	NA	NA	NA	NA	NA	NA	NA	NA	NA	NA	NA	NA	NA	NA	NA	NA	NA
26	WDFW	1987	PORT SUSAN	26	WDFW_1987_26_1SUMMER	NA	270	M	2	1985	1985	7.87	3314	1SUMMER	1150	70	70	95.5	95.5	NA	Pacifichake_oto_chem_25Jan10.xlsx	NA	0.04010808	0.008616057	1.857264161	0.002000184	0.000128558	0.001004328	0.000478826	0.02707372	7.74E-05	3.13E-06	0.008580979	0.004091092	0.231317967	0.000660955	2.67E-05	0.059726673	0.027905385	2.539220501	0.003990787	0.000220734	2.927889871	0.62897216	135.5802838	0.146013452	0.009384714	-0.47	0.69
26	WDFW	1987	PORT SUSAN	26	WDFW_1987_26_1WINTER	NA	270	M	2	1985	1985-86	7.87	3314	1WINTER	1354	89	19	111.95	16.45	NA	Pacifichake_oto_chem_25Jan10.xlsx	NA	0.039969463	0.008997512	1.918409456	0.00173076	0.000135649	0.002138774	0.000827937	0.084419665	6.57E-05	6.38E-06	0.008002558	0.003097858	0.315869465	0.000245926	2.39E-05	0.055933862	0.012452627	2.798883351	0.002136615	0.00020737	0.559572484	0.125965164	26.85773238	0.024230646	0.001899082	-0.37	1.04
26	WDFW	1987	PORT SUSAN	26	WDFW_1987_26_2SUMMER	NA	270	M	2	1985	1986	7.87	3314	2SUMMER	3053	246	157	248.95	137.01	NA	Pacifichake_oto_chem_25Jan10.xlsx	NA	0.055232354	0.014408259	1.716124783	0.001673554	0.000139696	0.001552474	0.000480742	0.02267187	3.60E-05	3.10E-06	0.016935493	0.005244276	0.247320907	0.000392948	3.39E-05	0.097167796	0.03554262	2.592679645	0.002715998	0.000247375	6.5726501	1.714582855	204.2188492	0.199152909	0.016623803	0.2	0.83
26	WDFW	1987	PORT SUSAN	26	WDFW_1987_26_2WINTER	NA	270	M	2	1985	1986-87	7.87	3314	2WINTER	3314	270	24	270	21.05	NA	Pacifichake_oto_chem_25Jan10.xlsx	NA	0.072599122	0.010284261	1.700052806	0.002275647	0.00011997	NA	NA	NA	NA	NA	NA	NA	NA	NA	NA	0.072599122	0.010284261	1.700052806	0.002275647	0.00011997	0.072599122	0.010284261	1.700052806	0.002275647	0.00011997	1.13	1.8
26	WDFW	1987	PORT SUSAN	26	WDFW_1987_26_3SUMMER	NA	270	M	2	1985	NA	7.87	3314	3SUMMER	NA	NA	NA	NA	NA	NA	Pacifichake_oto_chem_25Jan10.xlsx	NA	NA	NA	NA	NA	NA	NA	NA	NA	NA	NA	NA	NA	NA	NA	NA	NA	NA	NA	NA	NA	NA	NA	NA	NA	NA	NA	NA
26	WDFW	1987	PORT SUSAN	26	WDFW_1987_26_3WINTER	NA	270	M	2	1985	NA	7.87	3314	3WINTER	NA	NA	NA	NA	NA	NA	Pacifichake_oto_chem_25Jan10.xlsx	NA	NA	NA	NA	NA	NA	NA	NA	NA	NA	NA	NA	NA	NA	NA	NA	NA	NA	NA	NA	NA	NA	NA	NA	NA	NA	NA	NA
26	WDFW	1987	PORT SUSAN	26	WDFW_1987_26_4SUMMER	NA	270	M	2	1985	NA	7.87	3314	4SUMMER	NA	NA	NA	NA	NA	NA	Pacifichake_oto_chem_25Jan10.xlsx	NA	NA	NA	NA	NA	NA	NA	NA	NA	NA	NA	NA	NA	NA	NA	NA	NA	NA	NA	NA	NA	NA	NA	NA	NA	NA	NA	NA
26	WDFW	1987	PORT SUSAN	26	WDFW_1987_26_4WINTER	NA	270	M	2	1985	NA	7.87	3314	4WINTER	NA	NA	NA	NA	NA	NA	Pacifichake_oto_chem_25Jan10.xlsx	NA	NA	NA	NA	NA	NA	NA	NA	NA	NA	NA	NA	NA	NA	NA	NA	NA	NA	NA	NA	NA	NA	NA	NA	NA	NA	NA	NA
26	WDFW	1987	PORT SUSAN	26	WDFW_1987_26_5SUMMER	NA	270	M	2	1985	NA	7.87	3314	5SUMMER	NA	NA	NA	NA	NA	NA	Pacifichake_oto_chem_25Jan10.xlsx	NA	NA	NA	NA	NA	NA	NA	NA	NA	NA	NA	NA	NA	NA	NA	NA	NA	NA	NA	NA	NA	NA	NA	NA	NA	NA	NA	NA
26	WDFW	1987	PORT SUSAN	26	WDFW_1987_26_5WINTER	NA	270	M	2	1985	NA	7.87	3314	5WINTER	NA	NA	NA	NA	NA	NA	Pacifichake_oto_chem_25Jan10.xlsx	NA	NA	NA	NA	NA	NA	NA	NA	NA	NA	NA	NA	NA	NA	NA	NA	NA	NA	NA	NA	NA	NA	NA	NA	NA	NA	NA	NA
27	WDFW	1987	PORT SUSAN	27	WDFW_1987_27_1SUMMER	NA	320	M	3	1984	1984	NA	2530	1SUMMER	743	65.15	65.15	95.48	95.48	NA	Pacifichake_oto_chem_26Jan10.xlsx	NA	0.049291146	0.005988726	2.046106101	0.0016378	0.000156005	0.003423156	0.00023785	0.061565889	6.58E-05	4.56E-06	0.02296323	0.001595546	0.412996542	0.000441579	3.06E-05	0.124720164	0.011835765	3.039596003	0.002683401	0.000233116	2.218101585	0.269492692	92.07477455	0.073700986	0.007020203	-0.3	-0.01
27	WDFW	1987	PORT SUSAN	27	WDFW_1987_27_1WINTER	NA	320	M	3	1984	1984-85	NA	2530	1WINTER	886	84.78	19.64	113.45	17.97	NA	Pacifichake_oto_chem_26Jan10.xlsx	NA	0.035249617	0.0073395	1.53970019	0.000885831	0.000143896	0.001309147	0.000371283	0.043124726	2.33E-05	5.76E-06	0.004139887	0.001174101	0.136372358	7.37E-05	1.82E-05	0.044115939	0.008981693	1.725886879	0.000982046	0.000169494	0.352496175	0.073395003	15.3970019	0.008858306	0.001438963	-0.9	1.01
27	WDFW	1987	PORT SUSAN	27	WDFW_1987_27_2SUMMER	NA	320	M	3	1984	1985	NA	2530	2SUMMER	1513	170.88	86.1	192.22	78.78	NA	Pacifichake_oto_chem_26Jan10.xlsx	NA	0.036949538	0.007773069	1.689243277	0.001343434	0.000157796	0.000841094	0.000434868	0.047657304	9.62E-05	3.37E-06	0.005579188	0.002884588	0.316122792	0.000637872	2.24E-05	0.049117849	0.013964034	3.097297532	0.002862364	0.000215611	1.625779675	0.342015047	74.32670417	0.059111089	0.006943009	-0.47	0.69
27	WDFW	1987	PORT SUSAN	27	WDFW_1987_27_2WINTER	NA	320	M	3	1984	1985-86	NA	2530	2WINTER	1674	192.99	22.11	212.45	20.23	NA	Pacifichake_oto_chem_26Jan10.xlsx	NA	0.029641654	0.001890613	1.980024453	0.001352968	0.000161145	0.001894575	0.000358858	0.053134764	7.21E-05	8.00E-06	0.006283593	0.001190197	0.176228075	0.000239169	2.65E-05	0.039355912	0.003921072	2.433630639	0.001886381	0.000206019	0.326058197	0.020796742	21.78026899	0.014882652	0.0017726	-0.37	1.04
27	WDFW	1987	PORT SUSAN	27	WDFW_1987_27_3SUMMER	NA	320	M	3	1984	1986	NA	2530	3SUMMER	2414	294.6	101.61	305.43	92.97	NA	Pacifichake_oto_chem_26Jan10.xlsx	NA	0.036010461	0.004152041	2.028769787	0.001366501	0.000153521	0.002468714	0.000504584	0.036440349	3.22E-05	6.11E-06	0.017630143	0.003603451	0.260236145	0.000230103	4.36E-05	0.085684041	0.014853608	2.804575537	0.001920826	0.000255329	1.836533529	0.211754109	103.4672592	0.069691573	0.007829556	0.2	0.83
27	WDFW	1987	PORT SUSAN	27	WDFW_1987_27_3WINTER	NA	320	M	3	1984	1986-87	NA	2530	3WINTER	2530	310.53	15.93	320	14.57	NA	Pacifichake_oto_chem_26Jan10.xlsx	NA	0.077767518	0.013221513	1.90058872	0.001816219	0.000358507	0.006967286	0.000841631	0.069812616	8.19E-05	5.08E-05	0.019706461	0.002380493	0.197459896	0.000231737	0.000143688	0.121153012	0.01575137	2.109724278	0.002124686	0.000561478	0.622140142	0.105772102	15.20470976	0.014529748	0.002868053	1.13	1.8
27	WDFW	1987	PORT SUSAN	27	WDFW_1987_27_4SUMMER	NA	320	M	3	1984	NA	NA	2530	4SUMMER	NA	NA	NA	NA	NA	NA	Pacifichake_oto_chem_26Jan10.xlsx	NA	NA	NA	NA	NA	NA	NA	NA	NA	NA	NA	NA	NA	NA	NA	NA	NA	NA	NA	NA	NA	NA	NA	NA	NA	NA	NA	NA
27	WDFW	1987	PORT SUSAN	27	WDFW_1987_27_4WINTER	NA	320	M	3	1984	NA	NA	2530	4WINTER	NA	NA	NA	NA	NA	NA	Pacifichake_oto_chem_26Jan10.xlsx	NA	NA	NA	NA	NA	NA	NA	NA	NA	NA	NA	NA	NA	NA	NA	NA	NA	NA	NA	NA	NA	NA	NA	NA	NA	NA	NA	NA
27	WDFW	1987	PORT SUSAN	27	WDFW_1987_27_5SUMMER	NA	320	M	3	1984	NA	NA	2530	5SUMMER	NA	NA	NA	NA	NA	NA	Pacifichake_oto_chem_26Jan10.xlsx	NA	NA	NA	NA	NA	NA	NA	NA	NA	NA	NA	NA	NA	NA	NA	NA	NA	NA	NA	NA	NA	NA	NA	NA	NA	NA	NA	NA
27	WDFW	1987	PORT SUSAN	27	WDFW_1987_27_5WINTER	NA	320	M	3	1984	NA	NA	2530	5WINTER	NA	NA	NA	NA	NA	NA	Pacifichake_oto_chem_26Jan10.xlsx	NA	NA	NA	NA	NA	NA	NA	NA	NA	NA	NA	NA	NA	NA	NA	NA	NA	NA	NA	NA	NA	NA	NA	NA	NA	NA	NA	NA
28	WDFW	1987	PORT SUSAN	28	WDFW_1987_28_1SUMMER	NA	360	M	NA	NA	NA	NA	NA	1SUMMER	NA	NA	NA	NA	NA	NA	NA	NA	NA	NA	NA	NA	NA	NA	NA	NA	NA	NA	NA	NA	NA	NA	NA	NA	NA	NA	NA	NA	NA	NA	NA	NA	NA	NA	NA
28	WDFW	1987	PORT SUSAN	28	WDFW_1987_28_1WINTER	NA	360	M	NA	NA	NA	NA	NA	1WINTER	NA	NA	NA	NA	NA	NA	NA	NA	NA	NA	NA	NA	NA	NA	NA	NA	NA	NA	NA	NA	NA	NA	NA	NA	NA	NA	NA	NA	NA	NA	NA	NA	NA	NA	NA
28	WDFW	1987	PORT SUSAN	28	WDFW_1987_28_2SUMMER	NA	360	M	NA	NA	NA	NA	NA	2SUMMER	NA	NA	NA	NA	NA	NA	NA	NA	NA	NA	NA	NA	NA	NA	NA	NA	NA	NA	NA	NA	NA	NA	NA	NA	NA	NA	NA	NA	NA	NA	NA	NA	NA	NA	NA
28	WDFW	1987	PORT SUSAN	28	WDFW_1987_28_2WINTER	NA	360	M	NA	NA	NA	NA	NA	2WINTER	NA	NA	NA	NA	NA	NA	NA	NA	NA	NA	NA	NA	NA	NA	NA	NA	NA	NA	NA	NA	NA	NA	NA	NA	NA	NA	NA	NA	NA	NA	NA	NA	NA	NA	NA
28	WDFW	1987	PORT SUSAN	28	WDFW_1987_28_3SUMMER	NA	360	M	NA	NA	NA	NA	NA	3SUMMER	NA	NA	NA	NA	NA	NA	NA	NA	NA	NA	NA	NA	NA	NA	NA	NA	NA	NA	NA	NA	NA	NA	NA	NA	NA	NA	NA	NA	NA	NA	NA	NA	NA	NA	NA
28	WDFW	1987	PORT SUSAN	28	WDFW_1987_28_3WINTER	NA	360	M	NA	NA	NA	NA	NA	3WINTER	NA	NA	NA	NA	NA	NA	NA	NA	NA	NA	NA	NA	NA	NA	NA	NA	NA	NA	NA	NA	NA	NA	NA	NA	NA	NA	NA	NA	NA	NA	NA	NA	NA	NA	NA
28	WDFW	1987	PORT SUSAN	28	WDFW_1987_28_4SUMMER	NA	360	M	NA	NA	NA	NA	NA	4SUMMER	NA	NA	NA	NA	NA	NA	NA	NA	NA	NA	NA	NA	NA	NA	NA	NA	NA	NA	NA	NA	NA	NA	NA	NA	NA	NA	NA	NA	NA	NA	NA	NA	NA	NA	NA
28	WDFW	1987	PORT SUSAN	28	WDFW_1987_28_4WINTER	NA	360	M	NA	NA	NA	NA	NA	4WINTER	NA	NA	NA	NA	NA	NA	NA	NA	NA	NA	NA	NA	NA	NA	NA	NA	NA	NA	NA	NA	NA	NA	NA	NA	NA	NA	NA	NA	NA	NA	NA	NA	NA	NA	NA
28	WDFW	1987	PORT SUSAN	28	WDFW_1987_28_5SUMMER	NA	360	M	NA	NA	NA	NA	NA	5SUMMER	NA	NA	NA	NA	NA	NA	NA	NA	NA	NA	NA	NA	NA	NA	NA	NA	NA	NA	NA	NA	NA	NA	NA	NA	NA	NA	NA	NA	NA	NA	NA	NA	NA	NA	NA
28	WDFW	1987	PORT SUSAN	28	WDFW_1987_28_5WINTER	NA	360	M	NA	NA	NA	NA	NA	5WINTER	NA	NA	NA	NA	NA	NA	NA	NA	NA	NA	NA	NA	NA	NA	NA	NA	NA	NA	NA	NA	NA	NA	NA	NA	NA	NA	NA	NA	NA	NA	NA	NA	NA	NA	NA
29	WDFW	1987	PORT SUSAN	29	WDFW_1987_29_1SUMMER	NA	330	M	3	1984	1984	7.31	3081	1SUMMER	1296	117	117	140.2	140.2	NA	Pacifichake_oto_chem_25Jan10.xlsx	NA	0.133251866	0.01272522	2.122341954	0.00301456	8.17E-05	0.006663288	0.000478406	0.026594592	0.000115783	3.31E-06	0.060705445	0.004358486	0.242288268	0.001054832	3.01E-05	0.255040238	0.02614922	2.593733141	0.006104216	0.000231039	11.05990486	1.05619326	176.1543822	0.250208442	0.006781622	-0.3	-0.01
29	WDFW	1987	PORT SUSAN	29	WDFW_1987_29_1WINTER	NA	330	M	3	1984	1984-85	7.31	3081	1WINTER	1443	135	18	155.83	15.63	NA	Pacifichake_oto_chem_25Jan10.xlsx	NA	0.038015787	0.006409322	2.097130406	0.001625184	6.12E-05	0.00269377	0.000606372	0.146144944	7.50E-05	6.30E-06	0.008934223	0.002011109	0.484707944	0.000248779	2.09E-05	0.05524154	0.011043542	2.647655729	0.001989681	9.63E-05	0.418173661	0.070502543	23.06843446	0.017877019	0.000673304	-0.9	1.01
29	WDFW	1987	PORT SUSAN	29	WDFW_1987_29_2SUMMER	NA	330	M	3	1984	1985	7.31	3081	2SUMMER	2494	260	125	267.58	111.75	NA	Pacifichake_oto_chem_25Jan10.xlsx	NA	0.069931686	0.011472742	2.086715336	0.003784102	6.26E-05	0.001711652	0.000465467	0.030151625	0.000382579	1.14E-06	0.014624364	0.003976951	0.257615598	0.003268759	9.76E-06	0.104168613	0.022931728	2.636363708	0.018384839	9.50E-05	5.105013108	0.837510196	152.3302195	0.276239447	0.004572227	-0.47	0.69
29	WDFW	1987	PORT SUSAN	29	WDFW_1987_29_2WINTER	NA	330	M	3	1984	1985-86	7.31	3081	2WINTER	2690	283	23	288.43	20.84	NA	Pacifichake_oto_chem_25Jan10.xlsx	NA	0.052996576	0.005361677	2.217504024	0.0021823	6.63E-05	0.002191519	0.00071694	0.077596772	5.58E-05	3.21E-06	0.007901633	0.002584963	0.279779142	0.000201367	1.16E-05	0.065681536	0.01058206	2.762161177	0.002490574	9.22E-05	0.688955488	0.069701798	28.82755231	0.028369902	0.000862204	-0.37	1.04
29	WDFW	1987	PORT SUSAN	29	WDFW_1987_29_3SUMMER	NA	330	M	3	1984	1986	7.31	3081	3SUMMER	2837	301	18	304.06	15.63	NA	Pacifichake_oto_chem_25Jan10.xlsx	NA	0.053015034	0.005852545	2.051162678	0.002149958	7.89E-05	0.001922977	0.000530022	0.072287816	4.39E-05	4.63E-06	0.006377793	0.001757883	0.239751564	0.000145621	1.54E-05	0.066781286	0.008612819	2.462489975	0.002411112	0.000104561	0.583165378	0.064377991	22.56278946	0.023649533	0.000868	0.2	0.83
29	WDFW	1987	PORT SUSAN	29	WDFW_1987_29_3WINTER	NA	330	M	3	1984	1986-87	7.31	3081	3WINTER	3081	330	29	330	25.94	NA	Pacifichake_oto_chem_25Jan10.xlsx	NA	0.110959549	0.012280466	2.125324569	0.001981036	0.000146827	0.014429998	0.000739421	0.136621241	7.53E-05	1.53E-05	0.032266457	0.001653395	0.305494381	0.000168376	3.43E-05	0.152955099	0.014370872	2.593218186	0.002161392	0.00019336	0.554797743	0.061402331	10.62662284	0.009905179	0.000734133	1.13	1.8
29	WDFW	1987	PORT SUSAN	29	WDFW_1987_29_4SUMMER	NA	330	M	3	1984	NA	7.31	3081	4SUMMER	NA	NA	NA	NA	NA	NA	Pacifichake_oto_chem_25Jan10.xlsx	NA	NA	NA	NA	NA	NA	NA	NA	NA	NA	NA	NA	NA	NA	NA	NA	NA	NA	NA	NA	NA	NA	NA	NA	NA	NA	NA	NA
29	WDFW	1987	PORT SUSAN	29	WDFW_1987_29_4WINTER	NA	330	M	3	1984	NA	7.31	3081	4WINTER	NA	NA	NA	NA	NA	NA	Pacifichake_oto_chem_25Jan10.xlsx	NA	NA	NA	NA	NA	NA	NA	NA	NA	NA	NA	NA	NA	NA	NA	NA	NA	NA	NA	NA	NA	NA	NA	NA	NA	NA	NA	NA
29	WDFW	1987	PORT SUSAN	29	WDFW_1987_29_5SUMMER	NA	330	M	3	1984	NA	7.31	3081	5SUMMER	NA	NA	NA	NA	NA	NA	Pacifichake_oto_chem_25Jan10.xlsx	NA	NA	NA	NA	NA	NA	NA	NA	NA	NA	NA	NA	NA	NA	NA	NA	NA	NA	NA	NA	NA	NA	NA	NA	NA	NA	NA	NA
29	WDFW	1987	PORT SUSAN	29	WDFW_1987_29_5WINTER	NA	330	M	3	1984	NA	7.31	3081	5WINTER	NA	NA	NA	NA	NA	NA	Pacifichake_oto_chem_25Jan10.xlsx	NA	NA	NA	NA	NA	NA	NA	NA	NA	NA	NA	NA	NA	NA	NA	NA	NA	NA	NA	NA	NA	NA	NA	NA	NA	NA	NA	NA
30	WDFW	1987	PORT SUSAN	30	WDFW_1987_30_1SUMMER	NA	250	M	3	1984	1984	7.91	3292	1SUMMER	1311	77	77	101.27	101.27	NA	Pacifichake_oto_chem_26Jan10.xlsx	I think the edge had glue on it, based on the weird chem at edge, use core only.	0.073823608	0.007004677	1.997525762	0.003018456	9.28E-05	0.001801364	0.000291845	0.032950496	6.56E-05	2.60E-06	0.016607754	0.002690675	0.303788561	0.000605151	2.40E-05	0.13853463	0.014235026	2.999402252	0.004667759	0.00019635	6.27500664	0.595397532	169.7896898	0.256568725	0.007888588	-0.3	-0.01
30	WDFW	1987	PORT SUSAN	30	WDFW_1987_30_1WINTER	NA	250	M	3	1984	1984-85	7.91	3292	1WINTER	1517	95	18	116.74	15.47	NA	Pacifichake_oto_chem_26Jan10.xlsx	I think the edge had glue on it, based on the weird chem at edge, use core only.	0.072457871	0.005406256	2.070804864	0.002788611	7.52E-05	0.003854292	0.000338628	0.075556513	7.26E-05	5.80E-06	0.014421441	0.00126703	0.282706586	0.000271566	2.17E-05	0.10291253	0.008262095	2.877383486	0.003464346	0.000118592	1.01441019	0.075687591	28.9912681	0.039040551	0.001053482	-0.9	1.01
30	WDFW	1987	PORT SUSAN	30	WDFW_1987_30_2SUMMER	NA	250	M	3	1984	1985	7.91	3292	2SUMMER	2623	192	96	199.77	83.04	NA	Pacifichake_oto_chem_26Jan10.xlsx	I think the edge had glue on it, based on the weird chem at edge, use core only.	0.080241683	0.010183779	1.965607877	0.004129216	0.000101396	0.001885666	0.000322392	0.024719217	0.000383631	3.55E-06	0.016546648	0.002828978	0.216910247	0.003366347	3.11E-05	0.125021515	0.015655067	2.691516921	0.017430116	0.000243074	6.178609606	0.784151019	151.3518065	0.317949657	0.007807489	-0.47	0.69
30	WDFW	1987	PORT SUSAN	30	WDFW_1987_30_2WINTER	NA	250	M	3	1984	1985-86	7.91	3292	2WINTER	2760	204	12	210.06	10.29	NA	Pacifichake_oto_chem_26Jan10.xlsx	I think the edge had glue on it, based on the weird chem at edge, use core only.	0.129450553	0.015898548	2.102884019	0.002824779	0.000192509	0.006117266	0.001372314	0.124133656	8.66E-05	2.44E-05	0.018351799	0.004116942	0.372400968	0.000259858	7.32E-05	0.166451909	0.024887796	2.672412302	0.003217083	0.00033659	1.165054979	0.143086929	18.92595617	0.025423011	0.001732585	-0.37	1.04
30	WDFW	1987	PORT SUSAN	30	WDFW_1987_30_3SUMMER	NA	250	M	3	1984	1986	7.91	3292	3SUMMER	3013	226	22	229.05	18.99	NA	Pacifichake_oto_chem_26Jan10.xlsx	I think the edge had glue on it, based on the weird chem at edge, use core only.	0.095198012	0.005221635	1.947378126	0.001943162	0.000187731	0.010127028	0.000626122	0.050086528	9.86E-05	2.47E-05	0.041754807	0.002581567	0.206512045	0.000406348	0.000101711	0.221200946	0.011456783	2.270144362	0.002790179	0.000389189	1.618366206	0.08876779	33.10542814	0.033033757	0.003191433	0.2	0.83
30	WDFW	1987	PORT SUSAN	30	WDFW_1987_30_3WINTER	NA	250	M	3	1984	1986-87	7.91	3292	3WINTER	3292	250	24	250	20.95	NA	Pacifichake_oto_chem_26Jan10.xlsx	I think the edge had glue on it, based on the weird chem at edge, use core only.	NA	NA	NA	NA	NA	NA	NA	NA	NA	NA	NA	NA	NA	NA	NA	NA	NA	NA	NA	NA	NA	NA	NA	NA	NA	1.13	1.8
30	WDFW	1987	PORT SUSAN	30	WDFW_1987_30_4SUMMER	NA	250	M	3	1984	NA	7.91	3292	4SUMMER	NA	NA	NA	NA	NA	NA	Pacifichake_oto_chem_26Jan10.xlsx	I think the edge had glue on it, based on the weird chem at edge, use core only.	NA	NA	NA	NA	NA	NA	NA	NA	NA	NA	NA	NA	NA	NA	NA	NA	NA	NA	NA	NA	NA	NA	NA	NA	NA	NA	NA
30	WDFW	1987	PORT SUSAN	30	WDFW_1987_30_4WINTER	NA	250	M	3	1984	NA	7.91	3292	4WINTER	NA	NA	NA	NA	NA	NA	Pacifichake_oto_chem_26Jan10.xlsx	I think the edge had glue on it, based on the weird chem at edge, use core only.	NA	NA	NA	NA	NA	NA	NA	NA	NA	NA	NA	NA	NA	NA	NA	NA	NA	NA	NA	NA	NA	NA	NA	NA	NA	NA	NA
30	WDFW	1987	PORT SUSAN	30	WDFW_1987_30_5SUMMER	NA	250	M	3	1984	NA	7.91	3292	5SUMMER	NA	NA	NA	NA	NA	NA	Pacifichake_oto_chem_26Jan10.xlsx	I think the edge had glue on it, based on the weird chem at edge, use core only.	NA	NA	NA	NA	NA	NA	NA	NA	NA	NA	NA	NA	NA	NA	NA	NA	NA	NA	NA	NA	NA	NA	NA	NA	NA	NA	NA
30	WDFW	1987	PORT SUSAN	30	WDFW_1987_30_5WINTER	NA	250	M	3	1984	NA	7.91	3292	5WINTER	NA	NA	NA	NA	NA	NA	Pacifichake_oto_chem_26Jan10.xlsx	I think the edge had glue on it, based on the weird chem at edge, use core only.	NA	NA	NA	NA	NA	NA	NA	NA	NA	NA	NA	NA	NA	NA	NA	NA	NA	NA	NA	NA	NA	NA	NA	NA	NA	NA	NA
31	WDFW	1987	PORT SUSAN	31	WDFW_1987_31_1SUMMER	NA	270	M	4	1983	1983	6.45	3155	1SUMMER	702	31	31	62.18	62.18	NA	NA	NA	NA	NA	NA	NA	NA	NA	NA	NA	NA	NA	NA	NA	NA	NA	NA	NA	NA	NA	NA	NA	NA	NA	NA	NA	NA	0.33	2.57
31	WDFW	1987	PORT SUSAN	31	WDFW_1987_31_1WINTER	NA	270	M	4	1983	1983-84	6.45	3155	1WINTER	853	46	15	74.97	12.79	NA	NA	NA	NA	NA	NA	NA	NA	NA	NA	NA	NA	NA	NA	NA	NA	NA	NA	NA	NA	NA	NA	NA	NA	NA	NA	NA	NA	-0.53	1.47
31	WDFW	1987	PORT SUSAN	31	WDFW_1987_31_2SUMMER	NA	270	M	4	1983	1984	6.45	3155	2SUMMER	2159	173	127	185.62	110.65	NA	NA	NA	NA	NA	NA	NA	NA	NA	NA	NA	NA	NA	NA	NA	NA	NA	NA	NA	NA	NA	NA	NA	NA	NA	NA	NA	NA	-0.3	-0.01
31	WDFW	1987	PORT SUSAN	31	WDFW_1987_31_2WINTER	NA	270	M	4	1983	1984-85	6.45	3155	2WINTER	2348	192	18	201.63	16.01	NA	NA	NA	NA	NA	NA	NA	NA	NA	NA	NA	NA	NA	NA	NA	NA	NA	NA	NA	NA	NA	NA	NA	NA	NA	NA	NA	NA	-0.9	1.01
31	WDFW	1987	PORT SUSAN	31	WDFW_1987_31_3SUMMER	NA	270	M	4	1983	1985	6.45	3155	3SUMMER	2664	222	31	228.4	26.77	NA	NA	NA	NA	NA	NA	NA	NA	NA	NA	NA	NA	NA	NA	NA	NA	NA	NA	NA	NA	NA	NA	NA	NA	NA	NA	NA	NA	-0.47	0.69
31	WDFW	1987	PORT SUSAN	31	WDFW_1987_31_3WINTER	NA	270	M	4	1983	1985-86	6.45	3155	3WINTER	2774	233	11	237.72	9.32	NA	NA	NA	NA	NA	NA	NA	NA	NA	NA	NA	NA	NA	NA	NA	NA	NA	NA	NA	NA	NA	NA	NA	NA	NA	NA	NA	NA	-0.37	1.04
31	WDFW	1987	PORT SUSAN	31	WDFW_1987_31_4SUMMER	NA	270	M	4	1983	1986	6.45	3155	4SUMMER	2986	254	21	255.68	17.96	NA	NA	NA	NA	NA	NA	NA	NA	NA	NA	NA	NA	NA	NA	NA	NA	NA	NA	NA	NA	NA	NA	NA	NA	NA	NA	NA	NA	0.2	0.83
31	WDFW	1987	PORT SUSAN	31	WDFW_1987_31_4WINTER	NA	270	M	4	1983	1986-87	6.45	3155	4WINTER	3155	270	16	270	14.32	NA	NA	NA	NA	NA	NA	NA	NA	NA	NA	NA	NA	NA	NA	NA	NA	NA	NA	NA	NA	NA	NA	NA	NA	NA	NA	NA	NA	1.13	1.8
31	WDFW	1987	PORT SUSAN	31	WDFW_1987_31_5SUMMER	NA	270	M	4	1983	NA	6.45	3155	5SUMMER	NA	NA	NA	NA	NA	NA	NA	NA	NA	NA	NA	NA	NA	NA	NA	NA	NA	NA	NA	NA	NA	NA	NA	NA	NA	NA	NA	NA	NA	NA	NA	NA	NA	NA	NA
31	WDFW	1987	PORT SUSAN	31	WDFW_1987_31_5WINTER	NA	270	M	4	1983	NA	6.45	3155	5WINTER	NA	NA	NA	NA	NA	NA	NA	NA	NA	NA	NA	NA	NA	NA	NA	NA	NA	NA	NA	NA	NA	NA	NA	NA	NA	NA	NA	NA	NA	NA	NA	NA	NA	NA	NA
32	WDFW	1987	PORT SUSAN	32	WDFW_1987_32_1SUMMER	NA	380	F	2	1985	1985	8.47	2551	1SUMMER	1190	158	158	178.23	178.23	NA	Pacifichake_oto_chem_25Jan10.xlsx	NA	0.142197569	0.013945231	1.88866039	0.001717655	7.96E-05	0.004319881	0.000694144	0.031969498	3.06E-05	2.23E-06	0.037659853	0.006051404	0.278703619	0.000266975	1.94E-05	0.270476179	0.029032265	2.592863427	0.002273786	0.000147958	10.80701521	1.059837583	143.5381897	0.130541778	0.006051806	-0.47	0.69
32	WDFW	1987	PORT SUSAN	32	WDFW_1987_32_1WINTER	NA	380	F	2	1985	1985-86	8.47	2551	1WINTER	1281	172	15	191.72	13.49	NA	Pacifichake_oto_chem_25Jan10.xlsx	NA	0.092549193	0.013658797	1.837915854	0.001935131	5.39E-05	0.003224357	0.001216279	0.088129615	6.43E-05	3.07E-06	0.00789803	0.002979263	0.215872589	0.000157504	7.51E-06	0.098914769	0.018261132	2.187549945	0.002159319	6.41E-05	0.555295161	0.081952783	11.02749512	0.011610785	0.000323498	-0.37	1.04
32	WDFW	1987	PORT SUSAN	32	WDFW_1987_32_2SUMMER	NA	380	F	2	1985	1986	8.47	2551	2SUMMER	2433	361	188	362.51	170.79	NA	Pacifichake_oto_chem_25Jan10.xlsx	NA	0.086494381	0.012706777	1.565399348	0.001629647	5.16E-05	0.002077952	0.00055737	0.029775717	4.76E-05	1.10E-06	0.018585772	0.004985265	0.266322107	0.000425579	9.80E-06	0.125836854	0.023759512	2.250237675	0.002867625	8.15E-05	6.919550496	1.016542189	125.2319479	0.130371785	0.00413198	0.2	0.83
32	WDFW	1987	PORT SUSAN	32	WDFW_1987_32_2WINTER	NA	380	F	2	1985	1986-87	8.47	2551	2WINTER	2551	380	19	380	17.49	NA	Pacifichake_oto_chem_25Jan10.xlsx	NA	0.080077403	0.018969524	1.618014774	0.001319638	5.25E-05	0.006306245	0.000925345	0.082115876	3.38E-05	2.37E-06	0.018918736	0.002776036	0.246347627	0.000101493	7.11E-06	0.122834198	0.022919566	2.060211376	0.001456739	6.68E-05	0.720696624	0.170725713	14.56213297	0.011876743	0.000472776	1.13	1.8
32	WDFW	1987	PORT SUSAN	32	WDFW_1987_32_3SUMMER	NA	380	F	2	1985	NA	8.47	2551	3SUMMER	NA	NA	NA	NA	NA	NA	Pacifichake_oto_chem_25Jan10.xlsx	NA	NA	NA	NA	NA	NA	NA	NA	NA	NA	NA	NA	NA	NA	NA	NA	NA	NA	NA	NA	NA	NA	NA	NA	NA	NA	NA	NA
32	WDFW	1987	PORT SUSAN	32	WDFW_1987_32_3WINTER	NA	380	F	2	1985	NA	8.47	2551	3WINTER	NA	NA	NA	NA	NA	NA	Pacifichake_oto_chem_25Jan10.xlsx	NA	NA	NA	NA	NA	NA	NA	NA	NA	NA	NA	NA	NA	NA	NA	NA	NA	NA	NA	NA	NA	NA	NA	NA	NA	NA	NA	NA
32	WDFW	1987	PORT SUSAN	32	WDFW_1987_32_4SUMMER	NA	380	F	2	1985	NA	8.47	2551	4SUMMER	NA	NA	NA	NA	NA	NA	Pacifichake_oto_chem_25Jan10.xlsx	NA	NA	NA	NA	NA	NA	NA	NA	NA	NA	NA	NA	NA	NA	NA	NA	NA	NA	NA	NA	NA	NA	NA	NA	NA	NA	NA	NA
32	WDFW	1987	PORT SUSAN	32	WDFW_1987_32_4WINTER	NA	380	F	2	1985	NA	8.47	2551	4WINTER	NA	NA	NA	NA	NA	NA	Pacifichake_oto_chem_25Jan10.xlsx	NA	NA	NA	NA	NA	NA	NA	NA	NA	NA	NA	NA	NA	NA	NA	NA	NA	NA	NA	NA	NA	NA	NA	NA	NA	NA	NA	NA
32	WDFW	1987	PORT SUSAN	32	WDFW_1987_32_5SUMMER	NA	380	F	2	1985	NA	8.47	2551	5SUMMER	NA	NA	NA	NA	NA	NA	Pacifichake_oto_chem_25Jan10.xlsx	NA	NA	NA	NA	NA	NA	NA	NA	NA	NA	NA	NA	NA	NA	NA	NA	NA	NA	NA	NA	NA	NA	NA	NA	NA	NA	NA	NA
32	WDFW	1987	PORT SUSAN	32	WDFW_1987_32_5WINTER	NA	380	F	2	1985	NA	8.47	2551	5WINTER	NA	NA	NA	NA	NA	NA	Pacifichake_oto_chem_25Jan10.xlsx	NA	NA	NA	NA	NA	NA	NA	NA	NA	NA	NA	NA	NA	NA	NA	NA	NA	NA	NA	NA	NA	NA	NA	NA	NA	NA	NA	NA
33	WDFW	1987	PORT SUSAN	33	WDFW_1987_33_1SUMMER	NA	320	M	3	1984	1984	NA	1870	1SUMMER	525	63	63	90.92	90.92	NO GOOD	Pacifichake_oto_chem_25Jan10.xlsx	NA	0.036329018	0.002778228	2.072918662	0.001419832	0.000170832	0.001471463	0.000216493	0.052601904	4.66E-05	4.11E-06	0.008059533	0.001185779	0.288112493	0.000255118	2.25E-05	0.051215196	0.005250813	2.732508771	0.002073868	0.000222037	1.089870544	0.083346843	62.18755987	0.042594958	0.005124973	-0.3	-0.01
33	WDFW	1987	PORT SUSAN	33	WDFW_1987_33_1WINTER	NA	320	M	3	1984	1984-85	NA	1870	1WINTER	593	76	13	102.5	11.58	NO GOOD	Pacifichake_oto_chem_25Jan10.xlsx	NA	0.045590385	0.006891023	1.882084634	0.001502111	0.000164103	0.001903232	0.000243398	0.077985263	5.38E-05	2.30E-05	0.004255755	0.000544254	0.174380349	0.00012032	5.13E-05	0.050804516	0.007769454	2.088606454	0.001617807	0.000247378	0.227951926	0.034455115	9.410423169	0.007510553	0.000820514	-0.9	1.01
33	WDFW	1987	PORT SUSAN	33	WDFW_1987_33_2SUMMER	NA	320	M	3	1984	1985	NA	1870	2SUMMER	1404	231	155	240.63	138.13	NO GOOD	Pacifichake_oto_chem_25Jan10.xlsx	NA	0.041048269	0.007788927	1.835203923	0.002349818	8.26E-05	0.002484698	0.000417909	0.03979832	0.000260172	4.82E-06	0.018593779	0.003127343	0.297823356	0.00194695	3.60E-05	0.077076143	0.014756001	2.760158366	0.011418766	0.000186832	2.298703089	0.436179907	102.7714197	0.131589821	0.00462575	-0.47	0.69
33	WDFW	1987	PORT SUSAN	33	WDFW_1987_33_2WINTER	NA	320	M	3	1984	1985-86	NA	1870	2WINTER	1561	261	30	267.37	26.74	NO GOOD	Pacifichake_oto_chem_25Jan10.xlsx	NA	0.031701757	0.007050791	1.912712578	0.001508275	5.27E-05	0.002986239	0.001604332	0.065467155	6.03E-05	3.96E-06	0.009904234	0.005320968	0.217129991	0.000200035	1.31E-05	0.054047902	0.016454258	2.285829697	0.001889268	7.40E-05	0.348719323	0.077558704	21.03983835	0.016591027	0.000579481	-0.37	1.04
33	WDFW	1987	PORT SUSAN	33	WDFW_1987_33_3SUMMER	NA	320	M	3	1984	1986	NA	1870	3SUMMER	1747	296	35	299.05	31.68	NO GOOD	Pacifichake_oto_chem_25Jan10.xlsx	NA	0.04869928	0.014741555	1.830854017	0.001759664	6.28E-05	0.001642406	0.000994062	0.057546748	4.35E-05	2.32E-06	0.005921778	0.003584142	0.207487751	0.000156754	8.36E-06	0.062163915	0.022031066	2.394580169	0.002015309	7.56E-05	0.63309064	0.191640218	23.80110222	0.022875638	0.000815992	0.2	0.83
33	WDFW	1987	PORT SUSAN	33	WDFW_1987_33_3WINTER	NA	320	M	3	1984	1986-87	NA	1870	3WINTER	1870	320	23	320	20.95	NO GOOD	Pacifichake_oto_chem_25Jan10.xlsx	NA	0.042778031	0.012617811	2.001445253	0.00161798	6.49E-05	0.002148483	0.00214779	0.126809302	6.45E-05	2.96E-06	0.006076827	0.006074866	0.35867087	0.000182488	8.36E-06	0.049195171	0.023512263	2.519061899	0.001933122	7.42E-05	0.342224244	0.100942492	16.01156202	0.01294384	0.000519344	1.13	1.8
33	WDFW	1987	PORT SUSAN	33	WDFW_1987_33_4SUMMER	NA	320	M	3	1984	NA	NA	1870	4SUMMER	NA	NA	NA	NA	NA	NO GOOD	Pacifichake_oto_chem_25Jan10.xlsx	NA	NA	NA	NA	NA	NA	NA	NA	NA	NA	NA	NA	NA	NA	NA	NA	NA	NA	NA	NA	NA	NA	NA	NA	NA	NA	NA	NA
33	WDFW	1987	PORT SUSAN	33	WDFW_1987_33_4WINTER	NA	320	M	3	1984	NA	NA	1870	4WINTER	NA	NA	NA	NA	NA	NO GOOD	Pacifichake_oto_chem_25Jan10.xlsx	NA	NA	NA	NA	NA	NA	NA	NA	NA	NA	NA	NA	NA	NA	NA	NA	NA	NA	NA	NA	NA	NA	NA	NA	NA	NA	NA	NA
33	WDFW	1987	PORT SUSAN	33	WDFW_1987_33_5SUMMER	NA	320	M	3	1984	NA	NA	1870	5SUMMER	NA	NA	NA	NA	NA	NO GOOD	Pacifichake_oto_chem_25Jan10.xlsx	NA	NA	NA	NA	NA	NA	NA	NA	NA	NA	NA	NA	NA	NA	NA	NA	NA	NA	NA	NA	NA	NA	NA	NA	NA	NA	NA	NA
33	WDFW	1987	PORT SUSAN	33	WDFW_1987_33_5WINTER	NA	320	M	3	1984	NA	NA	1870	5WINTER	NA	NA	NA	NA	NA	NO GOOD	Pacifichake_oto_chem_25Jan10.xlsx	NA	NA	NA	NA	NA	NA	NA	NA	NA	NA	NA	NA	NA	NA	NA	NA	NA	NA	NA	NA	NA	NA	NA	NA	NA	NA	NA	NA
34	WDFW	1987	PORT SUSAN	34	WDFW_1987_34_1SUMMER	NA	260	F	NA	NA	NA	NA	NA	1SUMMER	NA	NA	NA	NA	NA	NA	Y	overpolished	NA	NA	NA	NA	NA	NA	NA	NA	NA	NA	NA	NA	NA	NA	NA	NA	NA	NA	NA	NA	NA	NA	NA	NA	NA	NA	NA
34	WDFW	1987	PORT SUSAN	34	WDFW_1987_34_1WINTER	NA	260	F	NA	NA	NA	NA	NA	1WINTER	NA	NA	NA	NA	NA	NA	Y	overpolished	NA	NA	NA	NA	NA	NA	NA	NA	NA	NA	NA	NA	NA	NA	NA	NA	NA	NA	NA	NA	NA	NA	NA	NA	NA	NA	NA
34	WDFW	1987	PORT SUSAN	34	WDFW_1987_34_2SUMMER	NA	260	F	NA	NA	NA	NA	NA	2SUMMER	NA	NA	NA	NA	NA	NA	Y	overpolished	NA	NA	NA	NA	NA	NA	NA	NA	NA	NA	NA	NA	NA	NA	NA	NA	NA	NA	NA	NA	NA	NA	NA	NA	NA	NA	NA
34	WDFW	1987	PORT SUSAN	34	WDFW_1987_34_2WINTER	NA	260	F	NA	NA	NA	NA	NA	2WINTER	NA	NA	NA	NA	NA	NA	Y	overpolished	NA	NA	NA	NA	NA	NA	NA	NA	NA	NA	NA	NA	NA	NA	NA	NA	NA	NA	NA	NA	NA	NA	NA	NA	NA	NA	NA
34	WDFW	1987	PORT SUSAN	34	WDFW_1987_34_3SUMMER	NA	260	F	NA	NA	NA	NA	NA	3SUMMER	NA	NA	NA	NA	NA	NA	Y	overpolished	NA	NA	NA	NA	NA	NA	NA	NA	NA	NA	NA	NA	NA	NA	NA	NA	NA	NA	NA	NA	NA	NA	NA	NA	NA	NA	NA
34	WDFW	1987	PORT SUSAN	34	WDFW_1987_34_3WINTER	NA	260	F	NA	NA	NA	NA	NA	3WINTER	NA	NA	NA	NA	NA	NA	Y	overpolished	NA	NA	NA	NA	NA	NA	NA	NA	NA	NA	NA	NA	NA	NA	NA	NA	NA	NA	NA	NA	NA	NA	NA	NA	NA	NA	NA
34	WDFW	1987	PORT SUSAN	34	WDFW_1987_34_4SUMMER	NA	260	F	NA	NA	NA	NA	NA	4SUMMER	NA	NA	NA	NA	NA	NA	Y	overpolished	NA	NA	NA	NA	NA	NA	NA	NA	NA	NA	NA	NA	NA	NA	NA	NA	NA	NA	NA	NA	NA	NA	NA	NA	NA	NA	NA
34	WDFW	1987	PORT SUSAN	34	WDFW_1987_34_4WINTER	NA	260	F	NA	NA	NA	NA	NA	4WINTER	NA	NA	NA	NA	NA	NA	Y	overpolished	NA	NA	NA	NA	NA	NA	NA	NA	NA	NA	NA	NA	NA	NA	NA	NA	NA	NA	NA	NA	NA	NA	NA	NA	NA	NA	NA
34	WDFW	1987	PORT SUSAN	34	WDFW_1987_34_5SUMMER	NA	260	F	NA	NA	NA	NA	NA	5SUMMER	NA	NA	NA	NA	NA	NA	Y	overpolished	NA	NA	NA	NA	NA	NA	NA	NA	NA	NA	NA	NA	NA	NA	NA	NA	NA	NA	NA	NA	NA	NA	NA	NA	NA	NA	NA
34	WDFW	1987	PORT SUSAN	34	WDFW_1987_34_5WINTER	NA	260	F	NA	NA	NA	NA	NA	5WINTER	NA	NA	NA	NA	NA	NA	Y	overpolished	NA	NA	NA	NA	NA	NA	NA	NA	NA	NA	NA	NA	NA	NA	NA	NA	NA	NA	NA	NA	NA	NA	NA	NA	NA	NA	NA
35	WDFW	1987	PORT SUSAN	35	WDFW_1987_35_1SUMMER	NA	290	F	2	1985	1985	NA	2235	1SUMMER	864	89	89	113.39	113.39	don't use b/c radius	Pacifichake_oto_chem_25Jan10.xlsx	NA	0.041468945	0.004782116	1.959387957	0.00184524	5.91E-05	0.00132593	0.000257265	0.034429731	6.29E-05	1.44E-06	0.009652915	0.001872918	0.250652222	0.000457748	1.05E-05	0.067591146	0.009488578	2.798227676	0.002914335	8.38E-05	2.197854069	0.253452134	103.8475617	0.097797735	0.00313081	-0.47	0.69
35	WDFW	1987	PORT SUSAN	35	WDFW_1987_35_1WINTER	NA	290	F	2	1985	1985-86	NA	2235	1WINTER	1065	119	29	139.28	25.89	don't use b/c radius	Pacifichake_oto_chem_25Jan10.xlsx	NA	0.040364688	0.004181123	1.958321088	0.001469486	4.68E-05	0.002554871	0.000747606	0.088399115	6.32E-05	1.80E-06	0.009559452	0.002797284	0.3307592	0.000236645	6.72E-06	0.066409009	0.010645012	2.940914224	0.002052368	5.94E-05	0.565105639	0.058535724	27.41649523	0.020572805	0.000655719	-0.37	1.04
35	WDFW	1987	PORT SUSAN	35	WDFW_1987_35_2SUMMER	NA	290	F	2	1985	1986	NA	2235	2SUMMER	2159	279	160	280.21	140.93	don't use b/c radius	Pacifichake_oto_chem_25Jan10.xlsx	NA	0.046295926	0.012013713	1.780993896	0.001466509	3.73E-05	0.001370348	0.001068065	0.021440622	3.23E-05	1.04E-06	0.011946416	0.009311171	0.186915009	0.00028151	9.09E-06	0.079781311	0.05600963	2.284821296	0.00261662	5.81E-05	3.51849036	0.913042176	135.3555361	0.111454684	0.002835911	0.2	0.83
35	WDFW	1987	PORT SUSAN	35	WDFW_1987_35_2WINTER	NA	290	F	2	1985	1986-87	NA	2235	2WINTER	2235	290	11	290	9.79	don't use b/c radius	Pacifichake_oto_chem_25Jan10.xlsx	NA	0.039029785	0.020238128	1.667744571	0.001237744	2.75E-05	0.002607709	0.002366765	0.063373855	7.42E-05	8.28E-07	0.006387557	0.005797368	0.155233609	0.000181722	2.03E-06	0.04893491	0.027394243	1.962699379	0.001560403	3.06E-05	0.234178712	0.121428765	10.00646743	0.007426464	0.0001649	1.13	1.8
35	WDFW	1987	PORT SUSAN	35	WDFW_1987_35_3SUMMER	NA	290	F	2	1985	NA	NA	2235	3SUMMER	NA	NA	NA	NA	NA	don't use b/c radius	Pacifichake_oto_chem_25Jan10.xlsx	NA	NA	NA	NA	NA	NA	NA	NA	NA	NA	NA	NA	NA	NA	NA	NA	NA	NA	NA	NA	NA	NA	NA	NA	NA	NA	NA	NA
35	WDFW	1987	PORT SUSAN	35	WDFW_1987_35_3WINTER	NA	290	F	2	1985	NA	NA	2235	3WINTER	NA	NA	NA	NA	NA	don't use b/c radius	Pacifichake_oto_chem_25Jan10.xlsx	NA	NA	NA	NA	NA	NA	NA	NA	NA	NA	NA	NA	NA	NA	NA	NA	NA	NA	NA	NA	NA	NA	NA	NA	NA	NA	NA	NA
35	WDFW	1987	PORT SUSAN	35	WDFW_1987_35_4SUMMER	NA	290	F	2	1985	NA	NA	2235	4SUMMER	NA	NA	NA	NA	NA	don't use b/c radius	Pacifichake_oto_chem_25Jan10.xlsx	NA	NA	NA	NA	NA	NA	NA	NA	NA	NA	NA	NA	NA	NA	NA	NA	NA	NA	NA	NA	NA	NA	NA	NA	NA	NA	NA	NA
35	WDFW	1987	PORT SUSAN	35	WDFW_1987_35_4WINTER	NA	290	F	2	1985	NA	NA	2235	4WINTER	NA	NA	NA	NA	NA	don't use b/c radius	Pacifichake_oto_chem_25Jan10.xlsx	NA	NA	NA	NA	NA	NA	NA	NA	NA	NA	NA	NA	NA	NA	NA	NA	NA	NA	NA	NA	NA	NA	NA	NA	NA	NA	NA	NA
35	WDFW	1987	PORT SUSAN	35	WDFW_1987_35_5SUMMER	NA	290	F	2	1985	NA	NA	2235	5SUMMER	NA	NA	NA	NA	NA	don't use b/c radius	Pacifichake_oto_chem_25Jan10.xlsx	NA	NA	NA	NA	NA	NA	NA	NA	NA	NA	NA	NA	NA	NA	NA	NA	NA	NA	NA	NA	NA	NA	NA	NA	NA	NA	NA	NA
35	WDFW	1987	PORT SUSAN	35	WDFW_1987_35_5WINTER	NA	290	F	2	1985	NA	NA	2235	5WINTER	NA	NA	NA	NA	NA	don't use b/c radius	Pacifichake_oto_chem_25Jan10.xlsx	NA	NA	NA	NA	NA	NA	NA	NA	NA	NA	NA	NA	NA	NA	NA	NA	NA	NA	NA	NA	NA	NA	NA	NA	NA	NA	NA	NA
36	WDFW	1987	PORT SUSAN	36	WDFW_1987_36_1SUMMER	NA	260	M	NA	NA	NA	NA	NA	1SUMMER	NA	NA	NA	NA	NA	NA	Pacifichake_oto_chem_25Jan10.xlsx	overpolished	NA	NA	NA	NA	NA	NA	NA	NA	NA	NA	NA	NA	NA	NA	NA	NA	NA	NA	NA	NA	NA	NA	NA	NA	NA	NA	NA
36	WDFW	1987	PORT SUSAN	36	WDFW_1987_36_1WINTER	NA	260	M	NA	NA	NA	NA	NA	1WINTER	NA	NA	NA	NA	NA	NA	Pacifichake_oto_chem_25Jan10.xlsx	overpolished	NA	NA	NA	NA	NA	NA	NA	NA	NA	NA	NA	NA	NA	NA	NA	NA	NA	NA	NA	NA	NA	NA	NA	NA	NA	NA	NA
36	WDFW	1987	PORT SUSAN	36	WDFW_1987_36_2SUMMER	NA	260	M	NA	NA	NA	NA	NA	2SUMMER	NA	NA	NA	NA	NA	NA	Pacifichake_oto_chem_25Jan10.xlsx	overpolished	NA	NA	NA	NA	NA	NA	NA	NA	NA	NA	NA	NA	NA	NA	NA	NA	NA	NA	NA	NA	NA	NA	NA	NA	NA	NA	NA
36	WDFW	1987	PORT SUSAN	36	WDFW_1987_36_2WINTER	NA	260	M	NA	NA	NA	NA	NA	2WINTER	NA	NA	NA	NA	NA	NA	Pacifichake_oto_chem_25Jan10.xlsx	overpolished	NA	NA	NA	NA	NA	NA	NA	NA	NA	NA	NA	NA	NA	NA	NA	NA	NA	NA	NA	NA	NA	NA	NA	NA	NA	NA	NA
36	WDFW	1987	PORT SUSAN	36	WDFW_1987_36_3SUMMER	NA	260	M	NA	NA	NA	NA	NA	3SUMMER	NA	NA	NA	NA	NA	NA	Pacifichake_oto_chem_25Jan10.xlsx	overpolished	NA	NA	NA	NA	NA	NA	NA	NA	NA	NA	NA	NA	NA	NA	NA	NA	NA	NA	NA	NA	NA	NA	NA	NA	NA	NA	NA
36	WDFW	1987	PORT SUSAN	36	WDFW_1987_36_3WINTER	NA	260	M	NA	NA	NA	NA	NA	3WINTER	NA	NA	NA	NA	NA	NA	Pacifichake_oto_chem_25Jan10.xlsx	overpolished	NA	NA	NA	NA	NA	NA	NA	NA	NA	NA	NA	NA	NA	NA	NA	NA	NA	NA	NA	NA	NA	NA	NA	NA	NA	NA	NA
36	WDFW	1987	PORT SUSAN	36	WDFW_1987_36_4SUMMER	NA	260	M	NA	NA	NA	NA	NA	4SUMMER	NA	NA	NA	NA	NA	NA	Pacifichake_oto_chem_25Jan10.xlsx	overpolished	NA	NA	NA	NA	NA	NA	NA	NA	NA	NA	NA	NA	NA	NA	NA	NA	NA	NA	NA	NA	NA	NA	NA	NA	NA	NA	NA
36	WDFW	1987	PORT SUSAN	36	WDFW_1987_36_4WINTER	NA	260	M	NA	NA	NA	NA	NA	4WINTER	NA	NA	NA	NA	NA	NA	Pacifichake_oto_chem_25Jan10.xlsx	overpolished	NA	NA	NA	NA	NA	NA	NA	NA	NA	NA	NA	NA	NA	NA	NA	NA	NA	NA	NA	NA	NA	NA	NA	NA	NA	NA	NA
36	WDFW	1987	PORT SUSAN	36	WDFW_1987_36_5SUMMER	NA	260	M	NA	NA	NA	NA	NA	5SUMMER	NA	NA	NA	NA	NA	NA	Pacifichake_oto_chem_25Jan10.xlsx	overpolished	NA	NA	NA	NA	NA	NA	NA	NA	NA	NA	NA	NA	NA	NA	NA	NA	NA	NA	NA	NA	NA	NA	NA	NA	NA	NA	NA
36	WDFW	1987	PORT SUSAN	36	WDFW_1987_36_5WINTER	NA	260	M	NA	NA	NA	NA	NA	5WINTER	NA	NA	NA	NA	NA	NA	Pacifichake_oto_chem_25Jan10.xlsx	overpolished	NA	NA	NA	NA	NA	NA	NA	NA	NA	NA	NA	NA	NA	NA	NA	NA	NA	NA	NA	NA	NA	NA	NA	NA	NA	NA	NA
37	WDFW	1987	PORT SUSAN	37	WDFW_1987_37_1SUMMER	NA	320	M	NA	NA	NA	NA	NA	1SUMMER	NA	NA	NA	NA	NA	NA	NA	NA	NA	NA	NA	NA	NA	NA	NA	NA	NA	NA	NA	NA	NA	NA	NA	NA	NA	NA	NA	NA	NA	NA	NA	NA	NA	NA	NA
37	WDFW	1987	PORT SUSAN	37	WDFW_1987_37_1WINTER	NA	320	M	NA	NA	NA	NA	NA	1WINTER	NA	NA	NA	NA	NA	NA	NA	NA	NA	NA	NA	NA	NA	NA	NA	NA	NA	NA	NA	NA	NA	NA	NA	NA	NA	NA	NA	NA	NA	NA	NA	NA	NA	NA	NA
37	WDFW	1987	PORT SUSAN	37	WDFW_1987_37_2SUMMER	NA	320	M	NA	NA	NA	NA	NA	2SUMMER	NA	NA	NA	NA	NA	NA	NA	NA	NA	NA	NA	NA	NA	NA	NA	NA	NA	NA	NA	NA	NA	NA	NA	NA	NA	NA	NA	NA	NA	NA	NA	NA	NA	NA	NA
37	WDFW	1987	PORT SUSAN	37	WDFW_1987_37_2WINTER	NA	320	M	NA	NA	NA	NA	NA	2WINTER	NA	NA	NA	NA	NA	NA	NA	NA	NA	NA	NA	NA	NA	NA	NA	NA	NA	NA	NA	NA	NA	NA	NA	NA	NA	NA	NA	NA	NA	NA	NA	NA	NA	NA	NA
37	WDFW	1987	PORT SUSAN	37	WDFW_1987_37_3SUMMER	NA	320	M	NA	NA	NA	NA	NA	3SUMMER	NA	NA	NA	NA	NA	NA	NA	NA	NA	NA	NA	NA	NA	NA	NA	NA	NA	NA	NA	NA	NA	NA	NA	NA	NA	NA	NA	NA	NA	NA	NA	NA	NA	NA	NA
37	WDFW	1987	PORT SUSAN	37	WDFW_1987_37_3WINTER	NA	320	M	NA	NA	NA	NA	NA	3WINTER	NA	NA	NA	NA	NA	NA	NA	NA	NA	NA	NA	NA	NA	NA	NA	NA	NA	NA	NA	NA	NA	NA	NA	NA	NA	NA	NA	NA	NA	NA	NA	NA	NA	NA	NA
37	WDFW	1987	PORT SUSAN	37	WDFW_1987_37_4SUMMER	NA	320	M	NA	NA	NA	NA	NA	4SUMMER	NA	NA	NA	NA	NA	NA	NA	NA	NA	NA	NA	NA	NA	NA	NA	NA	NA	NA	NA	NA	NA	NA	NA	NA	NA	NA	NA	NA	NA	NA	NA	NA	NA	NA	NA
37	WDFW	1987	PORT SUSAN	37	WDFW_1987_37_4WINTER	NA	320	M	NA	NA	NA	NA	NA	4WINTER	NA	NA	NA	NA	NA	NA	NA	NA	NA	NA	NA	NA	NA	NA	NA	NA	NA	NA	NA	NA	NA	NA	NA	NA	NA	NA	NA	NA	NA	NA	NA	NA	NA	NA	NA
37	WDFW	1987	PORT SUSAN	37	WDFW_1987_37_5SUMMER	NA	320	M	NA	NA	NA	NA	NA	5SUMMER	NA	NA	NA	NA	NA	NA	NA	NA	NA	NA	NA	NA	NA	NA	NA	NA	NA	NA	NA	NA	NA	NA	NA	NA	NA	NA	NA	NA	NA	NA	NA	NA	NA	NA	NA
37	WDFW	1987	PORT SUSAN	37	WDFW_1987_37_5WINTER	NA	320	M	NA	NA	NA	NA	NA	5WINTER	NA	NA	NA	NA	NA	NA	NA	NA	NA	NA	NA	NA	NA	NA	NA	NA	NA	NA	NA	NA	NA	NA	NA	NA	NA	NA	NA	NA	NA	NA	NA	NA	NA	NA	NA
38	WDFW	1987	PORT SUSAN	38	WDFW_1987_38_1SUMMER	NA	240	F	2	1985	1985	8.8	2264	1SUMMER	1359	129	129	145.03	145.03	NA	NA	no chem taken	NA	NA	NA	NA	NA	NA	NA	NA	NA	NA	NA	NA	NA	NA	NA	NA	NA	NA	NA	NA	NA	NA	NA	NA	NA	-0.47	0.69
38	WDFW	1987	PORT SUSAN	38	WDFW_1987_38_1WINTER	NA	240	F	2	1985	1985-86	8.8	2264	1WINTER	1550	153	23	165.07	20.04	NA	NA	no chem taken	NA	NA	NA	NA	NA	NA	NA	NA	NA	NA	NA	NA	NA	NA	NA	NA	NA	NA	NA	NA	NA	NA	NA	NA	NA	-0.37	1.04
38	WDFW	1987	PORT SUSAN	38	WDFW_1987_38_2SUMMER	NA	240	F	2	1985	1986	8.8	2264	2SUMMER	2143	225	73	227.3	62.23	NA	NA	no chem taken	NA	NA	NA	NA	NA	NA	NA	NA	NA	NA	NA	NA	NA	NA	NA	NA	NA	NA	NA	NA	NA	NA	NA	NA	NA	0.2	0.83
38	WDFW	1987	PORT SUSAN	38	WDFW_1987_38_2WINTER	NA	240	F	2	1985	1986-87	8.8	2264	2WINTER	2264	240	15	240	12.7	NA	NA	no chem taken	NA	NA	NA	NA	NA	NA	NA	NA	NA	NA	NA	NA	NA	NA	NA	NA	NA	NA	NA	NA	NA	NA	NA	NA	NA	1.13	1.8
38	WDFW	1987	PORT SUSAN	38	WDFW_1987_38_3SUMMER	NA	240	F	NA	NA	NA	8.8	2264	3SUMMER	NA	NA	NA	NA	NA	NA	NA	no chem taken	NA	NA	NA	NA	NA	NA	NA	NA	NA	NA	NA	NA	NA	NA	NA	NA	NA	NA	NA	NA	NA	NA	NA	NA	NA	NA	NA
38	WDFW	1987	PORT SUSAN	38	WDFW_1987_38_3WINTER	NA	240	F	NA	NA	NA	8.8	2264	3WINTER	NA	NA	NA	NA	NA	NA	NA	no chem taken	NA	NA	NA	NA	NA	NA	NA	NA	NA	NA	NA	NA	NA	NA	NA	NA	NA	NA	NA	NA	NA	NA	NA	NA	NA	NA	NA
38	WDFW	1987	PORT SUSAN	38	WDFW_1987_38_4SUMMER	NA	240	F	NA	NA	NA	8.8	2264	4SUMMER	NA	NA	NA	NA	NA	NA	NA	no chem taken	NA	NA	NA	NA	NA	NA	NA	NA	NA	NA	NA	NA	NA	NA	NA	NA	NA	NA	NA	NA	NA	NA	NA	NA	NA	NA	NA
38	WDFW	1987	PORT SUSAN	38	WDFW_1987_38_4WINTER	NA	240	F	NA	NA	NA	8.8	2264	4WINTER	NA	NA	NA	NA	NA	NA	NA	no chem taken	NA	NA	NA	NA	NA	NA	NA	NA	NA	NA	NA	NA	NA	NA	NA	NA	NA	NA	NA	NA	NA	NA	NA	NA	NA	NA	NA
38	WDFW	1987	PORT SUSAN	38	WDFW_1987_38_5SUMMER	NA	240	F	NA	NA	NA	8.8	2264	5SUMMER	NA	NA	NA	NA	NA	NA	NA	no chem taken	NA	NA	NA	NA	NA	NA	NA	NA	NA	NA	NA	NA	NA	NA	NA	NA	NA	NA	NA	NA	NA	NA	NA	NA	NA	NA	NA
38	WDFW	1987	PORT SUSAN	38	WDFW_1987_38_5WINTER	NA	240	F	NA	NA	NA	8.8	2264	5WINTER	NA	NA	NA	NA	NA	NA	NA	no chem taken	NA	NA	NA	NA	NA	NA	NA	NA	NA	NA	NA	NA	NA	NA	NA	NA	NA	NA	NA	NA	NA	NA	NA	NA	NA	NA	NA
39	WDFW	1987	PORT SUSAN	39	WDFW_1987_39_1SUMMER	NA	330	F	NA	NA	NA	NA	NA	1SUMMER	NA	NA	NA	NA	NA	NA	NA	NA	NA	NA	NA	NA	NA	NA	NA	NA	NA	NA	NA	NA	NA	NA	NA	NA	NA	NA	NA	NA	NA	NA	NA	NA	NA	NA	NA
39	WDFW	1987	PORT SUSAN	39	WDFW_1987_39_1WINTER	NA	330	F	NA	NA	NA	NA	NA	1WINTER	NA	NA	NA	NA	NA	NA	NA	NA	NA	NA	NA	NA	NA	NA	NA	NA	NA	NA	NA	NA	NA	NA	NA	NA	NA	NA	NA	NA	NA	NA	NA	NA	NA	NA	NA
39	WDFW	1987	PORT SUSAN	39	WDFW_1987_39_2SUMMER	NA	330	F	NA	NA	NA	NA	NA	2SUMMER	NA	NA	NA	NA	NA	NA	NA	NA	NA	NA	NA	NA	NA	NA	NA	NA	NA	NA	NA	NA	NA	NA	NA	NA	NA	NA	NA	NA	NA	NA	NA	NA	NA	NA	NA
39	WDFW	1987	PORT SUSAN	39	WDFW_1987_39_2WINTER	NA	330	F	NA	NA	NA	NA	NA	2WINTER	NA	NA	NA	NA	NA	NA	NA	NA	NA	NA	NA	NA	NA	NA	NA	NA	NA	NA	NA	NA	NA	NA	NA	NA	NA	NA	NA	NA	NA	NA	NA	NA	NA	NA	NA
39	WDFW	1987	PORT SUSAN	39	WDFW_1987_39_3SUMMER	NA	330	F	NA	NA	NA	NA	NA	3SUMMER	NA	NA	NA	NA	NA	NA	NA	NA	NA	NA	NA	NA	NA	NA	NA	NA	NA	NA	NA	NA	NA	NA	NA	NA	NA	NA	NA	NA	NA	NA	NA	NA	NA	NA	NA
39	WDFW	1987	PORT SUSAN	39	WDFW_1987_39_3WINTER	NA	330	F	NA	NA	NA	NA	NA	3WINTER	NA	NA	NA	NA	NA	NA	NA	NA	NA	NA	NA	NA	NA	NA	NA	NA	NA	NA	NA	NA	NA	NA	NA	NA	NA	NA	NA	NA	NA	NA	NA	NA	NA	NA	NA
39	WDFW	1987	PORT SUSAN	39	WDFW_1987_39_4SUMMER	NA	330	F	NA	NA	NA	NA	NA	4SUMMER	NA	NA	NA	NA	NA	NA	NA	NA	NA	NA	NA	NA	NA	NA	NA	NA	NA	NA	NA	NA	NA	NA	NA	NA	NA	NA	NA	NA	NA	NA	NA	NA	NA	NA	NA
39	WDFW	1987	PORT SUSAN	39	WDFW_1987_39_4WINTER	NA	330	F	NA	NA	NA	NA	NA	4WINTER	NA	NA	NA	NA	NA	NA	NA	NA	NA	NA	NA	NA	NA	NA	NA	NA	NA	NA	NA	NA	NA	NA	NA	NA	NA	NA	NA	NA	NA	NA	NA	NA	NA	NA	NA
39	WDFW	1987	PORT SUSAN	39	WDFW_1987_39_5SUMMER	NA	330	F	NA	NA	NA	NA	NA	5SUMMER	NA	NA	NA	NA	NA	NA	NA	NA	NA	NA	NA	NA	NA	NA	NA	NA	NA	NA	NA	NA	NA	NA	NA	NA	NA	NA	NA	NA	NA	NA	NA	NA	NA	NA	NA
39	WDFW	1987	PORT SUSAN	39	WDFW_1987_39_5WINTER	NA	330	F	NA	NA	NA	NA	NA	5WINTER	NA	NA	NA	NA	NA	NA	NA	NA	NA	NA	NA	NA	NA	NA	NA	NA	NA	NA	NA	NA	NA	NA	NA	NA	NA	NA	NA	NA	NA	NA	NA	NA	NA	NA	NA
40	WDFW	1987	PORT SUSAN	40	WDFW_1987_40_1SUMMER	NA	350	M	NA	NA	NA	NA	NA	1SUMMER	NA	NA	NA	NA	NA	don't use b/c of radii	NA	NA	NA	NA	NA	NA	NA	NA	NA	NA	NA	NA	NA	NA	NA	NA	NA	NA	NA	NA	NA	NA	NA	NA	NA	NA	NA	NA	NA
40	WDFW	1987	PORT SUSAN	40	WDFW_1987_40_1WINTER	NA	350	M	NA	NA	NA	NA	NA	1WINTER	NA	NA	NA	NA	NA	don't use b/c of radii	NA	NA	NA	NA	NA	NA	NA	NA	NA	NA	NA	NA	NA	NA	NA	NA	NA	NA	NA	NA	NA	NA	NA	NA	NA	NA	NA	NA	NA
40	WDFW	1987	PORT SUSAN	40	WDFW_1987_40_2SUMMER	NA	350	M	NA	NA	NA	NA	NA	2SUMMER	NA	NA	NA	NA	NA	don't use b/c of radii	NA	NA	NA	NA	NA	NA	NA	NA	NA	NA	NA	NA	NA	NA	NA	NA	NA	NA	NA	NA	NA	NA	NA	NA	NA	NA	NA	NA	NA
40	WDFW	1987	PORT SUSAN	40	WDFW_1987_40_2WINTER	NA	350	M	NA	NA	NA	NA	NA	2WINTER	NA	NA	NA	NA	NA	don't use b/c of radii	NA	NA	NA	NA	NA	NA	NA	NA	NA	NA	NA	NA	NA	NA	NA	NA	NA	NA	NA	NA	NA	NA	NA	NA	NA	NA	NA	NA	NA
40	WDFW	1987	PORT SUSAN	40	WDFW_1987_40_3SUMMER	NA	350	M	NA	NA	NA	NA	NA	3SUMMER	NA	NA	NA	NA	NA	don't use b/c of radii	NA	NA	NA	NA	NA	NA	NA	NA	NA	NA	NA	NA	NA	NA	NA	NA	NA	NA	NA	NA	NA	NA	NA	NA	NA	NA	NA	NA	NA
40	WDFW	1987	PORT SUSAN	40	WDFW_1987_40_3WINTER	NA	350	M	NA	NA	NA	NA	NA	3WINTER	NA	NA	NA	NA	NA	don't use b/c of radii	NA	NA	NA	NA	NA	NA	NA	NA	NA	NA	NA	NA	NA	NA	NA	NA	NA	NA	NA	NA	NA	NA	NA	NA	NA	NA	NA	NA	NA
40	WDFW	1987	PORT SUSAN	40	WDFW_1987_40_4SUMMER	NA	350	M	NA	NA	NA	NA	NA	4SUMMER	NA	NA	NA	NA	NA	don't use b/c of radii	NA	NA	NA	NA	NA	NA	NA	NA	NA	NA	NA	NA	NA	NA	NA	NA	NA	NA	NA	NA	NA	NA	NA	NA	NA	NA	NA	NA	NA
40	WDFW	1987	PORT SUSAN	40	WDFW_1987_40_4WINTER	NA	350	M	NA	NA	NA	NA	NA	4WINTER	NA	NA	NA	NA	NA	don't use b/c of radii	NA	NA	NA	NA	NA	NA	NA	NA	NA	NA	NA	NA	NA	NA	NA	NA	NA	NA	NA	NA	NA	NA	NA	NA	NA	NA	NA	NA	NA
40	WDFW	1987	PORT SUSAN	40	WDFW_1987_40_5SUMMER	NA	350	M	NA	NA	NA	NA	NA	5SUMMER	NA	NA	NA	NA	NA	don't use b/c of radii	NA	NA	NA	NA	NA	NA	NA	NA	NA	NA	NA	NA	NA	NA	NA	NA	NA	NA	NA	NA	NA	NA	NA	NA	NA	NA	NA	NA	NA
40	WDFW	1987	PORT SUSAN	40	WDFW_1987_40_5WINTER	NA	350	M	NA	NA	NA	NA	NA	5WINTER	NA	NA	NA	NA	NA	don't use b/c of radii	NA	NA	NA	NA	NA	NA	NA	NA	NA	NA	NA	NA	NA	NA	NA	NA	NA	NA	NA	NA	NA	NA	NA	NA	NA	NA	NA	NA	NA
41	WDFW	1996	PORT SUSAN	41	WDFW_1996_41_1SUMMER	NA	256	F	2	1994	1994	NA	2357	1SUMMER	1167	108	108	127.95	127.95	NA	Pacifichake_oto_chem_25Jan10.xlsx	NA	0.072372865	0.012260562	1.964514703	0.005939821	6.52E-05	0.002703803	0.000706086	0.033042921	0.000435022	7.51E-06	0.023258995	0.006073977	0.284245955	0.0037422	6.46E-05	0.186116561	0.034716084	2.694235395	0.013578601	0.00051097	5.355592038	0.907281581	145.374088	0.439546745	0.004824064	0.4	-0.09
41	WDFW	1996	PORT SUSAN	41	WDFW_1996_41_1WINTER	NA	256	F	2	1994	1994-95	NA	2357	1WINTER	1346	130	22	147.21	19.26	NA	Pacifichake_oto_chem_25Jan10.xlsx	NA	0.043697214	0.006523015	1.7467268	0.001516252	4.05E-05	0.000863085	0.000466311	0.042019059	3.85E-05	2.26E-06	0.003111898	0.001681307	0.151501872	0.000138857	8.14E-06	0.049802398	0.01049325	2.059029389	0.001735653	6.04E-05	0.56806378	0.084799194	22.7074484	0.019711271	0.000526509	0.87	-0.61
41	WDFW	1996	PORT SUSAN	41	WDFW_1996_41_2SUMMER	NA	256	F	2	1994	1995	NA	2357	2SUMMER	2227	240	109	242.01	94.8	NA	Pacifichake_oto_chem_25Jan10.xlsx	NA	0.062130245	0.020161691	1.709764474	0.003003399	4.33E-05	0.00157948	0.000861711	0.027905343	0.000158	1.41E-06	0.012336134	0.006730177	0.217947695	0.001234021	1.10E-05	0.093055021	0.041281746	2.228787043	0.005865693	8.12E-05	3.789944934	1.229863164	104.2956329	0.183207344	0.002639262	-0.23	1.06
41	WDFW	1996	PORT SUSAN	41	WDFW_1996_41_2WINTER	NA	256	F	2	1994	1995-96	NA	2357	2WINTER	2357	256	16	256	13.99	NA	Pacifichake_oto_chem_25Jan10.xlsx	NA	0.070251133	0.036671333	1.699360246	0.005318228	3.74E-05	0.003419735	0.001599867	0.090773578	0.000469607	1.69E-06	0.010259205	0.004799601	0.272320734	0.001408821	5.08E-06	0.088043174	0.047243519	2.06853815	0.007669566	4.74E-05	0.632260199	0.330041999	15.29424221	0.047864052	0.000336478	-0.83	0.5
41	WDFW	1996	PORT SUSAN	41	WDFW_1996_41_3SUMMER	NA	256	F	2	1994	NA	NA	2357	3SUMMER	NA	NA	NA	NA	NA	NA	Pacifichake_oto_chem_25Jan10.xlsx	NA	NA	NA	NA	NA	NA	NA	NA	NA	NA	NA	NA	NA	NA	NA	NA	NA	NA	NA	NA	NA	NA	NA	NA	NA	NA	NA	NA
41	WDFW	1996	PORT SUSAN	41	WDFW_1996_41_3WINTER	NA	256	F	2	1994	NA	NA	2357	3WINTER	NA	NA	NA	NA	NA	NA	Pacifichake_oto_chem_25Jan10.xlsx	NA	NA	NA	NA	NA	NA	NA	NA	NA	NA	NA	NA	NA	NA	NA	NA	NA	NA	NA	NA	NA	NA	NA	NA	NA	NA	NA	NA
41	WDFW	1996	PORT SUSAN	41	WDFW_1996_41_4SUMMER	NA	256	F	2	1994	NA	NA	2357	4SUMMER	NA	NA	NA	NA	NA	NA	Pacifichake_oto_chem_25Jan10.xlsx	NA	NA	NA	NA	NA	NA	NA	NA	NA	NA	NA	NA	NA	NA	NA	NA	NA	NA	NA	NA	NA	NA	NA	NA	NA	NA	NA	NA
41	WDFW	1996	PORT SUSAN	41	WDFW_1996_41_4WINTER	NA	256	F	2	1994	NA	NA	2357	4WINTER	NA	NA	NA	NA	NA	NA	Pacifichake_oto_chem_25Jan10.xlsx	NA	NA	NA	NA	NA	NA	NA	NA	NA	NA	NA	NA	NA	NA	NA	NA	NA	NA	NA	NA	NA	NA	NA	NA	NA	NA	NA	NA
41	WDFW	1996	PORT SUSAN	41	WDFW_1996_41_5SUMMER	NA	256	F	2	1994	NA	NA	2357	5SUMMER	NA	NA	NA	NA	NA	NA	Pacifichake_oto_chem_25Jan10.xlsx	NA	NA	NA	NA	NA	NA	NA	NA	NA	NA	NA	NA	NA	NA	NA	NA	NA	NA	NA	NA	NA	NA	NA	NA	NA	NA	NA	NA
41	WDFW	1996	PORT SUSAN	41	WDFW_1996_41_5WINTER	NA	256	F	2	1994	NA	NA	2357	5WINTER	NA	NA	NA	NA	NA	NA	Pacifichake_oto_chem_25Jan10.xlsx	NA	NA	NA	NA	NA	NA	NA	NA	NA	NA	NA	NA	NA	NA	NA	NA	NA	NA	NA	NA	NA	NA	NA	NA	NA	NA	NA	NA
42	WDFW	1996	PORT SUSAN	42	WDFW_1996_42_1SUMMER	NA	236	M	2	1994	1994	10.02	NA	1SUMMER	1651	166	166	NA	NA	NA	Pacifichake_oto_chem_25Jan10.xlsx	NA	0.05544342	0.024283973	1.837073177	0.004062279	0.00010241	0.001109013	0.001262292	0.02337937	0.00019247	2.20E-06	0.011525201	0.013118121	0.24296554	0.002000211	2.29E-05	0.089907664	0.054365459	2.908599668	0.010070988	0.000245606	5.987889332	2.622669051	198.4039031	0.438726157	0.011060306	0.4	-0.09
42	WDFW	1996	PORT SUSAN	42	WDFW_1996_42_1WINTER	NA	236	M	2	1994	1994-95	10.02	NA	1WINTER	1744	177	11	NA	NA	NA	Pacifichake_oto_chem_25Jan10.xlsx	NA	0.066708235	0.006791464	2.135453531	0.001872682	0.000113645	0.003758168	0.000815881	0.093272139	9.80E-05	7.27E-06	0.009943177	0.002158617	0.246774885	0.000259259	1.92E-05	0.079376741	0.009854028	2.508488936	0.002283849	0.000140014	0.466957646	0.047540246	14.94817472	0.013108772	0.000795518	0.87	-0.61
42	WDFW	1996	PORT SUSAN	42	WDFW_1996_42_2SUMMER	NA	236	M	2	1994	1995	10.02	NA	2SUMMER	2107	222	45	NA	NA	NA	Pacifichake_oto_chem_25Jan10.xlsx	NA	0.041880309	0.002552482	1.996796763	0.00186225	0.000100706	0.002156804	0.000227318	0.047050619	6.06E-05	3.17E-06	0.010784022	0.001136589	0.235253094	0.000303208	1.58E-05	0.069062189	0.00481169	2.708099294	0.002753263	0.000139473	1.047007716	0.063812051	49.91991907	0.04655625	0.002517643	-0.23	1.06
42	WDFW	1996	PORT SUSAN	42	WDFW_1996_42_2WINTER	NA	236	M	2	1994	1995-96	10.02	NA	2WINTER	2225	236	14	NA	NA	NA	Pacifichake_oto_chem_25Jan10.xlsx	NA	0.04627496	0.006193578	2.011372915	0.002474079	0.000111791	0.002356799	0.000584706	0.054908701	0.000109528	5.94E-06	0.006666033	0.001653798	0.155305259	0.000309793	1.68E-05	0.056673089	0.00868797	2.23786469	0.002969606	0.000137338	0.370199684	0.049548627	16.09098332	0.019792633	0.000894327	-0.83	0.5
42	WDFW	1996	PORT SUSAN	42	WDFW_1996_42_3SUMMER	NA	236	M	2	1994	NA	10.02	NA	3SUMMER	NA	NA	NA	NA	NA	NA	Pacifichake_oto_chem_25Jan10.xlsx	NA	NA	NA	NA	NA	NA	NA	NA	NA	NA	NA	NA	NA	NA	NA	NA	NA	NA	NA	NA	NA	NA	NA	NA	NA	NA	NA	NA
42	WDFW	1996	PORT SUSAN	42	WDFW_1996_42_3WINTER	NA	236	M	2	1994	NA	10.02	NA	3WINTER	NA	NA	NA	NA	NA	NA	Pacifichake_oto_chem_25Jan10.xlsx	NA	NA	NA	NA	NA	NA	NA	NA	NA	NA	NA	NA	NA	NA	NA	NA	NA	NA	NA	NA	NA	NA	NA	NA	NA	NA	NA	NA
42	WDFW	1996	PORT SUSAN	42	WDFW_1996_42_4SUMMER	NA	236	M	2	1994	NA	10.02	NA	4SUMMER	NA	NA	NA	NA	NA	NA	Pacifichake_oto_chem_25Jan10.xlsx	NA	NA	NA	NA	NA	NA	NA	NA	NA	NA	NA	NA	NA	NA	NA	NA	NA	NA	NA	NA	NA	NA	NA	NA	NA	NA	NA	NA
42	WDFW	1996	PORT SUSAN	42	WDFW_1996_42_4WINTER	NA	236	M	2	1994	NA	10.02	NA	4WINTER	NA	NA	NA	NA	NA	NA	Pacifichake_oto_chem_25Jan10.xlsx	NA	NA	NA	NA	NA	NA	NA	NA	NA	NA	NA	NA	NA	NA	NA	NA	NA	NA	NA	NA	NA	NA	NA	NA	NA	NA	NA	NA
42	WDFW	1996	PORT SUSAN	42	WDFW_1996_42_5SUMMER	NA	236	M	2	1994	NA	10.02	NA	5SUMMER	NA	NA	NA	NA	NA	NA	Pacifichake_oto_chem_25Jan10.xlsx	NA	NA	NA	NA	NA	NA	NA	NA	NA	NA	NA	NA	NA	NA	NA	NA	NA	NA	NA	NA	NA	NA	NA	NA	NA	NA	NA	NA
42	WDFW	1996	PORT SUSAN	42	WDFW_1996_42_5WINTER	NA	236	M	2	1994	NA	10.02	NA	5WINTER	NA	NA	NA	NA	NA	NA	Pacifichake_oto_chem_25Jan10.xlsx	NA	NA	NA	NA	NA	NA	NA	NA	NA	NA	NA	NA	NA	NA	NA	NA	NA	NA	NA	NA	NA	NA	NA	NA	NA	NA	NA	NA
43	WDFW	1996	PORT SUSAN	43	WDFW_1996_43_1SUMMER	NA	278	F	NA	NA	NA	9.23	NA	1SUMMER	NA	NA	NA	NA	NA	NA	Pacifichake_oto_chem_25Jan10.xlsx	NA	NA	NA	NA	NA	NA	NA	NA	NA	NA	NA	NA	NA	NA	NA	NA	NA	NA	NA	NA	NA	NA	NA	NA	NA	NA	NA	NA
43	WDFW	1996	PORT SUSAN	43	WDFW_1996_43_1WINTER	NA	278	F	NA	NA	NA	9.23	NA	1WINTER	NA	NA	NA	NA	NA	NA	Pacifichake_oto_chem_25Jan10.xlsx	NA	NA	NA	NA	NA	NA	NA	NA	NA	NA	NA	NA	NA	NA	NA	NA	NA	NA	NA	NA	NA	NA	NA	NA	NA	NA	NA	NA
43	WDFW	1996	PORT SUSAN	43	WDFW_1996_43_2SUMMER	NA	278	F	NA	NA	NA	9.23	NA	2SUMMER	NA	NA	NA	NA	NA	NA	Pacifichake_oto_chem_25Jan10.xlsx	NA	NA	NA	NA	NA	NA	NA	NA	NA	NA	NA	NA	NA	NA	NA	NA	NA	NA	NA	NA	NA	NA	NA	NA	NA	NA	NA	NA
43	WDFW	1996	PORT SUSAN	43	WDFW_1996_43_2WINTER	NA	278	F	NA	NA	NA	9.23	NA	2WINTER	NA	NA	NA	NA	NA	NA	Pacifichake_oto_chem_25Jan10.xlsx	NA	NA	NA	NA	NA	NA	NA	NA	NA	NA	NA	NA	NA	NA	NA	NA	NA	NA	NA	NA	NA	NA	NA	NA	NA	NA	NA	NA
43	WDFW	1996	PORT SUSAN	43	WDFW_1996_43_3SUMMER	NA	278	F	NA	NA	NA	9.23	NA	3SUMMER	NA	NA	NA	NA	NA	NA	Pacifichake_oto_chem_25Jan10.xlsx	NA	NA	NA	NA	NA	NA	NA	NA	NA	NA	NA	NA	NA	NA	NA	NA	NA	NA	NA	NA	NA	NA	NA	NA	NA	NA	NA	NA
43	WDFW	1996	PORT SUSAN	43	WDFW_1996_43_3WINTER	NA	278	F	NA	NA	NA	9.23	NA	3WINTER	NA	NA	NA	NA	NA	NA	Pacifichake_oto_chem_25Jan10.xlsx	NA	NA	NA	NA	NA	NA	NA	NA	NA	NA	NA	NA	NA	NA	NA	NA	NA	NA	NA	NA	NA	NA	NA	NA	NA	NA	NA	NA
43	WDFW	1996	PORT SUSAN	43	WDFW_1996_43_4SUMMER	NA	278	F	NA	NA	NA	9.23	NA	4SUMMER	NA	NA	NA	NA	NA	NA	Pacifichake_oto_chem_25Jan10.xlsx	NA	NA	NA	NA	NA	NA	NA	NA	NA	NA	NA	NA	NA	NA	NA	NA	NA	NA	NA	NA	NA	NA	NA	NA	NA	NA	NA	NA
43	WDFW	1996	PORT SUSAN	43	WDFW_1996_43_4WINTER	NA	278	F	NA	NA	NA	9.23	NA	4WINTER	NA	NA	NA	NA	NA	NA	Pacifichake_oto_chem_25Jan10.xlsx	NA	NA	NA	NA	NA	NA	NA	NA	NA	NA	NA	NA	NA	NA	NA	NA	NA	NA	NA	NA	NA	NA	NA	NA	NA	NA	NA	NA
43	WDFW	1996	PORT SUSAN	43	WDFW_1996_43_5SUMMER	NA	278	F	NA	NA	NA	9.23	NA	5SUMMER	NA	NA	NA	NA	NA	NA	Pacifichake_oto_chem_25Jan10.xlsx	NA	NA	NA	NA	NA	NA	NA	NA	NA	NA	NA	NA	NA	NA	NA	NA	NA	NA	NA	NA	NA	NA	NA	NA	NA	NA	NA	NA
43	WDFW	1996	PORT SUSAN	43	WDFW_1996_43_5WINTER	NA	278	F	NA	NA	NA	9.23	NA	5WINTER	NA	NA	NA	NA	NA	NA	Pacifichake_oto_chem_25Jan10.xlsx	NA	NA	NA	NA	NA	NA	NA	NA	NA	NA	NA	NA	NA	NA	NA	NA	NA	NA	NA	NA	NA	NA	NA	NA	NA	NA	NA	NA
44	WDFW	1996	PORT SUSAN	44	WDFW_1996_44_1SUMMER	NA	255	M	2	1994	1994	NA	2290	1SUMMER	1522	157	157	170.27	170.27	don't use b/c of radii	Pacifichake_oto_chem_25Jan10.xlsx	I saved image as 2x when it should be 4x.	0.081701031	0.015211141	2.105487752	0.011571708	5.62E-05	0.001508994	0.000930718	0.025277703	0.000791246	1.21E-06	0.015014301	0.009260528	0.251509964	0.007872794	1.21E-05	0.124125772	0.061846258	2.825862618	0.029222433	0.000106153	8.088402052	1.505902946	208.4432874	1.145599126	0.005566208	0.4	-0.09
44	WDFW	1996	PORT SUSAN	44	WDFW_1996_44_1WINTER	NA	255	M	2	1994	1994-95	NA	2290	1WINTER	1665	175	18	186.04	15.78	don't use b/c of radii	Pacifichake_oto_chem_25Jan10.xlsx	I saved image as 2x when it should be 4x.	0.048133275	0.001287749	2.231790181	0.002479349	5.21E-05	0.006731539	0.000197442	0.093043337	4.70E-05	5.26E-06	0.021286995	0.000624365	0.294228865	0.000148617	1.66E-05	0.10589439	0.002640593	2.681946548	0.002794542	9.24E-05	0.481332747	0.012877487	22.31790181	0.024793493	0.000521402	0.87	-0.61
44	WDFW	1996	PORT SUSAN	44	WDFW_1996_44_2SUMMER	NA	255	M	2	1994	1995	NA	2290	2SUMMER	2077	228	53	231.5	45.46	don't use b/c of radii	Pacifichake_oto_chem_25Jan10.xlsx	I saved image as 2x when it should be 4x.	0.051615572	0.006210381	2.039680368	0.002897836	3.63E-05	0.00267367	0.000533617	0.042681398	0.000131626	6.29E-06	0.014398153	0.002873614	0.229846364	0.00070883	3.39E-05	0.079749536	0.013759118	2.57536004	0.004445271	0.000115722	1.496851579	0.180101035	59.15073066	0.084037253	0.001052862	-0.23	1.06
44	WDFW	1996	PORT SUSAN	44	WDFW_1996_44_2WINTER	NA	255	M	2	1994	1995-96	NA	2290	2WINTER	2290	255	27	255	23.5	don't use b/c of radii	Pacifichake_oto_chem_25Jan10.xlsx	I saved image as 2x when it should be 4x.	0.027565376	0.004327897	1.948788014	0.002647607	4.08E-06	0.001742031	0.00060606	0.06598081	0.000354911	3.30E-07	0.005508787	0.001916532	0.20864964	0.001122327	1.04E-06	0.033328693	0.007805891	2.252720782	0.004342236	5.97E-06	0.275653759	0.043278969	19.48788014	0.026476069	4.08E-05	-0.83	0.5
44	WDFW	1996	PORT SUSAN	44	WDFW_1996_44_3SUMMER	NA	255	M	2	1994	NA	NA	2290	3SUMMER	NA	NA	NA	NA	NA	don't use b/c of radii	Pacifichake_oto_chem_25Jan10.xlsx	I saved image as 2x when it should be 4x.	NA	NA	NA	NA	NA	NA	NA	NA	NA	NA	NA	NA	NA	NA	NA	NA	NA	NA	NA	NA	NA	NA	NA	NA	NA	NA	NA
44	WDFW	1996	PORT SUSAN	44	WDFW_1996_44_3WINTER	NA	255	M	2	1994	NA	NA	2290	3WINTER	NA	NA	NA	NA	NA	don't use b/c of radii	Pacifichake_oto_chem_25Jan10.xlsx	I saved image as 2x when it should be 4x.	NA	NA	NA	NA	NA	NA	NA	NA	NA	NA	NA	NA	NA	NA	NA	NA	NA	NA	NA	NA	NA	NA	NA	NA	NA	NA	NA
44	WDFW	1996	PORT SUSAN	44	WDFW_1996_44_4SUMMER	NA	255	M	2	1994	NA	NA	2290	4SUMMER	NA	NA	NA	NA	NA	don't use b/c of radii	Pacifichake_oto_chem_25Jan10.xlsx	I saved image as 2x when it should be 4x.	NA	NA	NA	NA	NA	NA	NA	NA	NA	NA	NA	NA	NA	NA	NA	NA	NA	NA	NA	NA	NA	NA	NA	NA	NA	NA	NA
44	WDFW	1996	PORT SUSAN	44	WDFW_1996_44_4WINTER	NA	255	M	2	1994	NA	NA	2290	4WINTER	NA	NA	NA	NA	NA	don't use b/c of radii	Pacifichake_oto_chem_25Jan10.xlsx	I saved image as 2x when it should be 4x.	NA	NA	NA	NA	NA	NA	NA	NA	NA	NA	NA	NA	NA	NA	NA	NA	NA	NA	NA	NA	NA	NA	NA	NA	NA	NA	NA
44	WDFW	1996	PORT SUSAN	44	WDFW_1996_44_5SUMMER	NA	255	M	2	1994	NA	NA	2290	5SUMMER	NA	NA	NA	NA	NA	don't use b/c of radii	Pacifichake_oto_chem_25Jan10.xlsx	I saved image as 2x when it should be 4x.	NA	NA	NA	NA	NA	NA	NA	NA	NA	NA	NA	NA	NA	NA	NA	NA	NA	NA	NA	NA	NA	NA	NA	NA	NA	NA	NA
44	WDFW	1996	PORT SUSAN	44	WDFW_1996_44_5WINTER	NA	255	M	2	1994	NA	NA	2290	5WINTER	NA	NA	NA	NA	NA	don't use b/c of radii	Pacifichake_oto_chem_25Jan10.xlsx	I saved image as 2x when it should be 4x.	NA	NA	NA	NA	NA	NA	NA	NA	NA	NA	NA	NA	NA	NA	NA	NA	NA	NA	NA	NA	NA	NA	NA	NA	NA	NA	NA
45	WDFW	1996	PORT SUSAN	45	WDFW_1996_45_1SUMMER	NA	237	F	2	1994	1994	10.01	1871	1SUMMER	1214	140.83	141	154.53	154.53	NA	Pacifichake_oto_chem_25Jan10.xlsx	NA	0.035785017	0.006161976	2.10821061	0.00373585	5.59E-05	0.002074421	0.000368368	0.03420357	0.000277221	2.54E-06	0.018320786	0.003253341	0.302077754	0.002448351	2.24E-05	0.100250814	0.015572067	2.887036813	0.010123355	0.000153132	2.79123129	0.480634126	164.4404276	0.291396319	0.004356919	0.4	-0.09
45	WDFW	1996	PORT SUSAN	45	WDFW_1996_45_1WINTER	NA	237	F	2	1994	1994-95	10.01	1871	1WINTER	1359	162.05	21	172.73	18.2	NA	Pacifichake_oto_chem_25Jan10.xlsx	NA	0.019143645	0.002148255	2.016554794	0.00176014	4.62E-05	0.000954688	0.000225804	0.075811278	5.02E-05	1.54E-06	0.003018988	0.000714054	0.239736312	0.000158872	4.88E-06	0.026431802	0.003568937	2.355962058	0.001948597	5.36E-05	0.191436454	0.021482551	20.16554794	0.017601397	0.000462155	0.87	-0.61
45	WDFW	1996	PORT SUSAN	45	WDFW_1996_45_2SUMMER	NA	237	F	2	1994	1995	10.01	1871	2SUMMER	1779	223.53	61	225.45	52.72	NA	Pacifichake_oto_chem_25Jan10.xlsx	NA	0.024637333	0.005581448	1.909652525	0.002165178	4.92E-05	0.001162117	0.000692575	0.034488587	0.00011779	1.85E-06	0.006258191	0.003729631	0.185726725	0.000634321	9.96E-06	0.039583615	0.012092907	2.3348194	0.003776743	7.78E-05	0.714482659	0.161861982	55.37992322	0.062790157	0.001426205	-0.23	1.06
45	WDFW	1996	PORT SUSAN	45	WDFW_1996_45_2WINTER	NA	237	F	2	1994	1995-96	10.01	1871	2WINTER	1871	237	13	237	11.55	NA	Pacifichake_oto_chem_25Jan10.xlsx	NA	0.033657054	0.007612293	1.945878444	0.002411539	5.83E-05	0.00132559	0.000728156	0.102372766	0.000232894	2.50E-06	0.00324702	0.001783612	0.25076104	0.000570471	6.13E-06	0.036491171	0.009751032	2.266552759	0.003230144	6.62E-05	0.201942324	0.04567376	11.67527066	0.014469232	0.000349606	-0.83	0.5
45	WDFW	1996	PORT SUSAN	45	WDFW_1996_45_3SUMMER	NA	237	F	2	1994	NA	10.01	1871	3SUMMER	NA	NA	NA	NA	NA	NA	Pacifichake_oto_chem_25Jan10.xlsx	NA	NA	NA	NA	NA	NA	NA	NA	NA	NA	NA	NA	NA	NA	NA	NA	NA	NA	NA	NA	NA	NA	NA	NA	NA	NA	NA	NA
45	WDFW	1996	PORT SUSAN	45	WDFW_1996_45_3WINTER	NA	237	F	2	1994	NA	10.01	1871	3WINTER	NA	NA	NA	NA	NA	NA	Pacifichake_oto_chem_25Jan10.xlsx	NA	NA	NA	NA	NA	NA	NA	NA	NA	NA	NA	NA	NA	NA	NA	NA	NA	NA	NA	NA	NA	NA	NA	NA	NA	NA	NA	NA
45	WDFW	1996	PORT SUSAN	45	WDFW_1996_45_4SUMMER	NA	237	F	2	1994	NA	10.01	1871	4SUMMER	NA	NA	NA	NA	NA	NA	Pacifichake_oto_chem_25Jan10.xlsx	NA	NA	NA	NA	NA	NA	NA	NA	NA	NA	NA	NA	NA	NA	NA	NA	NA	NA	NA	NA	NA	NA	NA	NA	NA	NA	NA	NA
45	WDFW	1996	PORT SUSAN	45	WDFW_1996_45_4WINTER	NA	237	F	2	1994	NA	10.01	1871	4WINTER	NA	NA	NA	NA	NA	NA	Pacifichake_oto_chem_25Jan10.xlsx	NA	NA	NA	NA	NA	NA	NA	NA	NA	NA	NA	NA	NA	NA	NA	NA	NA	NA	NA	NA	NA	NA	NA	NA	NA	NA	NA	NA
45	WDFW	1996	PORT SUSAN	45	WDFW_1996_45_5SUMMER	NA	237	F	2	1994	NA	10.01	1871	5SUMMER	NA	NA	NA	NA	NA	NA	Pacifichake_oto_chem_25Jan10.xlsx	NA	NA	NA	NA	NA	NA	NA	NA	NA	NA	NA	NA	NA	NA	NA	NA	NA	NA	NA	NA	NA	NA	NA	NA	NA	NA	NA	NA
45	WDFW	1996	PORT SUSAN	45	WDFW_1996_45_5WINTER	NA	237	F	2	1994	NA	10.01	1871	5WINTER	NA	NA	NA	NA	NA	NA	Pacifichake_oto_chem_25Jan10.xlsx	NA	NA	NA	NA	NA	NA	NA	NA	NA	NA	NA	NA	NA	NA	NA	NA	NA	NA	NA	NA	NA	NA	NA	NA	NA	NA	NA	NA
46	WDFW	1996	PORT SUSAN	46	WDFW_1996_46_1SUMMER	NA	278	F	2	1994	1994	10.14	2569	1SUMMER	1503	147	147	163.64	163.64	NA	Pacifichake_oto_chem_25Jan10.xlsx	NA	0.08044776	0.016681665	1.89664849	0.011292255	0.000595977	0.001879298	0.001056678	0.019454213	0.000671207	1.17E-05	0.018604101	0.010460574	0.192586883	0.006644607	0.000116212	0.119885643	0.06279981	2.396507227	0.022092268	0.000888433	7.883880501	1.634803167	185.8715521	1.106640945	0.058405718	0.4	-0.09
46	WDFW	1996	PORT SUSAN	46	WDFW_1996_46_1WINTER	NA	278	F	2	1994	1994-95	10.14	2569	1WINTER	1766	180	32	191.85	28.22	NA	Pacifichake_oto_chem_25Jan10.xlsx	NA	0.026988219	0.002710211	1.937328182	0.002433382	0.000565683	0.001629687	0.000381704	0.071247377	0.000119963	1.81E-05	0.006914175	0.001619433	0.302277019	0.000508961	7.70E-05	0.041170231	0.005945121	2.57506842	0.003584223	0.000729388	0.485787947	0.048783797	34.87190727	0.04380087	0.01018229	0.87	-0.61
46	WDFW	1996	PORT SUSAN	46	WDFW_1996_46_2SUMMER	NA	278	F	2	1994	1995	10.14	2569	2SUMMER	2458	264	85	266.09	74.24	NA	Pacifichake_oto_chem_25Jan10.xlsx	NA	0.038925086	0.004240357	1.708479497	0.002502174	0.000670715	0.001085244	0.000307815	0.031650241	0.000143775	1.98E-05	0.007518789	0.002132604	0.219279301	0.0009961	0.000137392	0.05604475	0.009315737	2.409987682	0.005355611	0.001056903	1.868404143	0.20353712	82.00701587	0.120104337	0.032194304	-0.23	1.06
46	WDFW	1996	PORT SUSAN	46	WDFW_1996_46_2WINTER	NA	278	F	2	1994	1995-96	10.14	2569	2WINTER	2569	278	14	278	11.91	NA	Pacifichake_oto_chem_25Jan10.xlsx	NA	0.060634345	0.000827506	2.114491778	0.001666563	0.000874534	0.013287042	0.000172774	0.141049168	7.58E-05	6.58E-05	0.026574085	0.000345547	0.282098337	0.000151556	0.000131639	0.094359203	0.001260211	2.419889978	0.001814886	0.001068231	0.242537382	0.003310024	8.457967113	0.00666625	0.003498135	-0.83	0.5
46	WDFW	1996	PORT SUSAN	46	WDFW_1996_46_3SUMMER	NA	278	F	2	1994	NA	10.14	2569	3SUMMER	NA	NA	NA	NA	NA	NA	Pacifichake_oto_chem_25Jan10.xlsx	NA	NA	NA	NA	NA	NA	NA	NA	NA	NA	NA	NA	NA	NA	NA	NA	NA	NA	NA	NA	NA	NA	NA	NA	NA	NA	NA	NA
46	WDFW	1996	PORT SUSAN	46	WDFW_1996_46_3WINTER	NA	278	F	2	1994	NA	10.14	2569	3WINTER	NA	NA	NA	NA	NA	NA	Pacifichake_oto_chem_25Jan10.xlsx	NA	NA	NA	NA	NA	NA	NA	NA	NA	NA	NA	NA	NA	NA	NA	NA	NA	NA	NA	NA	NA	NA	NA	NA	NA	NA	NA	NA
46	WDFW	1996	PORT SUSAN	46	WDFW_1996_46_4SUMMER	NA	278	F	2	1994	NA	10.14	2569	4SUMMER	NA	NA	NA	NA	NA	NA	Pacifichake_oto_chem_25Jan10.xlsx	NA	NA	NA	NA	NA	NA	NA	NA	NA	NA	NA	NA	NA	NA	NA	NA	NA	NA	NA	NA	NA	NA	NA	NA	NA	NA	NA	NA
46	WDFW	1996	PORT SUSAN	46	WDFW_1996_46_4WINTER	NA	278	F	2	1994	NA	10.14	2569	4WINTER	NA	NA	NA	NA	NA	NA	Pacifichake_oto_chem_25Jan10.xlsx	NA	NA	NA	NA	NA	NA	NA	NA	NA	NA	NA	NA	NA	NA	NA	NA	NA	NA	NA	NA	NA	NA	NA	NA	NA	NA	NA	NA
46	WDFW	1996	PORT SUSAN	46	WDFW_1996_46_5SUMMER	NA	278	F	2	1994	NA	10.14	2569	5SUMMER	NA	NA	NA	NA	NA	NA	Pacifichake_oto_chem_25Jan10.xlsx	NA	NA	NA	NA	NA	NA	NA	NA	NA	NA	NA	NA	NA	NA	NA	NA	NA	NA	NA	NA	NA	NA	NA	NA	NA	NA	NA	NA
46	WDFW	1996	PORT SUSAN	46	WDFW_1996_46_5WINTER	NA	278	F	2	1994	NA	10.14	2569	5WINTER	NA	NA	NA	NA	NA	NA	Pacifichake_oto_chem_25Jan10.xlsx	NA	NA	NA	NA	NA	NA	NA	NA	NA	NA	NA	NA	NA	NA	NA	NA	NA	NA	NA	NA	NA	NA	NA	NA	NA	NA	NA	NA
47	WDFW	1996	PORT SUSAN	47	WDFW_1996_47_1SUMMER	NA	238	F	2	1994	1994	8.77	2116	1SUMMER	932	84	84	106.13	106.13	NA	Pacifichake_oto_chem_25Jan10.xlsx	NA	0.037911648	0.008258682	1.794201297	0.003355503	0.000419734	0.001011977	0.000504597	0.029963514	0.000308696	6.93E-06	0.007706991	0.003842894	0.228195325	0.002350962	5.28E-05	0.069450599	0.022580337	2.417729043	0.008121563	0.000545193	2.198875598	0.47900358	104.0636752	0.194619177	0.024344548	0.4	-0.09
47	WDFW	1996	PORT SUSAN	47	WDFW_1996_47_1WINTER	NA	238	F	2	1994	1994-95	8.77	2116	1WINTER	1165	114	30	132.08	25.95	NA	Pacifichake_oto_chem_25Jan10.xlsx	NA	0.026107132	0.003683322	2.035826968	0.001705246	0.000331302	0.00135619	0.00037462	0.0725727	0.000120103	1.26E-05	0.00542476	0.001498482	0.290290801	0.000480412	5.05E-05	0.033475241	0.006809113	2.58198562	0.002941773	0.000417836	0.417714105	0.058933144	32.57323148	0.02728394	0.005300833	0.87	-0.61
47	WDFW	1996	PORT SUSAN	47	WDFW_1996_47_2SUMMER	NA	238	F	2	1994	1995	8.77	2116	2SUMMER	1776	194	79	200.13	68.05	NA	Pacifichake_oto_chem_25Jan10.xlsx	NA	0.038753321	0.011372356	1.969187729	0.002628103	0.000411387	0.00117974	0.00035708	0.030529802	0.000200328	8.56E-06	0.007736072	0.002341533	0.200197298	0.001313641	5.62E-05	0.064306032	0.018700451	2.458391341	0.005732453	0.000530741	1.666392811	0.489011306	84.67507237	0.113008444	0.017689625	-0.23	1.06
47	WDFW	1996	PORT SUSAN	47	WDFW_1996_47_2WINTER	NA	238	F	2	1994	1995-96	8.77	2116	2WINTER	2116	238	44	238	37.87	NA	Pacifichake_oto_chem_25Jan10.xlsx	NA	0.030518217	0.003938495	2.026076113	0.001635614	0.000489261	0.001243879	0.000603714	0.047118506	0.000105503	3.16E-05	0.00570017	0.002766565	0.215924119	0.000483478	0.000144701	0.039424604	0.007708021	2.383385005	0.002888702	0.00099796	0.640882558	0.082708387	42.54759837	0.034347901	0.010274484	-0.83	0.5
47	WDFW	1996	PORT SUSAN	47	WDFW_1996_47_3SUMMER	NA	238	F	2	1994	NA	8.77	2116	3SUMMER	NA	NA	NA	NA	NA	NA	Pacifichake_oto_chem_25Jan10.xlsx	NA	NA	NA	NA	NA	NA	NA	NA	NA	NA	NA	NA	NA	NA	NA	NA	NA	NA	NA	NA	NA	NA	NA	NA	NA	NA	NA	NA
47	WDFW	1996	PORT SUSAN	47	WDFW_1996_47_3WINTER	NA	238	F	2	1994	NA	8.77	2116	3WINTER	NA	NA	NA	NA	NA	NA	Pacifichake_oto_chem_25Jan10.xlsx	NA	NA	NA	NA	NA	NA	NA	NA	NA	NA	NA	NA	NA	NA	NA	NA	NA	NA	NA	NA	NA	NA	NA	NA	NA	NA	NA	NA
47	WDFW	1996	PORT SUSAN	47	WDFW_1996_47_4SUMMER	NA	238	F	2	1994	NA	8.77	2116	4SUMMER	NA	NA	NA	NA	NA	NA	Pacifichake_oto_chem_25Jan10.xlsx	NA	NA	NA	NA	NA	NA	NA	NA	NA	NA	NA	NA	NA	NA	NA	NA	NA	NA	NA	NA	NA	NA	NA	NA	NA	NA	NA	NA
47	WDFW	1996	PORT SUSAN	47	WDFW_1996_47_4WINTER	NA	238	F	2	1994	NA	8.77	2116	4WINTER	NA	NA	NA	NA	NA	NA	Pacifichake_oto_chem_25Jan10.xlsx	NA	NA	NA	NA	NA	NA	NA	NA	NA	NA	NA	NA	NA	NA	NA	NA	NA	NA	NA	NA	NA	NA	NA	NA	NA	NA	NA	NA
47	WDFW	1996	PORT SUSAN	47	WDFW_1996_47_5SUMMER	NA	238	F	2	1994	NA	8.77	2116	5SUMMER	NA	NA	NA	NA	NA	NA	Pacifichake_oto_chem_25Jan10.xlsx	NA	NA	NA	NA	NA	NA	NA	NA	NA	NA	NA	NA	NA	NA	NA	NA	NA	NA	NA	NA	NA	NA	NA	NA	NA	NA	NA	NA
47	WDFW	1996	PORT SUSAN	47	WDFW_1996_47_5WINTER	NA	238	F	2	1994	NA	8.77	2116	5WINTER	NA	NA	NA	NA	NA	NA	Pacifichake_oto_chem_25Jan10.xlsx	NA	NA	NA	NA	NA	NA	NA	NA	NA	NA	NA	NA	NA	NA	NA	NA	NA	NA	NA	NA	NA	NA	NA	NA	NA	NA	NA	NA
48	WDFW	1996	PORT SUSAN	48	WDFW_1996_48_1SUMMER	NA	307	F	2	1994	1994	9.83	2385	1SUMMER	1432	170	170	185.17	185.17	NA	Pacifichake_oto_chem_25Jan10.xlsx	NA	0.10034961	0.009000341	1.989415834	0.005379793	3.35E-05	0.001860594	0.000398872	0.024710321	0.000239809	6.03E-06	0.017942921	0.003846587	0.238297704	0.002312634	5.82E-05	0.163379689	0.019788872	2.715952471	0.010191227	0.000431138	9.332513764	0.837031724	185.0156726	0.500320762	0.003117775	0.4	-0.09
48	WDFW	1996	PORT SUSAN	48	WDFW_1996_48_1WINTER	NA	307	F	2	1994	1994-95	9.83	2385	1WINTER	1557	188	18	201.15	15.98	NA	Pacifichake_oto_chem_25Jan10.xlsx	NA	0.046306823	0.001177188	2.181931817	0.002007502	2.34E-05	0.006237606	0.000279804	0.070522634	0.000129135	9.32E-06	0.018712819	0.000839411	0.211567901	0.000387405	2.80E-05	0.085178504	0.002642342	2.453944654	0.002724847	9.72E-05	0.416761405	0.010594691	19.63738635	0.018067518	0.000211038	0.87	-0.61
48	WDFW	1996	PORT SUSAN	48	WDFW_1996_48_2SUMMER	NA	307	F	2	1994	1995	9.83	2385	2SUMMER	2247	287	99	289.36	88.21	NA	Pacifichake_oto_chem_25Jan10.xlsx	NA	0.060292587	0.004298556	2.137742281	0.003541896	2.92E-05	0.002403378	0.000260721	0.039860819	0.000177946	1.95E-06	0.016651094	0.001806327	0.276163852	0.001232846	1.35E-05	0.102072698	0.009135493	3.175901209	0.007108395	6.72E-05	2.894044153	0.206330685	102.6116295	0.170010994	0.00139932	-0.23	1.06
48	WDFW	1996	PORT SUSAN	48	WDFW_1996_48_2WINTER	NA	307	F	2	1994	1995-96	9.83	2385	2WINTER	2385	307	20	307	17.64	NA	Pacifichake_oto_chem_25Jan10.xlsx	NA	0.043173039	0.001787739	2.212807976	0.002225086	7.41E-05	0.00253512	0.000429732	0.076651411	0.00012085	8.68E-06	0.00760536	0.001289196	0.229954232	0.00036255	2.61E-05	0.056168353	0.004331381	2.622066661	0.002851492	0.000133523	0.388557349	0.01608965	19.91527179	0.020025771	0.000666651	-0.83	0.5
48	WDFW	1996	PORT SUSAN	48	WDFW_1996_48_3SUMMER	NA	307	F	2	1994	NA	9.83	2385	3SUMMER	NA	NA	NA	NA	NA	NA	Pacifichake_oto_chem_25Jan10.xlsx	NA	NA	NA	NA	NA	NA	NA	NA	NA	NA	NA	NA	NA	NA	NA	NA	NA	NA	NA	NA	NA	NA	NA	NA	NA	NA	NA	NA
48	WDFW	1996	PORT SUSAN	48	WDFW_1996_48_3WINTER	NA	307	F	2	1994	NA	9.83	2385	3WINTER	NA	NA	NA	NA	NA	NA	Pacifichake_oto_chem_25Jan10.xlsx	NA	NA	NA	NA	NA	NA	NA	NA	NA	NA	NA	NA	NA	NA	NA	NA	NA	NA	NA	NA	NA	NA	NA	NA	NA	NA	NA	NA
48	WDFW	1996	PORT SUSAN	48	WDFW_1996_48_4SUMMER	NA	307	F	2	1994	NA	9.83	2385	4SUMMER	NA	NA	NA	NA	NA	NA	Pacifichake_oto_chem_25Jan10.xlsx	NA	NA	NA	NA	NA	NA	NA	NA	NA	NA	NA	NA	NA	NA	NA	NA	NA	NA	NA	NA	NA	NA	NA	NA	NA	NA	NA	NA
48	WDFW	1996	PORT SUSAN	48	WDFW_1996_48_4WINTER	NA	307	F	2	1994	NA	9.83	2385	4WINTER	NA	NA	NA	NA	NA	NA	Pacifichake_oto_chem_25Jan10.xlsx	NA	NA	NA	NA	NA	NA	NA	NA	NA	NA	NA	NA	NA	NA	NA	NA	NA	NA	NA	NA	NA	NA	NA	NA	NA	NA	NA	NA
48	WDFW	1996	PORT SUSAN	48	WDFW_1996_48_5SUMMER	NA	307	F	2	1994	NA	9.83	2385	5SUMMER	NA	NA	NA	NA	NA	NA	Pacifichake_oto_chem_25Jan10.xlsx	NA	NA	NA	NA	NA	NA	NA	NA	NA	NA	NA	NA	NA	NA	NA	NA	NA	NA	NA	NA	NA	NA	NA	NA	NA	NA	NA	NA
48	WDFW	1996	PORT SUSAN	48	WDFW_1996_48_5WINTER	NA	307	F	2	1994	NA	9.83	2385	5WINTER	NA	NA	NA	NA	NA	NA	Pacifichake_oto_chem_25Jan10.xlsx	NA	NA	NA	NA	NA	NA	NA	NA	NA	NA	NA	NA	NA	NA	NA	NA	NA	NA	NA	NA	NA	NA	NA	NA	NA	NA	NA	NA
49	WDFW	1996	PORT SUSAN	49	WDFW_1996_49_1SUMMER	NA	252	F	NA	NA	NA	NA	NA	1SUMMER	NA	NA	NA	NA	NA	NA	Pacifichake_oto_chem_25Jan10.xlsx	overpolished	NA	NA	NA	NA	NA	NA	NA	NA	NA	NA	NA	NA	NA	NA	NA	NA	NA	NA	NA	NA	NA	NA	NA	NA	NA	NA	NA
49	WDFW	1996	PORT SUSAN	49	WDFW_1996_49_1WINTER	NA	252	F	NA	NA	NA	NA	NA	1WINTER	NA	NA	NA	NA	NA	NA	Pacifichake_oto_chem_25Jan10.xlsx	overpolished	NA	NA	NA	NA	NA	NA	NA	NA	NA	NA	NA	NA	NA	NA	NA	NA	NA	NA	NA	NA	NA	NA	NA	NA	NA	NA	NA
49	WDFW	1996	PORT SUSAN	49	WDFW_1996_49_2SUMMER	NA	252	F	NA	NA	NA	NA	NA	2SUMMER	NA	NA	NA	NA	NA	NA	Pacifichake_oto_chem_25Jan10.xlsx	overpolished	NA	NA	NA	NA	NA	NA	NA	NA	NA	NA	NA	NA	NA	NA	NA	NA	NA	NA	NA	NA	NA	NA	NA	NA	NA	NA	NA
49	WDFW	1996	PORT SUSAN	49	WDFW_1996_49_2WINTER	NA	252	F	NA	NA	NA	NA	NA	2WINTER	NA	NA	NA	NA	NA	NA	Pacifichake_oto_chem_25Jan10.xlsx	overpolished	NA	NA	NA	NA	NA	NA	NA	NA	NA	NA	NA	NA	NA	NA	NA	NA	NA	NA	NA	NA	NA	NA	NA	NA	NA	NA	NA
49	WDFW	1996	PORT SUSAN	49	WDFW_1996_49_3SUMMER	NA	252	F	NA	NA	NA	NA	NA	3SUMMER	NA	NA	NA	NA	NA	NA	Pacifichake_oto_chem_25Jan10.xlsx	overpolished	NA	NA	NA	NA	NA	NA	NA	NA	NA	NA	NA	NA	NA	NA	NA	NA	NA	NA	NA	NA	NA	NA	NA	NA	NA	NA	NA
49	WDFW	1996	PORT SUSAN	49	WDFW_1996_49_3WINTER	NA	252	F	NA	NA	NA	NA	NA	3WINTER	NA	NA	NA	NA	NA	NA	Pacifichake_oto_chem_25Jan10.xlsx	overpolished	NA	NA	NA	NA	NA	NA	NA	NA	NA	NA	NA	NA	NA	NA	NA	NA	NA	NA	NA	NA	NA	NA	NA	NA	NA	NA	NA
49	WDFW	1996	PORT SUSAN	49	WDFW_1996_49_4SUMMER	NA	252	F	NA	NA	NA	NA	NA	4SUMMER	NA	NA	NA	NA	NA	NA	Pacifichake_oto_chem_25Jan10.xlsx	overpolished	NA	NA	NA	NA	NA	NA	NA	NA	NA	NA	NA	NA	NA	NA	NA	NA	NA	NA	NA	NA	NA	NA	NA	NA	NA	NA	NA
49	WDFW	1996	PORT SUSAN	49	WDFW_1996_49_4WINTER	NA	252	F	NA	NA	NA	NA	NA	4WINTER	NA	NA	NA	NA	NA	NA	Pacifichake_oto_chem_25Jan10.xlsx	overpolished	NA	NA	NA	NA	NA	NA	NA	NA	NA	NA	NA	NA	NA	NA	NA	NA	NA	NA	NA	NA	NA	NA	NA	NA	NA	NA	NA
49	WDFW	1996	PORT SUSAN	49	WDFW_1996_49_5SUMMER	NA	252	F	NA	NA	NA	NA	NA	5SUMMER	NA	NA	NA	NA	NA	NA	Pacifichake_oto_chem_25Jan10.xlsx	overpolished	NA	NA	NA	NA	NA	NA	NA	NA	NA	NA	NA	NA	NA	NA	NA	NA	NA	NA	NA	NA	NA	NA	NA	NA	NA	NA	NA
49	WDFW	1996	PORT SUSAN	49	WDFW_1996_49_5WINTER	NA	252	F	NA	NA	NA	NA	NA	5WINTER	NA	NA	NA	NA	NA	NA	Pacifichake_oto_chem_25Jan10.xlsx	overpolished	NA	NA	NA	NA	NA	NA	NA	NA	NA	NA	NA	NA	NA	NA	NA	NA	NA	NA	NA	NA	NA	NA	NA	NA	NA	NA	NA
50	WDFW	1996	PORT SUSAN	50	WDFW_1996_50_1SUMMER	NA	240	M	2	1994	1994	NA	2455	1SUMMER	1636	148	148	160.78	160.78	NA	Pacifichake_oto_chem_25Jan10.xlsx	NA	0.073636157	0.030012659	1.855959286	0.002754299	0.000252178	0.001594926	0.00111538	0.023910162	8.31E-05	4.61E-06	0.01649804	0.011537585	0.247328634	0.000859633	4.77E-05	0.111655083	0.065292991	2.591891893	0.00561808	0.000349426	7.879068792	3.211354478	198.5876436	0.294709972	0.02698305	0.4	-0.09
50	WDFW	1996	PORT SUSAN	50	WDFW_1996_50_1WINTER	NA	240	M	2	1994	1994-95	NA	2455	1WINTER	1790	165	17	175.68	14.9	NA	Pacifichake_oto_chem_25Jan10.xlsx	NA	0.096292325	0.013182239	1.885616091	0.002002568	0.000212337	0.003098071	0.000447005	0.062005056	8.74E-05	9.92E-06	0.010275139	0.001482548	0.205647506	0.000289974	3.29E-05	0.112322445	0.015358413	2.300150198	0.0024137	0.000277111	1.059215571	0.145004634	20.741777	0.022028244	0.002335709	0.87	-0.61
50	WDFW	1996	PORT SUSAN	50	WDFW_1996_50_2SUMMER	NA	240	M	2	1994	1995	NA	2455	2SUMMER	2312	224	59	226.17	50.49	NA	Pacifichake_oto_chem_25Jan10.xlsx	NA	0.057323464	0.010899504	1.86594967	0.002580372	0.000259009	0.002263218	0.001040642	0.041911864	0.000109724	1.02E-05	0.013579311	0.006243851	0.251471181	0.000658341	6.14E-05	0.087038024	0.026610426	2.552363722	0.003826388	0.000431957	2.063644719	0.392382139	67.17418811	0.092893375	0.009324341	-0.23	1.06
50	WDFW	1996	PORT SUSAN	50	WDFW_1996_50_2WINTER	NA	240	M	2	1994	1995-96	NA	2455	2WINTER	2455	240	16	240	13.83	NA	Pacifichake_oto_chem_25Jan10.xlsx	NA	0.047764289	0.003360567	1.790277993	0.0017687	0.000328811	0.001854007	0.000667451	0.06965887	0.000143888	2.01E-05	0.005862886	0.002110667	0.220280687	0.000455014	6.36E-05	0.056780651	0.007381411	2.265991918	0.00268571	0.000414704	0.477642888	0.03360567	17.90277993	0.017687	0.003288109	-0.83	0.5
50	WDFW	1996	PORT SUSAN	50	WDFW_1996_50_3SUMMER	NA	240	M	2	1994	NA	NA	2455	3SUMMER	NA	NA	NA	NA	NA	NA	Pacifichake_oto_chem_25Jan10.xlsx	NA	NA	NA	NA	NA	NA	NA	NA	NA	NA	NA	NA	NA	NA	NA	NA	NA	NA	NA	NA	NA	NA	NA	NA	NA	NA	NA	NA
50	WDFW	1996	PORT SUSAN	50	WDFW_1996_50_3WINTER	NA	240	M	2	1994	NA	NA	2455	3WINTER	NA	NA	NA	NA	NA	NA	Pacifichake_oto_chem_25Jan10.xlsx	NA	NA	NA	NA	NA	NA	NA	NA	NA	NA	NA	NA	NA	NA	NA	NA	NA	NA	NA	NA	NA	NA	NA	NA	NA	NA	NA	NA
50	WDFW	1996	PORT SUSAN	50	WDFW_1996_50_4SUMMER	NA	240	M	2	1994	NA	NA	2455	4SUMMER	NA	NA	NA	NA	NA	NA	Pacifichake_oto_chem_25Jan10.xlsx	NA	NA	NA	NA	NA	NA	NA	NA	NA	NA	NA	NA	NA	NA	NA	NA	NA	NA	NA	NA	NA	NA	NA	NA	NA	NA	NA	NA
50	WDFW	1996	PORT SUSAN	50	WDFW_1996_50_4WINTER	NA	240	M	2	1994	NA	NA	2455	4WINTER	NA	NA	NA	NA	NA	NA	Pacifichake_oto_chem_25Jan10.xlsx	NA	NA	NA	NA	NA	NA	NA	NA	NA	NA	NA	NA	NA	NA	NA	NA	NA	NA	NA	NA	NA	NA	NA	NA	NA	NA	NA	NA
50	WDFW	1996	PORT SUSAN	50	WDFW_1996_50_5SUMMER	NA	240	M	2	1994	NA	NA	2455	5SUMMER	NA	NA	NA	NA	NA	NA	Pacifichake_oto_chem_25Jan10.xlsx	NA	NA	NA	NA	NA	NA	NA	NA	NA	NA	NA	NA	NA	NA	NA	NA	NA	NA	NA	NA	NA	NA	NA	NA	NA	NA	NA	NA
50	WDFW	1996	PORT SUSAN	50	WDFW_1996_50_5WINTER	NA	240	M	2	1994	NA	NA	2455	5WINTER	NA	NA	NA	NA	NA	NA	Pacifichake_oto_chem_25Jan10.xlsx	NA	NA	NA	NA	NA	NA	NA	NA	NA	NA	NA	NA	NA	NA	NA	NA	NA	NA	NA	NA	NA	NA	NA	NA	NA	NA	NA	NA
51	WDFW	1996	PORT SUSAN	51	WDFW_1996_51_1SUMMER	NA	291	F	2	1994	1994	12.87	2337	1SUMMER	1548	180	180	193.48	193.48	NA	Pacifichake_oto_chem_25Jan10.xlsx	NA	0.173244033	0.012140489	1.838834006	0.006734194	0.000194781	0.010591694	0.000459559	0.028772184	0.000380622	8.67E-06	0.106445205	0.00461851	0.289156869	0.003825205	8.71E-05	0.605376415	0.026491979	3.041765114	0.014162753	0.000441157	17.49764728	1.226189353	185.7222346	0.680153592	0.019672919	0.4	-0.09
51	WDFW	1996	PORT SUSAN	51	WDFW_1996_51_1WINTER	NA	291	F	2	1994	1994-95	12.87	2337	1WINTER	1697	201	21	211.9	18.42	NA	Pacifichake_oto_chem_25Jan10.xlsx	NA	0.047783883	0.001382593	1.730571368	0.001353261	0.000191345	0.003721179	0.000260182	0.070455866	7.06E-05	1.71E-05	0.011767401	0.000822769	0.222801012	0.000223382	5.39E-05	0.066665355	0.002962458	2.063602041	0.001735399	0.000292077	0.477838834	0.013825929	17.30571368	0.013532614	0.001913448	0.87	-0.61
51	WDFW	1996	PORT SUSAN	51	WDFW_1996_51_2SUMMER	NA	291	F	2	1994	1995	12.87	2337	2SUMMER	2173	268	67	270.73	58.83	NA	Pacifichake_oto_chem_25Jan10.xlsx	NA	0.103290025	0.00865794	1.587861515	0.001582804	0.000192189	0.007734425	0.000766874	0.031224068	6.21E-05	1.08E-05	0.044430891	0.004405358	0.179368616	0.000356913	6.23E-05	0.245065189	0.019472704	1.943286719	0.002786426	0.000325596	3.408570829	0.285712007	52.39943001	0.052232536	0.006342227	-0.23	1.06
51	WDFW	1996	PORT SUSAN	51	WDFW_1996_51_2WINTER	NA	291	F	2	1994	1995-96	12.87	2337	2WINTER	2337	291	23	291	20.27	NA	Pacifichake_oto_chem_25Jan10.xlsx	NA	0.069122975	0.007873996	1.566234282	0.002346548	0.000177751	0.008187514	0.001031132	0.047811987	0.000153856	1.32E-05	0.02836238	0.003571947	0.165625582	0.000532973	4.57E-05	0.132469073	0.015692817	1.857949379	0.00324165	0.000277523	0.829475704	0.094487958	18.79481139	0.028158572	0.00213301	-0.83	0.5
51	WDFW	1996	PORT SUSAN	51	WDFW_1996_51_3SUMMER	NA	291	F	2	1994	NA	12.87	2337	3SUMMER	NA	NA	NA	NA	NA	NA	Pacifichake_oto_chem_25Jan10.xlsx	NA	NA	NA	NA	NA	NA	NA	NA	NA	NA	NA	NA	NA	NA	NA	NA	NA	NA	NA	NA	NA	NA	NA	NA	NA	NA	NA	NA
51	WDFW	1996	PORT SUSAN	51	WDFW_1996_51_3WINTER	NA	291	F	2	1994	NA	12.87	2337	3WINTER	NA	NA	NA	NA	NA	NA	Pacifichake_oto_chem_25Jan10.xlsx	NA	NA	NA	NA	NA	NA	NA	NA	NA	NA	NA	NA	NA	NA	NA	NA	NA	NA	NA	NA	NA	NA	NA	NA	NA	NA	NA	NA
51	WDFW	1996	PORT SUSAN	51	WDFW_1996_51_4SUMMER	NA	291	F	2	1994	NA	12.87	2337	4SUMMER	NA	NA	NA	NA	NA	NA	Pacifichake_oto_chem_25Jan10.xlsx	NA	NA	NA	NA	NA	NA	NA	NA	NA	NA	NA	NA	NA	NA	NA	NA	NA	NA	NA	NA	NA	NA	NA	NA	NA	NA	NA	NA
51	WDFW	1996	PORT SUSAN	51	WDFW_1996_51_4WINTER	NA	291	F	2	1994	NA	12.87	2337	4WINTER	NA	NA	NA	NA	NA	NA	Pacifichake_oto_chem_25Jan10.xlsx	NA	NA	NA	NA	NA	NA	NA	NA	NA	NA	NA	NA	NA	NA	NA	NA	NA	NA	NA	NA	NA	NA	NA	NA	NA	NA	NA	NA
51	WDFW	1996	PORT SUSAN	51	WDFW_1996_51_5SUMMER	NA	291	F	2	1994	NA	12.87	2337	5SUMMER	NA	NA	NA	NA	NA	NA	Pacifichake_oto_chem_25Jan10.xlsx	NA	NA	NA	NA	NA	NA	NA	NA	NA	NA	NA	NA	NA	NA	NA	NA	NA	NA	NA	NA	NA	NA	NA	NA	NA	NA	NA	NA
51	WDFW	1996	PORT SUSAN	51	WDFW_1996_51_5WINTER	NA	291	F	2	1994	NA	12.87	2337	5WINTER	NA	NA	NA	NA	NA	NA	Pacifichake_oto_chem_25Jan10.xlsx	NA	NA	NA	NA	NA	NA	NA	NA	NA	NA	NA	NA	NA	NA	NA	NA	NA	NA	NA	NA	NA	NA	NA	NA	NA	NA	NA	NA
52	WDFW	1996	PORT SUSAN	52	WDFW_1996_52_1SUMMER	NA	227	M	NA	NA	NA	NA	NA	1SUMMER	NA	NA	NA	NA	NA	NA	NA	NA	NA	NA	NA	NA	NA	NA	NA	NA	NA	NA	NA	NA	NA	NA	NA	NA	NA	NA	NA	NA	NA	NA	NA	NA	NA	NA	NA
52	WDFW	1996	PORT SUSAN	52	WDFW_1996_52_1WINTER	NA	227	M	NA	NA	NA	NA	NA	1WINTER	NA	NA	NA	NA	NA	NA	NA	NA	NA	NA	NA	NA	NA	NA	NA	NA	NA	NA	NA	NA	NA	NA	NA	NA	NA	NA	NA	NA	NA	NA	NA	NA	NA	NA	NA
52	WDFW	1996	PORT SUSAN	52	WDFW_1996_52_2SUMMER	NA	227	M	NA	NA	NA	NA	NA	2SUMMER	NA	NA	NA	NA	NA	NA	NA	NA	NA	NA	NA	NA	NA	NA	NA	NA	NA	NA	NA	NA	NA	NA	NA	NA	NA	NA	NA	NA	NA	NA	NA	NA	NA	NA	NA
52	WDFW	1996	PORT SUSAN	52	WDFW_1996_52_2WINTER	NA	227	M	NA	NA	NA	NA	NA	2WINTER	NA	NA	NA	NA	NA	NA	NA	NA	NA	NA	NA	NA	NA	NA	NA	NA	NA	NA	NA	NA	NA	NA	NA	NA	NA	NA	NA	NA	NA	NA	NA	NA	NA	NA	NA
52	WDFW	1996	PORT SUSAN	52	WDFW_1996_52_3SUMMER	NA	227	M	NA	NA	NA	NA	NA	3SUMMER	NA	NA	NA	NA	NA	NA	NA	NA	NA	NA	NA	NA	NA	NA	NA	NA	NA	NA	NA	NA	NA	NA	NA	NA	NA	NA	NA	NA	NA	NA	NA	NA	NA	NA	NA
52	WDFW	1996	PORT SUSAN	52	WDFW_1996_52_3WINTER	NA	227	M	NA	NA	NA	NA	NA	3WINTER	NA	NA	NA	NA	NA	NA	NA	NA	NA	NA	NA	NA	NA	NA	NA	NA	NA	NA	NA	NA	NA	NA	NA	NA	NA	NA	NA	NA	NA	NA	NA	NA	NA	NA	NA
52	WDFW	1996	PORT SUSAN	52	WDFW_1996_52_4SUMMER	NA	227	M	NA	NA	NA	NA	NA	4SUMMER	NA	NA	NA	NA	NA	NA	NA	NA	NA	NA	NA	NA	NA	NA	NA	NA	NA	NA	NA	NA	NA	NA	NA	NA	NA	NA	NA	NA	NA	NA	NA	NA	NA	NA	NA
52	WDFW	1996	PORT SUSAN	52	WDFW_1996_52_4WINTER	NA	227	M	NA	NA	NA	NA	NA	4WINTER	NA	NA	NA	NA	NA	NA	NA	NA	NA	NA	NA	NA	NA	NA	NA	NA	NA	NA	NA	NA	NA	NA	NA	NA	NA	NA	NA	NA	NA	NA	NA	NA	NA	NA	NA
52	WDFW	1996	PORT SUSAN	52	WDFW_1996_52_5SUMMER	NA	227	M	NA	NA	NA	NA	NA	5SUMMER	NA	NA	NA	NA	NA	NA	NA	NA	NA	NA	NA	NA	NA	NA	NA	NA	NA	NA	NA	NA	NA	NA	NA	NA	NA	NA	NA	NA	NA	NA	NA	NA	NA	NA	NA
52	WDFW	1996	PORT SUSAN	52	WDFW_1996_52_5WINTER	NA	227	M	NA	NA	NA	NA	NA	5WINTER	NA	NA	NA	NA	NA	NA	NA	NA	NA	NA	NA	NA	NA	NA	NA	NA	NA	NA	NA	NA	NA	NA	NA	NA	NA	NA	NA	NA	NA	NA	NA	NA	NA	NA	NA
53	WDFW	1996	PORT SUSAN	53	WDFW_1996_53_1SUMMER	NA	228	F	2	1994	1994	NA	1945	1SUMMER	603	45.24	45	72.25	72.25	NA	Pacifichake_oto_chem_25Jan10.xlsx	Edge only [] did not match edge from whole oto.	0.046273907	0.006071171	1.990551616	0.002000622	0.000182226	0.001074121	0.000433213	0.048589702	4.51E-05	4.78E-06	0.006354587	0.002562924	0.287460555	0.000266758	2.83E-05	0.058860594	0.012732845	2.957731393	0.002684104	0.000257629	1.619586736	0.212490998	69.66930655	0.070021757	0.006377922	0.4	-0.09
53	WDFW	1996	PORT SUSAN	53	WDFW_1996_53_1WINTER	NA	228	F	2	1994	1994-95	NA	1945	1WINTER	743	64.31	19	88.5	16.25	NA	Pacifichake_oto_chem_25Jan10.xlsx	Edge only [] did not match edge from whole oto.	0.033003378	0.002971594	1.809204591	0.001720499	0.00015561	0.001557073	0.000300201	0.079973392	3.43E-05	7.20E-06	0.004923898	0.00094932	0.252898071	0.000108593	2.28E-05	0.041772888	0.004665158	2.29693749	0.001948046	0.000216316	0.330033783	0.029715936	18.09204591	0.017204992	0.001556104	0.87	-0.61
53	WDFW	1996	PORT SUSAN	53	WDFW_1996_53_2SUMMER	NA	228	F	2	1994	1995	NA	1945	2SUMMER	1858	216.15	152	217.9	129.41	NA	Pacifichake_oto_chem_25Jan10.xlsx	Edge only [] did not match edge from whole oto.	0.047242682	0.008504238	1.768118815	0.002081318	0.0001559	0.001454254	0.000297048	0.024709217	7.80E-05	3.25E-06	0.012843619	0.002623456	0.218225895	0.000688483	2.87E-05	0.072787148	0.015249204	2.272182679	0.004711972	0.000237072	3.684929232	0.663330568	137.9132676	0.162342771	0.012160205	-0.23	1.06
53	WDFW	1996	PORT SUSAN	53	WDFW_1996_53_2WINTER	NA	228	F	2	1994	1995-96	NA	1945	2WINTER	1945	228	12	228	10.1	NA	Pacifichake_oto_chem_25Jan10.xlsx	Edge only [] did not match edge from whole oto.	0.068547795	0.009975029	1.602329478	0.003440209	0.00020591	0.002531494	0.000598622	0.057799207	0.00013774	1.46E-05	0.006200868	0.001466318	0.141578565	0.000337393	3.58E-05	0.076421655	0.011484866	1.79095284	0.004042777	0.000238211	0.41128677	0.059850175	9.613976867	0.020641252	0.00123546	-0.83	0.5
53	WDFW	1996	PORT SUSAN	53	WDFW_1996_53_3SUMMER	NA	228	F	2	1994	NA	NA	1945	3SUMMER	NA	NA	NA	NA	NA	NA	Pacifichake_oto_chem_25Jan10.xlsx	Edge only [] did not match edge from whole oto.	NA	NA	NA	NA	NA	NA	NA	NA	NA	NA	NA	NA	NA	NA	NA	NA	NA	NA	NA	NA	NA	NA	NA	NA	NA	NA	NA
53	WDFW	1996	PORT SUSAN	53	WDFW_1996_53_3WINTER	NA	228	F	2	1994	NA	NA	1945	3WINTER	NA	NA	NA	NA	NA	NA	Pacifichake_oto_chem_25Jan10.xlsx	Edge only [] did not match edge from whole oto.	NA	NA	NA	NA	NA	NA	NA	NA	NA	NA	NA	NA	NA	NA	NA	NA	NA	NA	NA	NA	NA	NA	NA	NA	NA	NA	NA
53	WDFW	1996	PORT SUSAN	53	WDFW_1996_53_4SUMMER	NA	228	F	2	1994	NA	NA	1945	4SUMMER	NA	NA	NA	NA	NA	NA	Pacifichake_oto_chem_25Jan10.xlsx	Edge only [] did not match edge from whole oto.	NA	NA	NA	NA	NA	NA	NA	NA	NA	NA	NA	NA	NA	NA	NA	NA	NA	NA	NA	NA	NA	NA	NA	NA	NA	NA	NA
53	WDFW	1996	PORT SUSAN	53	WDFW_1996_53_4WINTER	NA	228	F	2	1994	NA	NA	1945	4WINTER	NA	NA	NA	NA	NA	NA	Pacifichake_oto_chem_25Jan10.xlsx	Edge only [] did not match edge from whole oto.	NA	NA	NA	NA	NA	NA	NA	NA	NA	NA	NA	NA	NA	NA	NA	NA	NA	NA	NA	NA	NA	NA	NA	NA	NA	NA	NA
53	WDFW	1996	PORT SUSAN	53	WDFW_1996_53_5SUMMER	NA	228	F	2	1994	NA	NA	1945	5SUMMER	NA	NA	NA	NA	NA	NA	Pacifichake_oto_chem_25Jan10.xlsx	Edge only [] did not match edge from whole oto.	NA	NA	NA	NA	NA	NA	NA	NA	NA	NA	NA	NA	NA	NA	NA	NA	NA	NA	NA	NA	NA	NA	NA	NA	NA	NA	NA
53	WDFW	1996	PORT SUSAN	53	WDFW_1996_53_5WINTER	NA	228	F	2	1994	NA	NA	1945	5WINTER	NA	NA	NA	NA	NA	NA	Pacifichake_oto_chem_25Jan10.xlsx	Edge only [] did not match edge from whole oto.	NA	NA	NA	NA	NA	NA	NA	NA	NA	NA	NA	NA	NA	NA	NA	NA	NA	NA	NA	NA	NA	NA	NA	NA	NA	NA	NA
54	WDFW	1996	PORT SUSAN	54	WDFW_1996_54_1SUMMER	NA	292	F	2	1994	1994	NA	2827	1SUMMER	1782	170	170	184.97	184.97	NA	Pacifichake_oto_chem_25Jan10.xlsx	NA	0.075976614	0.016977222	1.84731521	0.005982242	0.000153103	0.003883252	0.000865061	0.028683755	0.000296402	4.34E-06	0.042003791	0.009357068	0.31026225	0.00320608	4.70E-05	0.336239985	0.052996368	2.767885912	0.012996384	0.000392056	8.889263807	1.986334996	216.1358796	0.699922345	0.01791306	0.4	-0.09
54	WDFW	1996	PORT SUSAN	54	WDFW_1996_54_1WINTER	NA	292	F	2	1994	1994-95	NA	2827	1WINTER	1959	191	21	203.1	18.13	NA	Pacifichake_oto_chem_25Jan10.xlsx	NA	0.053488684	0.002156185	2.15933456	0.002531353	9.49E-05	0.002853275	0.000300877	0.099226993	4.98E-05	6.11E-06	0.010287628	0.001084826	0.357768011	0.000179407	2.20E-05	0.068384893	0.004221334	2.989845659	0.002984982	0.000124772	0.695352895	0.028030403	28.07134928	0.032907595	0.001234072	0.87	-0.61
54	WDFW	1996	PORT SUSAN	54	WDFW_1996_54_2SUMMER	NA	292	F	2	1994	1995	NA	2827	2SUMMER	2715	279	88	280.53	77.43	NA	Pacifichake_oto_chem_25Jan10.xlsx	NA	0.069322942	0.011543799	2.020496434	0.003120947	0.000113561	0.004358578	0.00083538	0.034967391	0.000110311	3.83E-06	0.031430153	0.006024008	0.252153441	0.000795467	2.76E-05	0.273786978	0.023283974	2.700252571	0.005101734	0.000161962	3.604792997	0.600277558	105.0658146	0.162289262	0.005905172	-0.23	1.06
54	WDFW	1996	PORT SUSAN	54	WDFW_1996_54_2WINTER	NA	292	F	2	1994	1995-96	NA	2827	2WINTER	2827	292	13	292	11.47	NA	Pacifichake_oto_chem_25Jan10.xlsx	NA	0.119000281	0.011974789	1.781927311	0.001645982	0.000306197	0.008271175	0.001807936	0.077293718	9.62E-05	4.74E-05	0.023394415	0.005113616	0.218619648	0.000271993	0.000134208	0.152103476	0.019159398	2.281959039	0.002094303	0.000547338	0.952002251	0.09579831	14.25541849	0.013167857	0.002449574	-0.83	0.5
54	WDFW	1996	PORT SUSAN	54	WDFW_1996_54_3SUMMER	NA	292	F	2	1994	NA	NA	2827	3SUMMER	NA	NA	NA	NA	NA	NA	Pacifichake_oto_chem_25Jan10.xlsx	NA	NA	NA	NA	NA	NA	NA	NA	NA	NA	NA	NA	NA	NA	NA	NA	NA	NA	NA	NA	NA	NA	NA	NA	NA	NA	NA	NA
54	WDFW	1996	PORT SUSAN	54	WDFW_1996_54_3WINTER	NA	292	F	2	1994	NA	NA	2827	3WINTER	NA	NA	NA	NA	NA	NA	Pacifichake_oto_chem_25Jan10.xlsx	NA	NA	NA	NA	NA	NA	NA	NA	NA	NA	NA	NA	NA	NA	NA	NA	NA	NA	NA	NA	NA	NA	NA	NA	NA	NA	NA	NA
54	WDFW	1996	PORT SUSAN	54	WDFW_1996_54_4SUMMER	NA	292	F	2	1994	NA	NA	2827	4SUMMER	NA	NA	NA	NA	NA	NA	Pacifichake_oto_chem_25Jan10.xlsx	NA	NA	NA	NA	NA	NA	NA	NA	NA	NA	NA	NA	NA	NA	NA	NA	NA	NA	NA	NA	NA	NA	NA	NA	NA	NA	NA	NA
54	WDFW	1996	PORT SUSAN	54	WDFW_1996_54_4WINTER	NA	292	F	2	1994	NA	NA	2827	4WINTER	NA	NA	NA	NA	NA	NA	Pacifichake_oto_chem_25Jan10.xlsx	NA	NA	NA	NA	NA	NA	NA	NA	NA	NA	NA	NA	NA	NA	NA	NA	NA	NA	NA	NA	NA	NA	NA	NA	NA	NA	NA	NA
54	WDFW	1996	PORT SUSAN	54	WDFW_1996_54_5SUMMER	NA	292	F	2	1994	NA	NA	2827	5SUMMER	NA	NA	NA	NA	NA	NA	Pacifichake_oto_chem_25Jan10.xlsx	NA	NA	NA	NA	NA	NA	NA	NA	NA	NA	NA	NA	NA	NA	NA	NA	NA	NA	NA	NA	NA	NA	NA	NA	NA	NA	NA	NA
54	WDFW	1996	PORT SUSAN	54	WDFW_1996_54_5WINTER	NA	292	F	2	1994	NA	NA	2827	5WINTER	NA	NA	NA	NA	NA	NA	Pacifichake_oto_chem_25Jan10.xlsx	NA	NA	NA	NA	NA	NA	NA	NA	NA	NA	NA	NA	NA	NA	NA	NA	NA	NA	NA	NA	NA	NA	NA	NA	NA	NA	NA	NA
55	WDFW	1996	PORT SUSAN	55	WDFW_1996_55_1SUMMER	NA	232	M	2	1994	1994	9.35	2108	1SUMMER	885	76	76	98.77	98.77	NA	Pacifichake_oto_chem_25Jan10.xlsx	NA	0.034956957	0.007568283	1.81016902	0.002150957	0.000120879	0.00124196	0.000765283	0.025672483	0.000139966	2.46E-06	0.009210623	0.005675493	0.190392232	0.001038016	1.83E-05	0.058396065	0.027585358	2.187265541	0.004396292	0.000183322	1.922632631	0.416255541	99.55929612	0.118302646	0.00664834	0.4	-0.09
55	WDFW	1996	PORT SUSAN	55	WDFW_1996_55_1WINTER	NA	232	M	2	1994	1994-95	9.35	2108	1WINTER	1144	109	33	126.99	28.21	NA	Pacifichake_oto_chem_25Jan10.xlsx	NA	0.028667079	0.003525111	1.950746895	0.001586671	0.00010899	0.003461765	0.000309502	0.043796037	7.48E-05	3.51E-06	0.014687027	0.001313108	0.18581085	0.000317184	1.49E-05	0.084992668	0.005920827	2.336639642	0.002288313	0.000142712	0.516007431	0.063451991	35.11344411	0.028560081	0.001961825	0.87	-0.61
55	WDFW	1996	PORT SUSAN	55	WDFW_1996_55_2SUMMER	NA	232	M	2	1994	1995	9.35	2108	2SUMMER	1997	218	109	219.91	92.92	NA	Pacifichake_oto_chem_25Jan10.xlsx	NA	0.042767666	0.012298607	1.832634579	0.00234395	0.000109559	0.001507082	0.000601954	0.031748058	0.000151136	2.42E-06	0.011576114	0.004623699	0.243861462	0.001160897	1.86E-05	0.069848812	0.022475045	2.738362169	0.005524266	0.00016787	2.523292312	0.725617822	108.1254402	0.138293057	0.006463973	-0.23	1.06
55	WDFW	1996	PORT SUSAN	55	WDFW_1996_55_2WINTER	NA	232	M	2	1994	1995-96	9.35	2108	2WINTER	2108	232	14	232	12.09	NA	Pacifichake_oto_chem_25Jan10.xlsx	NA	0.051652377	0.014801289	1.83394456	0.0031166	0.000115141	0.003026237	0.00182249	0.073845283	0.000368502	4.71E-06	0.00855949	0.005154781	0.208866003	0.001042282	1.33E-05	0.063314595	0.024177406	2.300022859	0.004463972	0.000132491	0.413219013	0.118410314	14.67155648	0.024932804	0.000921127	-0.83	0.5
55	WDFW	1996	PORT SUSAN	55	WDFW_1996_55_3SUMMER	NA	232	M	2	1994	NA	9.35	2108	3SUMMER	NA	NA	NA	NA	NA	NA	Pacifichake_oto_chem_25Jan10.xlsx	NA	NA	NA	NA	NA	NA	NA	NA	NA	NA	NA	NA	NA	NA	NA	NA	NA	NA	NA	NA	NA	NA	NA	NA	NA	NA	NA	NA
55	WDFW	1996	PORT SUSAN	55	WDFW_1996_55_3WINTER	NA	232	M	2	1994	NA	9.35	2108	3WINTER	NA	NA	NA	NA	NA	NA	Pacifichake_oto_chem_25Jan10.xlsx	NA	NA	NA	NA	NA	NA	NA	NA	NA	NA	NA	NA	NA	NA	NA	NA	NA	NA	NA	NA	NA	NA	NA	NA	NA	NA	NA	NA
55	WDFW	1996	PORT SUSAN	55	WDFW_1996_55_4SUMMER	NA	232	M	2	1994	NA	9.35	2108	4SUMMER	NA	NA	NA	NA	NA	NA	Pacifichake_oto_chem_25Jan10.xlsx	NA	NA	NA	NA	NA	NA	NA	NA	NA	NA	NA	NA	NA	NA	NA	NA	NA	NA	NA	NA	NA	NA	NA	NA	NA	NA	NA	NA
55	WDFW	1996	PORT SUSAN	55	WDFW_1996_55_4WINTER	NA	232	M	2	1994	NA	9.35	2108	4WINTER	NA	NA	NA	NA	NA	NA	Pacifichake_oto_chem_25Jan10.xlsx	NA	NA	NA	NA	NA	NA	NA	NA	NA	NA	NA	NA	NA	NA	NA	NA	NA	NA	NA	NA	NA	NA	NA	NA	NA	NA	NA	NA
55	WDFW	1996	PORT SUSAN	55	WDFW_1996_55_5SUMMER	NA	232	M	2	1994	NA	9.35	2108	5SUMMER	NA	NA	NA	NA	NA	NA	Pacifichake_oto_chem_25Jan10.xlsx	NA	NA	NA	NA	NA	NA	NA	NA	NA	NA	NA	NA	NA	NA	NA	NA	NA	NA	NA	NA	NA	NA	NA	NA	NA	NA	NA	NA
55	WDFW	1996	PORT SUSAN	55	WDFW_1996_55_5WINTER	NA	232	M	2	1994	NA	9.35	2108	5WINTER	NA	NA	NA	NA	NA	NA	Pacifichake_oto_chem_25Jan10.xlsx	NA	NA	NA	NA	NA	NA	NA	NA	NA	NA	NA	NA	NA	NA	NA	NA	NA	NA	NA	NA	NA	NA	NA	NA	NA	NA	NA	NA
56	WDFW	1996	PORT SUSAN	56	WDFW_1996_56_1SUMMER	NA	224	M	NA	NA	NA	NA	NA	1SUMMER	NA	NA	NA	NA	NA	ugly oto	Y	NA	NA	NA	NA	NA	NA	NA	NA	NA	NA	NA	NA	NA	NA	NA	NA	NA	NA	NA	NA	NA	NA	NA	NA	NA	NA	NA	NA
56	WDFW	1996	PORT SUSAN	56	WDFW_1996_56_1WINTER	NA	224	M	NA	NA	NA	NA	NA	1WINTER	NA	NA	NA	NA	NA	ugly oto	Y	NA	NA	NA	NA	NA	NA	NA	NA	NA	NA	NA	NA	NA	NA	NA	NA	NA	NA	NA	NA	NA	NA	NA	NA	NA	NA	NA	NA
56	WDFW	1996	PORT SUSAN	56	WDFW_1996_56_2SUMMER	NA	224	M	NA	NA	NA	NA	NA	2SUMMER	NA	NA	NA	NA	NA	ugly oto	Y	NA	NA	NA	NA	NA	NA	NA	NA	NA	NA	NA	NA	NA	NA	NA	NA	NA	NA	NA	NA	NA	NA	NA	NA	NA	NA	NA	NA
56	WDFW	1996	PORT SUSAN	56	WDFW_1996_56_2WINTER	NA	224	M	NA	NA	NA	NA	NA	2WINTER	NA	NA	NA	NA	NA	ugly oto	Y	NA	NA	NA	NA	NA	NA	NA	NA	NA	NA	NA	NA	NA	NA	NA	NA	NA	NA	NA	NA	NA	NA	NA	NA	NA	NA	NA	NA
56	WDFW	1996	PORT SUSAN	56	WDFW_1996_56_3SUMMER	NA	224	M	NA	NA	NA	NA	NA	3SUMMER	NA	NA	NA	NA	NA	ugly oto	Y	NA	NA	NA	NA	NA	NA	NA	NA	NA	NA	NA	NA	NA	NA	NA	NA	NA	NA	NA	NA	NA	NA	NA	NA	NA	NA	NA	NA
56	WDFW	1996	PORT SUSAN	56	WDFW_1996_56_3WINTER	NA	224	M	NA	NA	NA	NA	NA	3WINTER	NA	NA	NA	NA	NA	ugly oto	Y	NA	NA	NA	NA	NA	NA	NA	NA	NA	NA	NA	NA	NA	NA	NA	NA	NA	NA	NA	NA	NA	NA	NA	NA	NA	NA	NA	NA
56	WDFW	1996	PORT SUSAN	56	WDFW_1996_56_4SUMMER	NA	224	M	NA	NA	NA	NA	NA	4SUMMER	NA	NA	NA	NA	NA	ugly oto	Y	NA	NA	NA	NA	NA	NA	NA	NA	NA	NA	NA	NA	NA	NA	NA	NA	NA	NA	NA	NA	NA	NA	NA	NA	NA	NA	NA	NA
56	WDFW	1996	PORT SUSAN	56	WDFW_1996_56_4WINTER	NA	224	M	NA	NA	NA	NA	NA	4WINTER	NA	NA	NA	NA	NA	ugly oto	Y	NA	NA	NA	NA	NA	NA	NA	NA	NA	NA	NA	NA	NA	NA	NA	NA	NA	NA	NA	NA	NA	NA	NA	NA	NA	NA	NA	NA
56	WDFW	1996	PORT SUSAN	56	WDFW_1996_56_5SUMMER	NA	224	M	NA	NA	NA	NA	NA	5SUMMER	NA	NA	NA	NA	NA	ugly oto	Y	NA	NA	NA	NA	NA	NA	NA	NA	NA	NA	NA	NA	NA	NA	NA	NA	NA	NA	NA	NA	NA	NA	NA	NA	NA	NA	NA	NA
56	WDFW	1996	PORT SUSAN	56	WDFW_1996_56_5WINTER	NA	224	M	NA	NA	NA	NA	NA	5WINTER	NA	NA	NA	NA	NA	ugly oto	Y	NA	NA	NA	NA	NA	NA	NA	NA	NA	NA	NA	NA	NA	NA	NA	NA	NA	NA	NA	NA	NA	NA	NA	NA	NA	NA	NA	NA
57	WDFW	1996	PORT SUSAN	57	WDFW_1996_57_1SUMMER	NA	252	F	2	1994	1994	7.34	2251	1SUMMER	1040	96.59	97	117.69	117.69	NA	Pacifichake_oto_chem_25Jan10.xlsx	Overpolished & edge pretty good match to edge from whole oto	0.042968615	0.00658246	1.970555822	0.001689866	0.00023962	0.001641176	0.000313696	0.033214845	5.51E-05	5.96E-06	0.013332977	0.00254848	0.269838677	0.000447683	4.85E-05	0.093046278	0.013712272	2.728520915	0.003873582	0.000391482	2.835928587	0.434442372	130.0566843	0.111531166	0.01581491	0.4	-0.09
57	WDFW	1996	PORT SUSAN	57	WDFW_1996_57_1WINTER	NA	252	F	2	1994	1994-95	7.34	2251	1WINTER	1216	119.18	23	137.21	19.52	NA	Pacifichake_oto_chem_25Jan10.xlsx	Overpolished & edge pretty good match to edge from whole oto	0.020934055	0.002212017	1.742662551	0.001181795	0.000204239	0.001472215	0.000297617	0.091137973	7.03E-05	9.37E-06	0.005099902	0.001030977	0.315711198	0.000243511	3.25E-05	0.032600662	0.003571468	2.573073541	0.001753226	0.000251899	0.251208655	0.026544199	20.91195061	0.014181536	0.002450868	0.87	-0.61
57	WDFW	1996	PORT SUSAN	57	WDFW_1996_57_2SUMMER	NA	252	F	2	1994	1995	7.34	2251	2SUMMER	2059	227.36	108	230.7	93.5	NA	Pacifichake_oto_chem_25Jan10.xlsx	Overpolished & edge pretty good match to edge from whole oto	0.033291546	0.008420291	1.729565336	0.001218955	0.000247776	0.001346624	0.00081376	0.038678164	3.39E-05	5.92E-06	0.010255586	0.006197413	0.294564124	0.000258389	4.51E-05	0.058263879	0.028478047	2.83966253	0.001866245	0.000357962	1.930909669	0.488376891	100.3147895	0.070699415	0.014371033	-0.23	1.06
57	WDFW	1996	PORT SUSAN	57	WDFW_1996_57_2WINTER	NA	252	F	2	1994	1995-96	7.34	2251	2WINTER	2251	252	25	252	21.3	NA	Pacifichake_oto_chem_25Jan10.xlsx	Overpolished & edge pretty good match to edge from whole oto	0.035577911	0.006543303	1.8754056	0.001179258	0.000301113	0.002428267	0.000687819	0.056405255	4.84E-05	9.63E-06	0.009085742	0.002573583	0.21104914	0.000181219	3.60E-05	0.052998979	0.009997148	2.206115913	0.001558619	0.000356248	0.498090749	0.091606246	26.2556784	0.016509607	0.004215584	-0.83	0.5
57	WDFW	1996	PORT SUSAN	57	WDFW_1996_57_3SUMMER	NA	252	F	2	1994	NA	7.34	2251	3SUMMER	NA	NA	NA	NA	NA	NA	Pacifichake_oto_chem_25Jan10.xlsx	Overpolished & edge pretty good match to edge from whole oto	NA	NA	NA	NA	NA	NA	NA	NA	NA	NA	NA	NA	NA	NA	NA	NA	NA	NA	NA	NA	NA	NA	NA	NA	NA	NA	NA
57	WDFW	1996	PORT SUSAN	57	WDFW_1996_57_3WINTER	NA	252	F	2	1994	NA	7.34	2251	3WINTER	NA	NA	NA	NA	NA	NA	Pacifichake_oto_chem_25Jan10.xlsx	Overpolished & edge pretty good match to edge from whole oto	NA	NA	NA	NA	NA	NA	NA	NA	NA	NA	NA	NA	NA	NA	NA	NA	NA	NA	NA	NA	NA	NA	NA	NA	NA	NA	NA
57	WDFW	1996	PORT SUSAN	57	WDFW_1996_57_4SUMMER	NA	252	F	2	1994	NA	7.34	2251	4SUMMER	NA	NA	NA	NA	NA	NA	Pacifichake_oto_chem_25Jan10.xlsx	Overpolished & edge pretty good match to edge from whole oto	NA	NA	NA	NA	NA	NA	NA	NA	NA	NA	NA	NA	NA	NA	NA	NA	NA	NA	NA	NA	NA	NA	NA	NA	NA	NA	NA
57	WDFW	1996	PORT SUSAN	57	WDFW_1996_57_4WINTER	NA	252	F	2	1994	NA	7.34	2251	4WINTER	NA	NA	NA	NA	NA	NA	Pacifichake_oto_chem_25Jan10.xlsx	Overpolished & edge pretty good match to edge from whole oto	NA	NA	NA	NA	NA	NA	NA	NA	NA	NA	NA	NA	NA	NA	NA	NA	NA	NA	NA	NA	NA	NA	NA	NA	NA	NA	NA
57	WDFW	1996	PORT SUSAN	57	WDFW_1996_57_5SUMMER	NA	252	F	2	1994	NA	7.34	2251	5SUMMER	NA	NA	NA	NA	NA	NA	Pacifichake_oto_chem_25Jan10.xlsx	Overpolished & edge pretty good match to edge from whole oto	NA	NA	NA	NA	NA	NA	NA	NA	NA	NA	NA	NA	NA	NA	NA	NA	NA	NA	NA	NA	NA	NA	NA	NA	NA	NA	NA
57	WDFW	1996	PORT SUSAN	57	WDFW_1996_57_5WINTER	NA	252	F	2	1994	NA	7.34	2251	5WINTER	NA	NA	NA	NA	NA	NA	Pacifichake_oto_chem_25Jan10.xlsx	Overpolished & edge pretty good match to edge from whole oto	NA	NA	NA	NA	NA	NA	NA	NA	NA	NA	NA	NA	NA	NA	NA	NA	NA	NA	NA	NA	NA	NA	NA	NA	NA	NA	NA
58	WDFW	1996	PORT SUSAN	58	WDFW_1996_58_1SUMMER	NA	231	M	2	1994	1994	9.68	2125	1SUMMER	1484	150.2	150	162.04	162.04	NA	Pacifichake_oto_chem_25Jan10.xlsx	NA	0.050834946	0.008506423	2.008241226	0.005375256	0.000155765	0.001038282	0.000366362	0.023529938	0.000287902	3.09E-06	0.010225894	0.003608246	0.231743018	0.002835509	3.04E-05	0.078733077	0.020414335	2.548973853	0.011128042	0.000279153	4.93098972	0.825123017	194.7993989	0.521399838	0.015109192	0.4	-0.09
58	WDFW	1996	PORT SUSAN	58	WDFW_1996_58_1WINTER	NA	231	M	2	1994	1994-95	9.68	2125	1WINTER	1577	161.92	12	172.04	10.01	NA	Pacifichake_oto_chem_25Jan10.xlsx	NA	0.02202758	0.001225372	2.080601816	0.001769563	0.000146692	0.001917949	0.000182594	0.063836493	6.22E-05	1.07E-05	0.004697998	0.000447262	0.156366836	0.000152422	2.62E-05	0.030835324	0.00182076	2.240866018	0.001947566	0.000199831	0.132165478	0.007352235	12.48361089	0.010617378	0.000880151	0.87	-0.61
58	WDFW	1996	PORT SUSAN	58	WDFW_1996_58_2SUMMER	NA	231	M	2	1994	1995	9.68	2125	2SUMMER	2045	220.92	59	222.39	50.35	NA	Pacifichake_oto_chem_25Jan10.xlsx	NA	0.046251214	0.0076407	1.913556353	0.003416222	0.000177321	0.00197516	0.000534779	0.034721475	0.000267915	7.73E-06	0.011173195	0.003025169	0.196414325	0.001515558	4.38E-05	0.072657386	0.013305499	2.297918948	0.007508787	0.00036495	1.480038858	0.244502391	61.23380329	0.109319104	0.005674271	-0.23	1.06
58	WDFW	1996	PORT SUSAN	58	WDFW_1996_58_2WINTER	NA	231	M	2	1994	1995-96	9.68	2125	2WINTER	2125	231	10	231	8.61	NA	Pacifichake_oto_chem_25Jan10.xlsx	NA	0.050109903	0.012584981	1.897283711	0.001994169	0.000193403	0.00254432	0.001097803	0.047531251	6.90E-05	1.13E-05	0.006232285	0.002689058	0.116427312	0.000168903	2.76E-05	0.059731042	0.01506815	2.012677044	0.002271111	0.000233132	0.300659417	0.075509886	11.38370227	0.011965016	0.001160418	-0.83	0.5
58	WDFW	1996	PORT SUSAN	58	WDFW_1996_58_3SUMMER	NA	231	M	2	1994	NA	9.68	2125	3SUMMER	NA	NA	NA	NA	NA	NA	Pacifichake_oto_chem_25Jan10.xlsx	NA	NA	NA	NA	NA	NA	NA	NA	NA	NA	NA	NA	NA	NA	NA	NA	NA	NA	NA	NA	NA	NA	NA	NA	NA	NA	NA	NA
58	WDFW	1996	PORT SUSAN	58	WDFW_1996_58_3WINTER	NA	231	M	2	1994	NA	9.68	2125	3WINTER	NA	NA	NA	NA	NA	NA	Pacifichake_oto_chem_25Jan10.xlsx	NA	NA	NA	NA	NA	NA	NA	NA	NA	NA	NA	NA	NA	NA	NA	NA	NA	NA	NA	NA	NA	NA	NA	NA	NA	NA	NA	NA
58	WDFW	1996	PORT SUSAN	58	WDFW_1996_58_4SUMMER	NA	231	M	2	1994	NA	9.68	2125	4SUMMER	NA	NA	NA	NA	NA	NA	Pacifichake_oto_chem_25Jan10.xlsx	NA	NA	NA	NA	NA	NA	NA	NA	NA	NA	NA	NA	NA	NA	NA	NA	NA	NA	NA	NA	NA	NA	NA	NA	NA	NA	NA	NA
58	WDFW	1996	PORT SUSAN	58	WDFW_1996_58_4WINTER	NA	231	M	2	1994	NA	9.68	2125	4WINTER	NA	NA	NA	NA	NA	NA	Pacifichake_oto_chem_25Jan10.xlsx	NA	NA	NA	NA	NA	NA	NA	NA	NA	NA	NA	NA	NA	NA	NA	NA	NA	NA	NA	NA	NA	NA	NA	NA	NA	NA	NA	NA
58	WDFW	1996	PORT SUSAN	58	WDFW_1996_58_5SUMMER	NA	231	M	2	1994	NA	9.68	2125	5SUMMER	NA	NA	NA	NA	NA	NA	Pacifichake_oto_chem_25Jan10.xlsx	NA	NA	NA	NA	NA	NA	NA	NA	NA	NA	NA	NA	NA	NA	NA	NA	NA	NA	NA	NA	NA	NA	NA	NA	NA	NA	NA	NA
58	WDFW	1996	PORT SUSAN	58	WDFW_1996_58_5WINTER	NA	231	M	2	1994	NA	9.68	2125	5WINTER	NA	NA	NA	NA	NA	NA	Pacifichake_oto_chem_25Jan10.xlsx	NA	NA	NA	NA	NA	NA	NA	NA	NA	NA	NA	NA	NA	NA	NA	NA	NA	NA	NA	NA	NA	NA	NA	NA	NA	NA	NA	NA
59	WDFW	1996	PORT SUSAN	59	WDFW_1996_59_1SUMMER	NA	275	F	NA	NA	NA	NA	NA	1SUMMER	NA	NA	NA	NA	NA	NA	NA	NA	NA	NA	NA	NA	NA	NA	NA	NA	NA	NA	NA	NA	NA	NA	NA	NA	NA	NA	NA	NA	NA	NA	NA	NA	NA	NA	NA
59	WDFW	1996	PORT SUSAN	59	WDFW_1996_59_1WINTER	NA	275	F	NA	NA	NA	NA	NA	1WINTER	NA	NA	NA	NA	NA	NA	NA	NA	NA	NA	NA	NA	NA	NA	NA	NA	NA	NA	NA	NA	NA	NA	NA	NA	NA	NA	NA	NA	NA	NA	NA	NA	NA	NA	NA
59	WDFW	1996	PORT SUSAN	59	WDFW_1996_59_2SUMMER	NA	275	F	NA	NA	NA	NA	NA	2SUMMER	NA	NA	NA	NA	NA	NA	NA	NA	NA	NA	NA	NA	NA	NA	NA	NA	NA	NA	NA	NA	NA	NA	NA	NA	NA	NA	NA	NA	NA	NA	NA	NA	NA	NA	NA
59	WDFW	1996	PORT SUSAN	59	WDFW_1996_59_2WINTER	NA	275	F	NA	NA	NA	NA	NA	2WINTER	NA	NA	NA	NA	NA	NA	NA	NA	NA	NA	NA	NA	NA	NA	NA	NA	NA	NA	NA	NA	NA	NA	NA	NA	NA	NA	NA	NA	NA	NA	NA	NA	NA	NA	NA
59	WDFW	1996	PORT SUSAN	59	WDFW_1996_59_3SUMMER	NA	275	F	NA	NA	NA	NA	NA	3SUMMER	NA	NA	NA	NA	NA	NA	NA	NA	NA	NA	NA	NA	NA	NA	NA	NA	NA	NA	NA	NA	NA	NA	NA	NA	NA	NA	NA	NA	NA	NA	NA	NA	NA	NA	NA
59	WDFW	1996	PORT SUSAN	59	WDFW_1996_59_3WINTER	NA	275	F	NA	NA	NA	NA	NA	3WINTER	NA	NA	NA	NA	NA	NA	NA	NA	NA	NA	NA	NA	NA	NA	NA	NA	NA	NA	NA	NA	NA	NA	NA	NA	NA	NA	NA	NA	NA	NA	NA	NA	NA	NA	NA
59	WDFW	1996	PORT SUSAN	59	WDFW_1996_59_4SUMMER	NA	275	F	NA	NA	NA	NA	NA	4SUMMER	NA	NA	NA	NA	NA	NA	NA	NA	NA	NA	NA	NA	NA	NA	NA	NA	NA	NA	NA	NA	NA	NA	NA	NA	NA	NA	NA	NA	NA	NA	NA	NA	NA	NA	NA
59	WDFW	1996	PORT SUSAN	59	WDFW_1996_59_4WINTER	NA	275	F	NA	NA	NA	NA	NA	4WINTER	NA	NA	NA	NA	NA	NA	NA	NA	NA	NA	NA	NA	NA	NA	NA	NA	NA	NA	NA	NA	NA	NA	NA	NA	NA	NA	NA	NA	NA	NA	NA	NA	NA	NA	NA
59	WDFW	1996	PORT SUSAN	59	WDFW_1996_59_5SUMMER	NA	275	F	NA	NA	NA	NA	NA	5SUMMER	NA	NA	NA	NA	NA	NA	NA	NA	NA	NA	NA	NA	NA	NA	NA	NA	NA	NA	NA	NA	NA	NA	NA	NA	NA	NA	NA	NA	NA	NA	NA	NA	NA	NA	NA
59	WDFW	1996	PORT SUSAN	59	WDFW_1996_59_5WINTER	NA	275	F	NA	NA	NA	NA	NA	5WINTER	NA	NA	NA	NA	NA	NA	NA	NA	NA	NA	NA	NA	NA	NA	NA	NA	NA	NA	NA	NA	NA	NA	NA	NA	NA	NA	NA	NA	NA	NA	NA	NA	NA	NA	NA
60	WDFW	1996	PORT SUSAN	60	WDFW_1996_60_1SUMMER	NA	278	M	2	1994	1994	9.55	2437	1SUMMER	1475	154	154	169.17	169.17	NA	Pacifichake_oto_chem_25Jan10.xlsx	NA	0.076720782	0.013009186	1.709105955	0.005792724	0.000189545	0.001981849	0.000550834	0.02203289	0.000382804	4.98E-06	0.019418076	0.005397052	0.215877357	0.003750694	4.88E-05	0.130482525	0.027251621	2.199808188	0.014954649	0.000334465	7.365195113	1.248881902	164.0741717	0.556101485	0.018196345	0.4	-0.09
60	WDFW	1996	PORT SUSAN	60	WDFW_1996_60_1WINTER	NA	278	M	2	1994	1994-95	9.55	2437	1WINTER	1598	170	16	183.08	13.91	NA	Pacifichake_oto_chem_25Jan10.xlsx	NA	0.051100224	0.00401866	1.830644945	0.002419401	0.000130289	0.003734667	0.000510549	0.053282957	8.84E-05	5.89E-06	0.010563234	0.00144405	0.150706961	0.000249986	1.67E-05	0.064490785	0.006167808	2.085857128	0.002910414	0.00016828	0.408801788	0.032149281	14.64515956	0.019355207	0.001042314	0.87	-0.61
60	WDFW	1996	PORT SUSAN	60	WDFW_1996_60_2SUMMER	NA	278	M	2	1994	1995	9.55	2437	2SUMMER	2264	256	86	258.43	75.34	NA	Pacifichake_oto_chem_25Jan10.xlsx	NA	0.047269169	0.007821025	1.775113031	0.002369255	0.000124808	0.001080895	0.000624038	0.037525967	9.72E-05	2.70E-06	0.007410241	0.004278189	0.257265068	0.000666308	1.85E-05	0.063273149	0.020981182	2.584416967	0.003868174	0.00015889	2.221650963	0.367588197	83.43031245	0.111355007	0.005865964	-0.23	1.06
60	WDFW	1996	PORT SUSAN	60	WDFW_1996_60_2WINTER	NA	278	M	2	1994	1995-96	9.55	2437	2WINTER	2437	278	22	278	19.57	NA	Pacifichake_oto_chem_25Jan10.xlsx	NA	0.043888604	0.007527609	1.597916146	0.001296264	0.000147127	0.002852009	0.001753483	0.05406129	4.14E-05	8.08E-06	0.009879649	0.006074242	0.187273804	0.000143484	2.80E-05	0.063905417	0.018748514	1.952802093	0.001502476	0.000203861	0.526663247	0.090331312	19.17499376	0.015555174	0.001765521	-0.83	0.5
60	WDFW	1996	PORT SUSAN	60	WDFW_1996_60_3SUMMER	NA	278	M	2	1994	NA	9.55	2437	3SUMMER	NA	NA	NA	NA	NA	NA	Pacifichake_oto_chem_25Jan10.xlsx	NA	NA	NA	NA	NA	NA	NA	NA	NA	NA	NA	NA	NA	NA	NA	NA	NA	NA	NA	NA	NA	NA	NA	NA	NA	NA	NA	NA
60	WDFW	1996	PORT SUSAN	60	WDFW_1996_60_3WINTER	NA	278	M	2	1994	NA	9.55	2437	3WINTER	NA	NA	NA	NA	NA	NA	Pacifichake_oto_chem_25Jan10.xlsx	NA	NA	NA	NA	NA	NA	NA	NA	NA	NA	NA	NA	NA	NA	NA	NA	NA	NA	NA	NA	NA	NA	NA	NA	NA	NA	NA	NA
60	WDFW	1996	PORT SUSAN	60	WDFW_1996_60_4SUMMER	NA	278	M	2	1994	NA	9.55	2437	4SUMMER	NA	NA	NA	NA	NA	NA	Pacifichake_oto_chem_25Jan10.xlsx	NA	NA	NA	NA	NA	NA	NA	NA	NA	NA	NA	NA	NA	NA	NA	NA	NA	NA	NA	NA	NA	NA	NA	NA	NA	NA	NA	NA
60	WDFW	1996	PORT SUSAN	60	WDFW_1996_60_4WINTER	NA	278	M	2	1994	NA	9.55	2437	4WINTER	NA	NA	NA	NA	NA	NA	Pacifichake_oto_chem_25Jan10.xlsx	NA	NA	NA	NA	NA	NA	NA	NA	NA	NA	NA	NA	NA	NA	NA	NA	NA	NA	NA	NA	NA	NA	NA	NA	NA	NA	NA	NA
60	WDFW	1996	PORT SUSAN	60	WDFW_1996_60_5SUMMER	NA	278	M	2	1994	NA	9.55	2437	5SUMMER	NA	NA	NA	NA	NA	NA	Pacifichake_oto_chem_25Jan10.xlsx	NA	NA	NA	NA	NA	NA	NA	NA	NA	NA	NA	NA	NA	NA	NA	NA	NA	NA	NA	NA	NA	NA	NA	NA	NA	NA	NA	NA
60	WDFW	1996	PORT SUSAN	60	WDFW_1996_60_5WINTER	NA	278	M	2	1994	NA	9.55	2437	5WINTER	NA	NA	NA	NA	NA	NA	Pacifichake_oto_chem_25Jan10.xlsx	NA	NA	NA	NA	NA	NA	NA	NA	NA	NA	NA	NA	NA	NA	NA	NA	NA	NA	NA	NA	NA	NA	NA	NA	NA	NA	NA	NA
61	WDFW	1996	PORT SUSAN	61	WDFW_1996_61_1SUMMER	NA	235	M	2	1994	1994	NA	2578	1SUMMER	1333	104	104	122.78	122.78	NA	Pacifichake_oto_chem_25Jan10.xlsx	Edge only [] did slightly matched edge from whole oto.	0.057806091	0.012937035	1.799524579	0.005251163	2.35E-05	0.001580857	0.000721835	0.026500006	0.000375386	1.52E-06	0.014660262	0.006694021	0.245750948	0.003481184	1.41E-05	0.111655476	0.028089436	2.545252976	0.012502477	8.80E-05	4.9713238	1.11258505	154.7591138	0.451599984	0.002023656	0.4	-0.09
61	WDFW	1996	PORT SUSAN	61	WDFW_1996_61_1WINTER	NA	235	M	2	1994	1994-95	NA	2578	1WINTER	1471	118	15	135.22	12.44	NA	Pacifichake_oto_chem_25Jan10.xlsx	Edge only [] did slightly matched edge from whole oto.	0.025778669	0.002209477	1.846008871	0.001912929	2.08E-05	0.00121015	0.000325737	0.046665532	0.000222009	1.55E-06	0.003826831	0.001030071	0.14756937	0.000702054	4.91E-06	0.03239649	0.003520096	2.1840835	0.003215891	3.28E-05	0.257786688	0.022094773	18.46008871	0.019129291	0.000207715	0.87	-0.61
61	WDFW	1996	PORT SUSAN	61	WDFW_1996_61_2SUMMER	NA	235	M	2	1994	1995	NA	2578	2SUMMER	2361	212	94	215.44	80.22	NA	Pacifichake_oto_chem_25Jan10.xlsx	Edge only [] did slightly matched edge from whole oto.	0.051644056	0.010109564	1.773152476	0.002731886	3.46E-05	0.001665695	0.000566712	0.019809926	0.000148847	4.58E-06	0.013009496	0.004426165	0.154720472	0.001162529	3.58E-05	0.084315963	0.021554467	2.281206583	0.005837756	0.000169341	3.150287394	0.616683396	108.162301	0.166645057	0.002110752	-0.23	1.06
61	WDFW	1996	PORT SUSAN	61	WDFW_1996_61_2WINTER	NA	235	M	2	1994	1995-96	NA	2578	2WINTER	2578	235	23	235	19.56	NA	Pacifichake_oto_chem_25Jan10.xlsx	Edge only [] did slightly matched edge from whole oto.	0.061413033	0.007005259	1.918537727	0.00172676	3.65E-05	0.003473762	0.001013309	0.036711077	9.84E-05	5.15E-06	0.01389505	0.004053236	0.146844308	0.00039365	2.06E-05	0.092656984	0.01484585	2.23374721	0.002449033	9.50E-05	0.982608526	0.112084137	30.69660363	0.027628163	0.000584406	-0.83	0.5
61	WDFW	1996	PORT SUSAN	61	WDFW_1996_61_3SUMMER	NA	235	M	2	1994	NA	NA	2578	3SUMMER	NA	NA	NA	NA	NA	NA	Pacifichake_oto_chem_25Jan10.xlsx	Edge only [] did slightly matched edge from whole oto.	NA	NA	NA	NA	NA	NA	NA	NA	NA	NA	NA	NA	NA	NA	NA	NA	NA	NA	NA	NA	NA	NA	NA	NA	NA	NA	NA
61	WDFW	1996	PORT SUSAN	61	WDFW_1996_61_3WINTER	NA	235	M	2	1994	NA	NA	2578	3WINTER	NA	NA	NA	NA	NA	NA	Pacifichake_oto_chem_25Jan10.xlsx	Edge only [] did slightly matched edge from whole oto.	NA	NA	NA	NA	NA	NA	NA	NA	NA	NA	NA	NA	NA	NA	NA	NA	NA	NA	NA	NA	NA	NA	NA	NA	NA	NA	NA
61	WDFW	1996	PORT SUSAN	61	WDFW_1996_61_4SUMMER	NA	235	M	2	1994	NA	NA	2578	4SUMMER	NA	NA	NA	NA	NA	NA	Pacifichake_oto_chem_25Jan10.xlsx	Edge only [] did slightly matched edge from whole oto.	NA	NA	NA	NA	NA	NA	NA	NA	NA	NA	NA	NA	NA	NA	NA	NA	NA	NA	NA	NA	NA	NA	NA	NA	NA	NA	NA
61	WDFW	1996	PORT SUSAN	61	WDFW_1996_61_4WINTER	NA	235	M	2	1994	NA	NA	2578	4WINTER	NA	NA	NA	NA	NA	NA	Pacifichake_oto_chem_25Jan10.xlsx	Edge only [] did slightly matched edge from whole oto.	NA	NA	NA	NA	NA	NA	NA	NA	NA	NA	NA	NA	NA	NA	NA	NA	NA	NA	NA	NA	NA	NA	NA	NA	NA	NA	NA
61	WDFW	1996	PORT SUSAN	61	WDFW_1996_61_5SUMMER	NA	235	M	2	1994	NA	NA	2578	5SUMMER	NA	NA	NA	NA	NA	NA	Pacifichake_oto_chem_25Jan10.xlsx	Edge only [] did slightly matched edge from whole oto.	NA	NA	NA	NA	NA	NA	NA	NA	NA	NA	NA	NA	NA	NA	NA	NA	NA	NA	NA	NA	NA	NA	NA	NA	NA	NA	NA
61	WDFW	1996	PORT SUSAN	61	WDFW_1996_61_5WINTER	NA	235	M	2	1994	NA	NA	2578	5WINTER	NA	NA	NA	NA	NA	NA	Pacifichake_oto_chem_25Jan10.xlsx	Edge only [] did slightly matched edge from whole oto.	NA	NA	NA	NA	NA	NA	NA	NA	NA	NA	NA	NA	NA	NA	NA	NA	NA	NA	NA	NA	NA	NA	NA	NA	NA	NA	NA
62	WDFW	1996	PORT SUSAN	62	WDFW_1996_62_1SUMMER	NA	246	F	2	1994	1994	8.84	2381	1SUMMER	1339	122.2	122.2	139.42	139.42	NA	Pacifichake_oto_chem_26Jan10.xlsx	overpolished	0.053291802	0.004171897	1.935675937	0.002565516	0.000132759	0.001577463	0.000187223	0.033812933	6.27E-05	2.34E-06	0.014628794	0.001736231	0.313568244	0.000581563	2.17E-05	0.103025471	0.007561466	3.035361578	0.004803237	0.000188655	4.583094947	0.358783115	166.4681306	0.220634362	0.011417298	0.4	-0.09
62	WDFW	1996	PORT SUSAN	62	WDFW_1996_62_1WINTER	NA	246	F	2	1994	1994-95	8.84	2381	1WINTER	1460	136.58	14.38	151.79	12.38	NA	Pacifichake_oto_chem_26Jan10.xlsx	overpolished	0.066356053	0.007461541	1.863549808	0.002835042	0.000140948	0.00189857	0.000325111	0.118975683	5.10E-05	8.33E-06	0.005695711	0.000975333	0.35692705	0.000153088	2.50E-05	0.076772059	0.009018894	2.632442216	0.003041574	0.00020116	0.59720448	0.067153869	16.77194828	0.025515377	0.001268529	0.87	-0.61
62	WDFW	1996	PORT SUSAN	62	WDFW_1996_62_2SUMMER	NA	246	F	2	1994	1995	8.84	2381	2SUMMER	2087	211.07	74.49	215.93	64.13	NA	Pacifichake_oto_chem_26Jan10.xlsx	overpolished	0.069105481	0.010481956	1.878139095	0.004109967	0.000138101	0.001730823	0.00027661	0.034501578	0.000441728	4.09E-06	0.011349767	0.001813856	0.226241977	0.002896607	2.68E-05	0.096233008	0.013952474	2.648393989	0.010340262	0.000190407	2.971535685	0.450724098	80.75998107	0.176728564	0.005938349	-0.23	1.06
62	WDFW	1996	PORT SUSAN	62	WDFW_1996_62_2WINTER	NA	246	F	2	1994	1995-96	8.84	2381	2WINTER	2381	246	34.93	246	30.07	NA	Pacifichake_oto_chem_26Jan10.xlsx	overpolished	0.114403499	0.00682355	1.97795959	0.003083011	0.000253575	0.012161812	0.000464616	0.032453297	0.000241519	1.14E-05	0.055732424	0.002129138	0.148719689	0.001106777	5.23E-05	0.243443443	0.0101168	2.127471627	0.005299567	0.000386654	2.402473487	0.143294547	41.53715139	0.064743231	0.005325066	-0.83	0.5
62	WDFW	1996	PORT SUSAN	62	WDFW_1996_62_3SUMMER	NA	246	F	2	1994	NA	8.84	2381	3SUMMER	NA	NA	NA	NA	NA	NA	Pacifichake_oto_chem_26Jan10.xlsx	overpolished	NA	NA	NA	NA	NA	NA	NA	NA	NA	NA	NA	NA	NA	NA	NA	NA	NA	NA	NA	NA	NA	NA	NA	NA	NA	NA	NA
62	WDFW	1996	PORT SUSAN	62	WDFW_1996_62_3WINTER	NA	246	F	2	1994	NA	8.84	2381	3WINTER	NA	NA	NA	NA	NA	NA	Pacifichake_oto_chem_26Jan10.xlsx	overpolished	NA	NA	NA	NA	NA	NA	NA	NA	NA	NA	NA	NA	NA	NA	NA	NA	NA	NA	NA	NA	NA	NA	NA	NA	NA	NA	NA
62	WDFW	1996	PORT SUSAN	62	WDFW_1996_62_4SUMMER	NA	246	F	2	1994	NA	8.84	2381	4SUMMER	NA	NA	NA	NA	NA	NA	Pacifichake_oto_chem_26Jan10.xlsx	overpolished	NA	NA	NA	NA	NA	NA	NA	NA	NA	NA	NA	NA	NA	NA	NA	NA	NA	NA	NA	NA	NA	NA	NA	NA	NA	NA	NA
62	WDFW	1996	PORT SUSAN	62	WDFW_1996_62_4WINTER	NA	246	F	2	1994	NA	8.84	2381	4WINTER	NA	NA	NA	NA	NA	NA	Pacifichake_oto_chem_26Jan10.xlsx	overpolished	NA	NA	NA	NA	NA	NA	NA	NA	NA	NA	NA	NA	NA	NA	NA	NA	NA	NA	NA	NA	NA	NA	NA	NA	NA	NA	NA
62	WDFW	1996	PORT SUSAN	62	WDFW_1996_62_5SUMMER	NA	246	F	2	1994	NA	8.84	2381	5SUMMER	NA	NA	NA	NA	NA	NA	Pacifichake_oto_chem_26Jan10.xlsx	overpolished	NA	NA	NA	NA	NA	NA	NA	NA	NA	NA	NA	NA	NA	NA	NA	NA	NA	NA	NA	NA	NA	NA	NA	NA	NA	NA	NA
62	WDFW	1996	PORT SUSAN	62	WDFW_1996_62_5WINTER	NA	246	F	2	1994	NA	8.84	2381	5WINTER	NA	NA	NA	NA	NA	NA	Pacifichake_oto_chem_26Jan10.xlsx	overpolished	NA	NA	NA	NA	NA	NA	NA	NA	NA	NA	NA	NA	NA	NA	NA	NA	NA	NA	NA	NA	NA	NA	NA	NA	NA	NA	NA
63	WDFW	1996	PORT SUSAN	63	WDFW_1996_63_1SUMMER	NA	258	F	2	1994	1994	9.39	2323	1SUMMER	1834	196	196	204.18	204.18	NA	Pacifichake_oto_chem_25Jan10.xlsx	NA	0.086017877	0.013439345	1.937347741	0.0058653	0.000129905	0.001832526	0.000669331	0.028064837	0.000355361	2.10E-06	0.020157789	0.007362639	0.308713206	0.003908968	2.31E-05	0.138703808	0.031467115	3.403520547	0.017617758	0.000187969	10.40816306	1.626160713	234.4190766	0.709701359	0.015718556	0.4	-0.09
63	WDFW	1996	PORT SUSAN	63	WDFW_1996_63_1WINTER	NA	258	F	2	1994	1994-95	9.39	2323	1WINTER	1993	216	20	221.68	17.5	NA	Pacifichake_oto_chem_25Jan10.xlsx	NA	0.030371463	0.003852738	2.266567365	0.001967982	0.000106688	0.00225397	0.000686013	0.137373767	7.16E-05	6.76E-06	0.007475572	0.002275249	0.455617243	0.000237421	2.24E-05	0.043918439	0.008711587	3.348635182	0.002447295	0.000156183	0.334086092	0.042380114	24.93224102	0.021647801	0.001173569	0.87	-0.61
63	WDFW	1996	PORT SUSAN	63	WDFW_1996_63_2SUMMER	NA	258	F	2	1994	1995	9.39	2323	2SUMMER	2153	236	20	239.29	17.61	NA	Pacifichake_oto_chem_25Jan10.xlsx	NA	0.038734005	0.00587868	2.197374507	0.002404954	0.000110897	0.00163857	0.000318856	0.120353154	0.000139293	6.34E-06	0.005434523	0.001057526	0.399166255	0.000461983	2.10E-05	0.051592541	0.008551075	3.025669244	0.003255051	0.000137815	0.42607405	0.064665477	24.17111957	0.026454497	0.001219871	-0.23	1.06
63	WDFW	1996	PORT SUSAN	63	WDFW_1996_63_2WINTER	NA	258	F	2	1994	1995-96	9.39	2323	2WINTER	2323	258	22	258	18.71	NA	Pacifichake_oto_chem_25Jan10.xlsx	NA	0.056376682	0.003462526	1.959173456	0.001661565	0.000218166	0.011600311	0.000523858	0.065669267	3.81E-05	5.29E-05	0.040184656	0.001814697	0.227485012	0.00013215	0.000183407	0.164096257	0.006834696	2.385163372	0.001986225	0.000742002	0.676520181	0.041550313	23.51008147	0.019938783	0.002617989	-0.83	0.5
63	WDFW	1996	PORT SUSAN	63	WDFW_1996_63_3SUMMER	NA	258	F	2	1994	NA	9.39	2323	3SUMMER	NA	NA	NA	NA	NA	NA	Pacifichake_oto_chem_25Jan10.xlsx	NA	NA	NA	NA	NA	NA	NA	NA	NA	NA	NA	NA	NA	NA	NA	NA	NA	NA	NA	NA	NA	NA	NA	NA	NA	NA	NA	NA
63	WDFW	1996	PORT SUSAN	63	WDFW_1996_63_3WINTER	NA	258	F	2	1994	NA	9.39	2323	3WINTER	NA	NA	NA	NA	NA	NA	Pacifichake_oto_chem_25Jan10.xlsx	NA	NA	NA	NA	NA	NA	NA	NA	NA	NA	NA	NA	NA	NA	NA	NA	NA	NA	NA	NA	NA	NA	NA	NA	NA	NA	NA	NA
63	WDFW	1996	PORT SUSAN	63	WDFW_1996_63_4SUMMER	NA	258	F	2	1994	NA	9.39	2323	4SUMMER	NA	NA	NA	NA	NA	NA	Pacifichake_oto_chem_25Jan10.xlsx	NA	NA	NA	NA	NA	NA	NA	NA	NA	NA	NA	NA	NA	NA	NA	NA	NA	NA	NA	NA	NA	NA	NA	NA	NA	NA	NA	NA
63	WDFW	1996	PORT SUSAN	63	WDFW_1996_63_4WINTER	NA	258	F	2	1994	NA	9.39	2323	4WINTER	NA	NA	NA	NA	NA	NA	Pacifichake_oto_chem_25Jan10.xlsx	NA	NA	NA	NA	NA	NA	NA	NA	NA	NA	NA	NA	NA	NA	NA	NA	NA	NA	NA	NA	NA	NA	NA	NA	NA	NA	NA	NA
63	WDFW	1996	PORT SUSAN	63	WDFW_1996_63_5SUMMER	NA	258	F	2	1994	NA	9.39	2323	5SUMMER	NA	NA	NA	NA	NA	NA	Pacifichake_oto_chem_25Jan10.xlsx	NA	NA	NA	NA	NA	NA	NA	NA	NA	NA	NA	NA	NA	NA	NA	NA	NA	NA	NA	NA	NA	NA	NA	NA	NA	NA	NA	NA
63	WDFW	1996	PORT SUSAN	63	WDFW_1996_63_5WINTER	NA	258	F	2	1994	NA	9.39	2323	5WINTER	NA	NA	NA	NA	NA	NA	Pacifichake_oto_chem_25Jan10.xlsx	NA	NA	NA	NA	NA	NA	NA	NA	NA	NA	NA	NA	NA	NA	NA	NA	NA	NA	NA	NA	NA	NA	NA	NA	NA	NA	NA	NA
64	WDFW	1996	PORT SUSAN	64	WDFW_1996_64_1SUMMER	NA	230	F	2	1994	1994	12.58	2364	1SUMMER	1330	113	113	130.51	130.51	NA	Pacifichake_oto_chem_25Jan10.xlsx	NA	0.073493543	0.0152534	1.959779796	0.01187648	0.000103651	0.001298049	0.000815924	0.028591848	0.00067649	1.72E-06	0.01203761	0.007566571	0.265149892	0.006273509	1.59E-05	0.11217389	0.038122361	2.882700742	0.024484528	0.000150694	6.320444735	1.311792406	168.5410625	1.021377273	0.008914009	0.4	-0.09
64	WDFW	1996	PORT SUSAN	64	WDFW_1996_64_1WINTER	NA	230	F	2	1994	1994-95	12.58	2364	1WINTER	1420	123	10	139.17	8.66	NA	Pacifichake_oto_chem_25Jan10.xlsx	NA	0.060650519	0.004670393	1.81279315	0.002937913	0.000117561	0.004376027	0.00062745	0.073028947	0.000106142	1.87E-05	0.010719033	0.001536933	0.178883657	0.000259993	4.58E-05	0.077257929	0.006414193	2.04862674	0.003169356	0.00020569	0.363903111	0.028022359	10.8767589	0.017627479	0.000705364	0.87	-0.61
64	WDFW	1996	PORT SUSAN	64	WDFW_1996_64_2SUMMER	NA	230	F	2	1994	1995	12.58	2364	2SUMMER	2136	204	81	208.06	68.89	NA	Pacifichake_oto_chem_25Jan10.xlsx	NA	0.06715032	0.00812695	1.993443211	0.003610833	0.000110781	0.003157942	0.000624605	0.032341004	0.000194571	4.27E-06	0.022330019	0.004416627	0.228685429	0.001375827	3.02E-05	0.155301243	0.018475843	2.454916518	0.006786646	0.000189533	3.357516002	0.406347484	99.67216055	0.180541672	0.005539058	-0.23	1.06
64	WDFW	1996	PORT SUSAN	64	WDFW_1996_64_2WINTER	NA	230	F	2	1994	1995-96	12.58	2364	2WINTER	2364	230	26	230	21.94	NA	Pacifichake_oto_chem_25Jan10.xlsx	NA	0.104324324	0.005251734	2.060252654	0.003021599	0.000183887	0.015426355	0.000650931	0.060750509	0.000308682	2.56E-05	0.061705418	0.002603724	0.243002037	0.001234728	0.000102296	0.258436124	0.008933785	2.634345512	0.005086986	0.000445769	1.669189185	0.084027749	32.96404246	0.048345586	0.002942199	-0.83	0.5
64	WDFW	1996	PORT SUSAN	64	WDFW_1996_64_3SUMMER	NA	230	F	2	1994	NA	12.58	2364	3SUMMER	NA	NA	NA	NA	NA	NA	Pacifichake_oto_chem_25Jan10.xlsx	NA	NA	NA	NA	NA	NA	NA	NA	NA	NA	NA	NA	NA	NA	NA	NA	NA	NA	NA	NA	NA	NA	NA	NA	NA	NA	NA	NA
64	WDFW	1996	PORT SUSAN	64	WDFW_1996_64_3WINTER	NA	230	F	2	1994	NA	12.58	2364	3WINTER	NA	NA	NA	NA	NA	NA	Pacifichake_oto_chem_25Jan10.xlsx	NA	NA	NA	NA	NA	NA	NA	NA	NA	NA	NA	NA	NA	NA	NA	NA	NA	NA	NA	NA	NA	NA	NA	NA	NA	NA	NA	NA
64	WDFW	1996	PORT SUSAN	64	WDFW_1996_64_4SUMMER	NA	230	F	2	1994	NA	12.58	2364	4SUMMER	NA	NA	NA	NA	NA	NA	Pacifichake_oto_chem_25Jan10.xlsx	NA	NA	NA	NA	NA	NA	NA	NA	NA	NA	NA	NA	NA	NA	NA	NA	NA	NA	NA	NA	NA	NA	NA	NA	NA	NA	NA	NA
64	WDFW	1996	PORT SUSAN	64	WDFW_1996_64_4WINTER	NA	230	F	2	1994	NA	12.58	2364	4WINTER	NA	NA	NA	NA	NA	NA	Pacifichake_oto_chem_25Jan10.xlsx	NA	NA	NA	NA	NA	NA	NA	NA	NA	NA	NA	NA	NA	NA	NA	NA	NA	NA	NA	NA	NA	NA	NA	NA	NA	NA	NA	NA
64	WDFW	1996	PORT SUSAN	64	WDFW_1996_64_5SUMMER	NA	230	F	2	1994	NA	12.58	2364	5SUMMER	NA	NA	NA	NA	NA	NA	Pacifichake_oto_chem_25Jan10.xlsx	NA	NA	NA	NA	NA	NA	NA	NA	NA	NA	NA	NA	NA	NA	NA	NA	NA	NA	NA	NA	NA	NA	NA	NA	NA	NA	NA	NA
64	WDFW	1996	PORT SUSAN	64	WDFW_1996_64_5WINTER	NA	230	F	2	1994	NA	12.58	2364	5WINTER	NA	NA	NA	NA	NA	NA	Pacifichake_oto_chem_25Jan10.xlsx	NA	NA	NA	NA	NA	NA	NA	NA	NA	NA	NA	NA	NA	NA	NA	NA	NA	NA	NA	NA	NA	NA	NA	NA	NA	NA	NA	NA
65	WDFW	1996	PORT SUSAN	65	WDFW_1996_65_1SUMMER	NA	233	F	2	1994	1994	11.63	1890	1SUMMER	1024	109	109	127.24	127.24	NA	Pacifichake_oto_chem_25Jan10.xlsx	NA	0.086774225	0.010018257	2.03890817	0.004180275	6.35E-05	0.00272657	0.000639013	0.030794002	0.000222847	2.55E-06	0.021982313	0.005151886	0.248269178	0.001796648	2.06E-05	0.163780413	0.023580372	2.589405728	0.008036257	0.000111196	5.640324593	0.651186682	132.5290311	0.271717877	0.004125399	0.4	-0.09
65	WDFW	1996	PORT SUSAN	65	WDFW_1996_65_1WINTER	NA	233	F	2	1994	1994-95	11.63	1890	1WINTER	1146	127	17	142.14	14.9	NA	Pacifichake_oto_chem_25Jan10.xlsx	NA	0.051616038	0.002652824	2.022896746	0.002023373	4.50E-05	0.004546849	0.000548979	0.115585946	0.000118176	4.01E-06	0.012860432	0.001552748	0.326926424	0.000334252	1.13E-05	0.069598424	0.005110696	2.454251057	0.002561087	6.21E-05	0.412928303	0.021222595	16.18317397	0.016186987	0.000359958	0.87	-0.61
65	WDFW	1996	PORT SUSAN	65	WDFW_1996_65_2SUMMER	NA	233	F	2	1994	1995	11.63	1890	2SUMMER	1753	213	87	216.27	74.13	NA	Pacifichake_oto_chem_25Jan10.xlsx	NA	0.05474158	0.010714525	2.062465576	0.003783262	4.71E-05	0.001364231	0.000706102	0.047780569	0.000310776	2.56E-06	0.008841225	0.004576063	0.309653475	0.002014061	1.66E-05	0.078681371	0.019006179	2.808385274	0.009329616	0.000105718	2.299146366	0.45001003	86.62355419	0.158896997	0.001977256	-0.23	1.06
65	WDFW	1996	PORT SUSAN	65	WDFW_1996_65_2WINTER	NA	233	F	2	1994	1995-96	11.63	1890	2WINTER	1890	233	20	233	16.73	NA	Pacifichake_oto_chem_25Jan10.xlsx	NA	0.062202344	0.009286495	1.989494584	0.002445875	8.34E-05	0.00254976	0.00069864	0.061116965	0.000130395	1.59E-05	0.008063048	0.002209293	0.193268814	0.000412345	5.04E-05	0.080571266	0.013356937	2.401272076	0.003224441	0.000210727	0.62202344	0.092864953	19.89494584	0.024458749	0.000833582	-0.83	0.5
65	WDFW	1996	PORT SUSAN	65	WDFW_1996_65_3SUMMER	NA	233	F	2	1994	NA	11.63	1890	3SUMMER	NA	NA	NA	NA	NA	NA	Pacifichake_oto_chem_25Jan10.xlsx	NA	NA	NA	NA	NA	NA	NA	NA	NA	NA	NA	NA	NA	NA	NA	NA	NA	NA	NA	NA	NA	NA	NA	NA	NA	NA	NA	NA
65	WDFW	1996	PORT SUSAN	65	WDFW_1996_65_3WINTER	NA	233	F	2	1994	NA	11.63	1890	3WINTER	NA	NA	NA	NA	NA	NA	Pacifichake_oto_chem_25Jan10.xlsx	NA	NA	NA	NA	NA	NA	NA	NA	NA	NA	NA	NA	NA	NA	NA	NA	NA	NA	NA	NA	NA	NA	NA	NA	NA	NA	NA	NA
65	WDFW	1996	PORT SUSAN	65	WDFW_1996_65_4SUMMER	NA	233	F	2	1994	NA	11.63	1890	4SUMMER	NA	NA	NA	NA	NA	NA	Pacifichake_oto_chem_25Jan10.xlsx	NA	NA	NA	NA	NA	NA	NA	NA	NA	NA	NA	NA	NA	NA	NA	NA	NA	NA	NA	NA	NA	NA	NA	NA	NA	NA	NA	NA
65	WDFW	1996	PORT SUSAN	65	WDFW_1996_65_4WINTER	NA	233	F	2	1994	NA	11.63	1890	4WINTER	NA	NA	NA	NA	NA	NA	Pacifichake_oto_chem_25Jan10.xlsx	NA	NA	NA	NA	NA	NA	NA	NA	NA	NA	NA	NA	NA	NA	NA	NA	NA	NA	NA	NA	NA	NA	NA	NA	NA	NA	NA	NA
65	WDFW	1996	PORT SUSAN	65	WDFW_1996_65_5SUMMER	NA	233	F	2	1994	NA	11.63	1890	5SUMMER	NA	NA	NA	NA	NA	NA	Pacifichake_oto_chem_25Jan10.xlsx	NA	NA	NA	NA	NA	NA	NA	NA	NA	NA	NA	NA	NA	NA	NA	NA	NA	NA	NA	NA	NA	NA	NA	NA	NA	NA	NA	NA
65	WDFW	1996	PORT SUSAN	65	WDFW_1996_65_5WINTER	NA	233	F	2	1994	NA	11.63	1890	5WINTER	NA	NA	NA	NA	NA	NA	Pacifichake_oto_chem_25Jan10.xlsx	NA	NA	NA	NA	NA	NA	NA	NA	NA	NA	NA	NA	NA	NA	NA	NA	NA	NA	NA	NA	NA	NA	NA	NA	NA	NA	NA	NA
66	WDFW	1996	PORT SUSAN	66	WDFW_1996_66_1SUMMER	NA	270	F	2	1994	1994	10.47	2645	1SUMMER	1339	118	118	137.91	137.91	NA	Pacifichake_oto_chem_25Jan10.xlsx	Edge only [] matched edge from whole oto, but not for Mn	0.085721497	0.028097033	2.192013414	0.003573282	0.000110128	0.002097348	0.002237792	0.029222647	0.000240386	7.43E-06	0.019450009	0.020752434	0.270999678	0.002229251	6.89E-05	0.14916984	0.092845052	2.942585196	0.011748556	0.000497216	7.372048732	2.416344803	188.5131536	0.307302229	0.009470997	0.4	-0.09
66	WDFW	1996	PORT SUSAN	66	WDFW_1996_66_1WINTER	NA	270	F	2	1994	1994-95	10.47	2645	1WINTER	1481	135	16	152.27	14.36	NA	Pacifichake_oto_chem_25Jan10.xlsx	Edge only [] matched edge from whole oto, but not for Mn	0.103075161	0.033481933	1.814094692	0.002198927	8.73E-05	0.005513715	0.003447995	0.062424924	6.49E-05	5.20E-06	0.017435897	0.010903518	0.197404943	0.000205319	1.64E-05	0.131114462	0.046884149	2.074659821	0.002555463	0.000116082	1.030751615	0.334819327	18.14094692	0.021989272	0.000873131	0.87	-0.61
66	WDFW	1996	PORT SUSAN	66	WDFW_1996_66_2SUMMER	NA	270	F	2	1994	1995	10.47	2645	2SUMMER	2518	255	120	257.15	104.89	NA	Pacifichake_oto_chem_25Jan10.xlsx	Edge only [] matched edge from whole oto, but not for Mn	0.066878868	0.048579414	1.924617263	0.002477738	7.48E-05	0.001512484	0.004734104	0.02667762	7.56E-05	2.17E-06	0.012833852	0.040170202	0.226367115	0.000641166	1.84E-05	0.099584915	0.186165682	2.462441582	0.004279812	0.000152587	4.81527847	3.497717786	138.572443	0.178397134	0.005384828	-0.23	1.06
66	WDFW	1996	PORT SUSAN	66	WDFW_1996_66_2WINTER	NA	270	F	2	1994	1995-96	10.47	2645	2WINTER	2645	270	15	270	12.85	NA	Pacifichake_oto_chem_25Jan10.xlsx	Edge only [] matched edge from whole oto, but not for Mn	0.045090018	0.04659355	1.804888768	0.001453501	6.54E-05	0.002573902	0.009591657	0.081014756	0.000103894	3.53E-06	0.007721707	0.028774971	0.243044268	0.000311683	1.06E-05	0.059663058	0.096804037	2.206158232	0.002149176	8.63E-05	0.405810164	0.419341948	16.24399892	0.013081507	0.000588163	-0.83	0.5
66	WDFW	1996	PORT SUSAN	66	WDFW_1996_66_3SUMMER	NA	270	F	2	1994	NA	10.47	2645	3SUMMER	NA	NA	NA	NA	NA	NA	Pacifichake_oto_chem_25Jan10.xlsx	Edge only [] matched edge from whole oto, but not for Mn	NA	NA	NA	NA	NA	NA	NA	NA	NA	NA	NA	NA	NA	NA	NA	NA	NA	NA	NA	NA	NA	NA	NA	NA	NA	NA	NA
66	WDFW	1996	PORT SUSAN	66	WDFW_1996_66_3WINTER	NA	270	F	2	1994	NA	10.47	2645	3WINTER	NA	NA	NA	NA	NA	NA	Pacifichake_oto_chem_25Jan10.xlsx	Edge only [] matched edge from whole oto, but not for Mn	NA	NA	NA	NA	NA	NA	NA	NA	NA	NA	NA	NA	NA	NA	NA	NA	NA	NA	NA	NA	NA	NA	NA	NA	NA	NA	NA
66	WDFW	1996	PORT SUSAN	66	WDFW_1996_66_4SUMMER	NA	270	F	2	1994	NA	10.47	2645	4SUMMER	NA	NA	NA	NA	NA	NA	Pacifichake_oto_chem_25Jan10.xlsx	Edge only [] matched edge from whole oto, but not for Mn	NA	NA	NA	NA	NA	NA	NA	NA	NA	NA	NA	NA	NA	NA	NA	NA	NA	NA	NA	NA	NA	NA	NA	NA	NA	NA	NA
66	WDFW	1996	PORT SUSAN	66	WDFW_1996_66_4WINTER	NA	270	F	2	1994	NA	10.47	2645	4WINTER	NA	NA	NA	NA	NA	NA	Pacifichake_oto_chem_25Jan10.xlsx	Edge only [] matched edge from whole oto, but not for Mn	NA	NA	NA	NA	NA	NA	NA	NA	NA	NA	NA	NA	NA	NA	NA	NA	NA	NA	NA	NA	NA	NA	NA	NA	NA	NA	NA
66	WDFW	1996	PORT SUSAN	66	WDFW_1996_66_5SUMMER	NA	270	F	2	1994	NA	10.47	2645	5SUMMER	NA	NA	NA	NA	NA	NA	Pacifichake_oto_chem_25Jan10.xlsx	Edge only [] matched edge from whole oto, but not for Mn	NA	NA	NA	NA	NA	NA	NA	NA	NA	NA	NA	NA	NA	NA	NA	NA	NA	NA	NA	NA	NA	NA	NA	NA	NA	NA	NA
66	WDFW	1996	PORT SUSAN	66	WDFW_1996_66_5WINTER	NA	270	F	2	1994	NA	10.47	2645	5WINTER	NA	NA	NA	NA	NA	NA	Pacifichake_oto_chem_25Jan10.xlsx	Edge only [] matched edge from whole oto, but not for Mn	NA	NA	NA	NA	NA	NA	NA	NA	NA	NA	NA	NA	NA	NA	NA	NA	NA	NA	NA	NA	NA	NA	NA	NA	NA	NA	NA
67	WDFW	1996	PORT SUSAN	67	WDFW_1996_67_1SUMMER	NA	270	F	2	1994	1994	10.69	2415	1SUMMER	1451	148	148	163.16	163.16	NA	Pacifichake_oto_chem_25Jan10.xlsx	NA	0.087110827	0.012180588	1.913033631	0.005430016	0.000133323	0.002087214	0.00064179	0.034646701	0.000326174	2.76E-06	0.020236292	0.00622238	0.335912224	0.003162371	2.67E-05	0.127207633	0.025454023	3.197252493	0.013841867	0.000204965	8.188417717	1.144975307	179.8251613	0.510421536	0.012532318	0.4	-0.09
67	WDFW	1996	PORT SUSAN	67	WDFW_1996_67_1WINTER	NA	270	F	2	1994	1994-95	10.69	2415	1WINTER	1742	184	37	195.41	32.25	NA	Pacifichake_oto_chem_25Jan10.xlsx	NA	0.060580925	0.002381293	2.160833878	0.002343236	0.000129364	0.003345169	0.000297453	0.11119888	8.27E-05	6.57E-06	0.014960052	0.001330252	0.497296507	0.00036966	2.94E-05	0.093141288	0.005253578	3.713057373	0.003142818	0.000212361	1.211618507	0.047625864	43.21667756	0.046864721	0.002587289	0.87	-0.61
67	WDFW	1996	PORT SUSAN	67	WDFW_1996_67_2SUMMER	NA	270	F	2	1994	1995	10.69	2415	2SUMMER	2288	254	69	255.92	60.52	NA	Pacifichake_oto_chem_25Jan10.xlsx	NA	0.070621259	0.010826565	1.87987092	0.002348514	0.000131603	0.001827993	0.000718306	0.044411832	0.000140985	3.58E-06	0.011268504	0.004427936	0.273772918	0.000869089	2.21E-05	0.094056055	0.019052144	2.726272334	0.004692025	0.000182818	2.68360784	0.411409452	71.43509496	0.089243546	0.005000933	-0.23	1.06
67	WDFW	1996	PORT SUSAN	67	WDFW_1996_67_2WINTER	NA	270	F	2	1994	1995-96	10.69	2415	2WINTER	2415	270	16	270	14.08	NA	Pacifichake_oto_chem_25Jan10.xlsx	NA	0.057539696	0.001734367	2.257950375	0.001288901	0.00014503	0.009689948	0.000190293	0.114031152	6.23E-05	2.27E-05	0.025637191	0.000503468	0.30169807	0.000164837	6.01E-05	0.107973295	0.002454452	2.548223055	0.001577005	0.000274338	0.402777869	0.012140572	15.80565263	0.009022305	0.001015213	-0.83	0.5
67	WDFW	1996	PORT SUSAN	67	WDFW_1996_67_3SUMMER	NA	270	F	2	1994	NA	10.69	2415	3SUMMER	NA	NA	NA	NA	NA	NA	Pacifichake_oto_chem_25Jan10.xlsx	NA	NA	NA	NA	NA	NA	NA	NA	NA	NA	NA	NA	NA	NA	NA	NA	NA	NA	NA	NA	NA	NA	NA	NA	NA	NA	NA	NA
67	WDFW	1996	PORT SUSAN	67	WDFW_1996_67_3WINTER	NA	270	F	2	1994	NA	10.69	2415	3WINTER	NA	NA	NA	NA	NA	NA	Pacifichake_oto_chem_25Jan10.xlsx	NA	NA	NA	NA	NA	NA	NA	NA	NA	NA	NA	NA	NA	NA	NA	NA	NA	NA	NA	NA	NA	NA	NA	NA	NA	NA	NA	NA
67	WDFW	1996	PORT SUSAN	67	WDFW_1996_67_4SUMMER	NA	270	F	2	1994	NA	10.69	2415	4SUMMER	NA	NA	NA	NA	NA	NA	Pacifichake_oto_chem_25Jan10.xlsx	NA	NA	NA	NA	NA	NA	NA	NA	NA	NA	NA	NA	NA	NA	NA	NA	NA	NA	NA	NA	NA	NA	NA	NA	NA	NA	NA	NA
67	WDFW	1996	PORT SUSAN	67	WDFW_1996_67_4WINTER	NA	270	F	2	1994	NA	10.69	2415	4WINTER	NA	NA	NA	NA	NA	NA	Pacifichake_oto_chem_25Jan10.xlsx	NA	NA	NA	NA	NA	NA	NA	NA	NA	NA	NA	NA	NA	NA	NA	NA	NA	NA	NA	NA	NA	NA	NA	NA	NA	NA	NA	NA
67	WDFW	1996	PORT SUSAN	67	WDFW_1996_67_5SUMMER	NA	270	F	2	1994	NA	10.69	2415	5SUMMER	NA	NA	NA	NA	NA	NA	Pacifichake_oto_chem_25Jan10.xlsx	NA	NA	NA	NA	NA	NA	NA	NA	NA	NA	NA	NA	NA	NA	NA	NA	NA	NA	NA	NA	NA	NA	NA	NA	NA	NA	NA	NA
67	WDFW	1996	PORT SUSAN	67	WDFW_1996_67_5WINTER	NA	270	F	2	1994	NA	10.69	2415	5WINTER	NA	NA	NA	NA	NA	NA	Pacifichake_oto_chem_25Jan10.xlsx	NA	NA	NA	NA	NA	NA	NA	NA	NA	NA	NA	NA	NA	NA	NA	NA	NA	NA	NA	NA	NA	NA	NA	NA	NA	NA	NA	NA
68	WDFW	1996	PORT SUSAN	68	WDFW_1996_68_1SUMMER	NA	291	F	2	1994	1994	NA	2457	1SUMMER	1393	149	149	165.95	165.95	NA	Pacifichake_oto_chem_26Jan10.xlsx	MG high at edge, so I moved in from edge. Edge only [] matched [] from edge of whole oto.	0.092606911	0.019858239	2.027767263	0.002796448	0.000197057	0.001771573	0.001045263	0.03016321	9.34E-05	5.49E-06	0.01680662	0.009916238	0.286153337	0.000886489	5.21E-05	0.131266652	0.049685153	2.617898415	0.00538044	0.000387452	8.334622029	1.787241521	182.4990537	0.25168036	0.017735085	0.4	-0.09
68	WDFW	1996	PORT SUSAN	68	WDFW_1996_68_1WINTER	NA	291	F	2	1994	1994-95	NA	2457	1WINTER	1541	169	20	183.35	17.39	NA	Pacifichake_oto_chem_26Jan10.xlsx	MG high at edge, so I moved in from edge. Edge only [] matched [] from edge of whole oto.	0.096770173	0.016013928	2.043711993	0.00182034	0.000172896	0.009154337	0.000972766	0.080280482	8.92E-05	1.96E-05	0.028948556	0.003076158	0.253869175	0.000282003	6.20E-05	0.133369349	0.019690667	2.43307342	0.002274632	0.000276007	0.967701728	0.160139281	20.43711993	0.018203402	0.001728956	0.87	-0.61
68	WDFW	1996	PORT SUSAN	68	WDFW_1996_68_2SUMMER	NA	291	F	2	1994	1995	NA	2457	2SUMMER	2295	269	101	271.96	88.61	NA	Pacifichake_oto_chem_26Jan10.xlsx	MG high at edge, so I moved in from edge. Edge only [] matched [] from edge of whole oto.	0.078988323	0.00681421	1.753935932	0.002025811	0.000204917	0.004740491	0.000455682	0.027242507	8.05E-05	6.32E-06	0.034511298	0.003317414	0.198328444	0.000585747	4.60E-05	0.144662516	0.013671272	2.291270605	0.004280057	0.00034871	4.186381112	0.361153112	92.95860439	0.107367995	0.010860582	-0.23	1.06
68	WDFW	1996	PORT SUSAN	68	WDFW_1996_68_2WINTER	NA	291	F	2	1994	1995-96	NA	2457	2WINTER	2457	291	22	291	19.04	NA	Pacifichake_oto_chem_26Jan10.xlsx	MG high at edge, so I moved in from edge. Edge only [] matched [] from edge of whole oto.	0.066951165	0.011949298	1.53493084	0.001968861	0.000230033	0.003797431	0.000959298	0.053239239	9.27E-05	1.33E-05	0.012594654	0.00318163	0.176574581	0.000307458	4.43E-05	0.093158279	0.017261663	1.944635371	0.0022875	0.000308662	0.736462817	0.131442282	16.88423924	0.02165747	0.00253036	-0.83	0.5
68	WDFW	1996	PORT SUSAN	68	WDFW_1996_68_3SUMMER	NA	291	F	2	1994	NA	NA	2457	3SUMMER	NA	NA	NA	NA	NA	NA	Pacifichake_oto_chem_26Jan10.xlsx	MG high at edge, so I moved in from edge. Edge only [] matched [] from edge of whole oto.	NA	NA	NA	NA	NA	NA	NA	NA	NA	NA	NA	NA	NA	NA	NA	NA	NA	NA	NA	NA	NA	NA	NA	NA	NA	NA	NA
68	WDFW	1996	PORT SUSAN	68	WDFW_1996_68_3WINTER	NA	291	F	2	1994	NA	NA	2457	3WINTER	NA	NA	NA	NA	NA	NA	Pacifichake_oto_chem_26Jan10.xlsx	MG high at edge, so I moved in from edge. Edge only [] matched [] from edge of whole oto.	NA	NA	NA	NA	NA	NA	NA	NA	NA	NA	NA	NA	NA	NA	NA	NA	NA	NA	NA	NA	NA	NA	NA	NA	NA	NA	NA
68	WDFW	1996	PORT SUSAN	68	WDFW_1996_68_4SUMMER	NA	291	F	2	1994	NA	NA	2457	4SUMMER	NA	NA	NA	NA	NA	NA	Pacifichake_oto_chem_26Jan10.xlsx	MG high at edge, so I moved in from edge. Edge only [] matched [] from edge of whole oto.	NA	NA	NA	NA	NA	NA	NA	NA	NA	NA	NA	NA	NA	NA	NA	NA	NA	NA	NA	NA	NA	NA	NA	NA	NA	NA	NA
68	WDFW	1996	PORT SUSAN	68	WDFW_1996_68_4WINTER	NA	291	F	2	1994	NA	NA	2457	4WINTER	NA	NA	NA	NA	NA	NA	Pacifichake_oto_chem_26Jan10.xlsx	MG high at edge, so I moved in from edge. Edge only [] matched [] from edge of whole oto.	NA	NA	NA	NA	NA	NA	NA	NA	NA	NA	NA	NA	NA	NA	NA	NA	NA	NA	NA	NA	NA	NA	NA	NA	NA	NA	NA
68	WDFW	1996	PORT SUSAN	68	WDFW_1996_68_5SUMMER	NA	291	F	2	1994	NA	NA	2457	5SUMMER	NA	NA	NA	NA	NA	NA	Pacifichake_oto_chem_26Jan10.xlsx	MG high at edge, so I moved in from edge. Edge only [] matched [] from edge of whole oto.	NA	NA	NA	NA	NA	NA	NA	NA	NA	NA	NA	NA	NA	NA	NA	NA	NA	NA	NA	NA	NA	NA	NA	NA	NA	NA	NA
68	WDFW	1996	PORT SUSAN	68	WDFW_1996_68_5WINTER	NA	291	F	2	1994	NA	NA	2457	5WINTER	NA	NA	NA	NA	NA	NA	Pacifichake_oto_chem_26Jan10.xlsx	MG high at edge, so I moved in from edge. Edge only [] matched [] from edge of whole oto.	NA	NA	NA	NA	NA	NA	NA	NA	NA	NA	NA	NA	NA	NA	NA	NA	NA	NA	NA	NA	NA	NA	NA	NA	NA	NA	NA
69	WDFW	1996	PORT SUSAN	69	WDFW_1996_69_1SUMMER	NA	255	F	2	1994	1994	10.86	2283	1SUMMER	1460	150	150	163.92	163.92	NA	Pacifichake_oto_chem_26Jan10.xlsx	NA	0.083787081	0.008678914	1.937531489	0.009007883	0.000141791	0.002271358	0.00043348	0.031229244	0.000581259	2.39E-06	0.022138463	0.004225045	0.304385019	0.005665408	2.33E-05	0.120402245	0.020116842	2.788487101	0.022082009	0.000202491	7.959772661	0.824496875	184.0654915	0.855748897	0.013470191	0.4	-0.09
69	WDFW	1996	PORT SUSAN	69	WDFW_1996_69_1WINTER	NA	255	F	2	1994	1994-95	10.86	2283	1WINTER	1620	170	20	181.63	17.71	NA	Pacifichake_oto_chem_26Jan10.xlsx	NA	0.035107383	0.001103351	1.768015993	0.001839102	0.000108497	0.003480374	0.000150258	0.080442002	6.44E-05	6.65E-06	0.011543095	0.000498348	0.266795938	0.000213729	2.21E-05	0.060695008	0.00202915	2.216936294	0.002137504	0.000151143	0.386181211	0.012136863	19.44817593	0.02023012	0.001193468	0.87	-0.61
69	WDFW	1996	PORT SUSAN	69	WDFW_1996_69_2SUMMER	NA	255	F	2	1994	1995	10.86	2283	2SUMMER	2145	237	67	239.73	58.1	NA	Pacifichake_oto_chem_26Jan10.xlsx	NA	0.058540771	0.006635305	1.738535731	0.002228548	0.000152489	0.003756841	0.000619903	0.030286875	9.55E-05	7.42E-06	0.022541046	0.003719415	0.181721251	0.000572895	4.45E-05	0.121741485	0.013992457	2.265889282	0.003665881	0.000298211	2.107467746	0.238870962	62.58728631	0.080227721	0.005489604	-0.23	1.06
69	WDFW	1996	PORT SUSAN	69	WDFW_1996_69_2WINTER	NA	255	F	2	1994	1995-96	10.86	2283	2WINTER	2283	255	18	255	15.27	NA	Pacifichake_oto_chem_26Jan10.xlsx	NA	0.048776524	0.007058513	1.793845302	0.002334941	0.000133059	0.003035918	0.000621674	0.07877032	0.000148276	7.45E-06	0.009600415	0.001965904	0.249093622	0.000468889	2.35E-05	0.072648962	0.010467604	2.314935135	0.003256817	0.000167005	0.487765243	0.07058513	17.93845302	0.023349408	0.001330593	-0.83	0.5
69	WDFW	1996	PORT SUSAN	69	WDFW_1996_69_3SUMMER	NA	255	F	2	1994	NA	10.86	2283	3SUMMER	NA	NA	NA	NA	NA	NA	Pacifichake_oto_chem_26Jan10.xlsx	NA	NA	NA	NA	NA	NA	NA	NA	NA	NA	NA	NA	NA	NA	NA	NA	NA	NA	NA	NA	NA	NA	NA	NA	NA	NA	NA	NA
69	WDFW	1996	PORT SUSAN	69	WDFW_1996_69_3WINTER	NA	255	F	2	1994	NA	10.86	2283	3WINTER	NA	NA	NA	NA	NA	NA	Pacifichake_oto_chem_26Jan10.xlsx	NA	NA	NA	NA	NA	NA	NA	NA	NA	NA	NA	NA	NA	NA	NA	NA	NA	NA	NA	NA	NA	NA	NA	NA	NA	NA	NA	NA
69	WDFW	1996	PORT SUSAN	69	WDFW_1996_69_4SUMMER	NA	255	F	2	1994	NA	10.86	2283	4SUMMER	NA	NA	NA	NA	NA	NA	Pacifichake_oto_chem_26Jan10.xlsx	NA	NA	NA	NA	NA	NA	NA	NA	NA	NA	NA	NA	NA	NA	NA	NA	NA	NA	NA	NA	NA	NA	NA	NA	NA	NA	NA	NA
69	WDFW	1996	PORT SUSAN	69	WDFW_1996_69_4WINTER	NA	255	F	2	1994	NA	10.86	2283	4WINTER	NA	NA	NA	NA	NA	NA	Pacifichake_oto_chem_26Jan10.xlsx	NA	NA	NA	NA	NA	NA	NA	NA	NA	NA	NA	NA	NA	NA	NA	NA	NA	NA	NA	NA	NA	NA	NA	NA	NA	NA	NA	NA
69	WDFW	1996	PORT SUSAN	69	WDFW_1996_69_5SUMMER	NA	255	F	2	1994	NA	10.86	2283	5SUMMER	NA	NA	NA	NA	NA	NA	Pacifichake_oto_chem_26Jan10.xlsx	NA	NA	NA	NA	NA	NA	NA	NA	NA	NA	NA	NA	NA	NA	NA	NA	NA	NA	NA	NA	NA	NA	NA	NA	NA	NA	NA	NA
69	WDFW	1996	PORT SUSAN	69	WDFW_1996_69_5WINTER	NA	255	F	2	1994	NA	10.86	2283	5WINTER	NA	NA	NA	NA	NA	NA	Pacifichake_oto_chem_26Jan10.xlsx	NA	NA	NA	NA	NA	NA	NA	NA	NA	NA	NA	NA	NA	NA	NA	NA	NA	NA	NA	NA	NA	NA	NA	NA	NA	NA	NA	NA
70	WDFW	1996	PORT SUSAN	70	WDFW_1996_70_1SUMMER	NA	271	F	2	1994	1994	9.39	2668	1SUMMER	1339	118	118	137.24	137.24	NA	Pacifichake_oto_chem_27Jan10.xlsx	NA	0.1023189	0.011521042	1.940490406	0.002719643	0.000193945	0.00248966	0.000615153	0.020062582	0.000116129	3.90E-06	0.023088157	0.005704696	0.186052731	0.001076932	3.62E-05	0.185860245	0.023620954	2.597986152	0.006760804	0.000270475	8.799425415	0.990809572	166.8821749	0.233889338	0.01667927	0.4	-0.09
70	WDFW	1996	PORT SUSAN	70	WDFW_1996_70_1WINTER	NA	271	F	2	1994	1994-95	9.39	2668	1WINTER	1482	134	17	151.64	14.39	NA	Pacifichake_oto_chem_27Jan10.xlsx	NA	0.043491671	0.004000866	2.177836427	0.001531168	0.00010753	0.00216318	0.000619071	0.111641349	4.37E-05	8.97E-06	0.006840574	0.001957675	0.353040945	0.000138063	2.84E-05	0.053573015	0.007694185	2.886478467	0.001702726	0.000168542	0.434916706	0.040008663	21.77836427	0.015311677	0.001075299	0.87	-0.61
70	WDFW	1996	PORT SUSAN	70	WDFW_1996_70_2SUMMER	NA	271	F	2	1994	1995	9.39	2668	2SUMMER	2477	249	115	251.78	100.14	NA	Pacifichake_oto_chem_27Jan10.xlsx	NA	0.081925159	0.011170805	1.813982362	0.001976269	0.000151844	0.001862265	0.000633947	0.021273012	4.34E-05	3.28E-06	0.015580823	0.005303978	0.17798279	0.000363068	2.75E-05	0.109899166	0.025707542	2.25685242	0.002934883	0.000220267	5.734761098	0.781956375	126.9787654	0.13833886	0.010629061	-0.23	1.06
70	WDFW	1996	PORT SUSAN	70	WDFW_1996_70_2WINTER	NA	271	F	2	1994	1995-96	9.39	2668	2WINTER	2668	271	22	271	19.22	NA	Pacifichake_oto_chem_27Jan10.xlsx	NA	0.039887651	0.000628595	2.198049389	0.001228047	0.000168288	0.001010718	9.01E-05	0.102314613	4.37E-05	3.41E-06	0.00319617	0.000284785	0.323547215	0.000138249	1.08E-05	0.046138017	0.000981658	2.864638978	0.001488379	0.000187085	0.398876511	0.006285953	21.98049389	0.01228047	0.001682885	-0.83	0.5
70	WDFW	1996	PORT SUSAN	70	WDFW_1996_70_3SUMMER	NA	271	F	2	1994	NA	9.39	2668	3SUMMER	NA	NA	NA	NA	NA	NA	Pacifichake_oto_chem_27Jan10.xlsx	NA	NA	NA	NA	NA	NA	NA	NA	NA	NA	NA	NA	NA	NA	NA	NA	NA	NA	NA	NA	NA	NA	NA	NA	NA	NA	NA	NA
70	WDFW	1996	PORT SUSAN	70	WDFW_1996_70_3WINTER	NA	271	F	2	1994	NA	9.39	2668	3WINTER	NA	NA	NA	NA	NA	NA	Pacifichake_oto_chem_27Jan10.xlsx	NA	NA	NA	NA	NA	NA	NA	NA	NA	NA	NA	NA	NA	NA	NA	NA	NA	NA	NA	NA	NA	NA	NA	NA	NA	NA	NA	NA
70	WDFW	1996	PORT SUSAN	70	WDFW_1996_70_4SUMMER	NA	271	F	2	1994	NA	9.39	2668	4SUMMER	NA	NA	NA	NA	NA	NA	Pacifichake_oto_chem_27Jan10.xlsx	NA	NA	NA	NA	NA	NA	NA	NA	NA	NA	NA	NA	NA	NA	NA	NA	NA	NA	NA	NA	NA	NA	NA	NA	NA	NA	NA	NA
70	WDFW	1996	PORT SUSAN	70	WDFW_1996_70_4WINTER	NA	271	F	2	1994	NA	9.39	2668	4WINTER	NA	NA	NA	NA	NA	NA	Pacifichake_oto_chem_27Jan10.xlsx	NA	NA	NA	NA	NA	NA	NA	NA	NA	NA	NA	NA	NA	NA	NA	NA	NA	NA	NA	NA	NA	NA	NA	NA	NA	NA	NA	NA
70	WDFW	1996	PORT SUSAN	70	WDFW_1996_70_5SUMMER	NA	271	F	2	1994	NA	9.39	2668	5SUMMER	NA	NA	NA	NA	NA	NA	Pacifichake_oto_chem_27Jan10.xlsx	NA	NA	NA	NA	NA	NA	NA	NA	NA	NA	NA	NA	NA	NA	NA	NA	NA	NA	NA	NA	NA	NA	NA	NA	NA	NA	NA	NA
70	WDFW	1996	PORT SUSAN	70	WDFW_1996_70_5WINTER	NA	271	F	2	1994	NA	9.39	2668	5WINTER	NA	NA	NA	NA	NA	NA	Pacifichake_oto_chem_27Jan10.xlsx	NA	NA	NA	NA	NA	NA	NA	NA	NA	NA	NA	NA	NA	NA	NA	NA	NA	NA	NA	NA	NA	NA	NA	NA	NA	NA	NA	NA
71	WDFW	1996	PORT SUSAN	71	WDFW_1996_71_1SUMMER	NA	240	F	2	1994	1994	NA	2049	1SUMMER	706	53.45	53	84.18	84.18	NA	Pacifichake_oto_chem_26Jan10.xlsx	Core not visible; Edge only [] ~match edge from whole oto.	0.04082972	0.005132996	2.019435386	0.001888668	0.000216734	0.001024839	0.00039688	0.039567051	9.08E-05	4.91E-06	0.006641714	0.002572078	0.256423795	0.000588515	3.18E-05	0.054073498	0.010489318	2.505397488	0.003173007	0.000275252	1.714848237	0.215585819	84.8162862	0.07932405	0.009102809	0.4	-0.09
71	WDFW	1996	PORT SUSAN	71	WDFW_1996_71_1WINTER	NA	240	F	2	1994	1994-95	NA	2049	1WINTER	883	76.1	23	104.71	20.54	NA	Pacifichake_oto_chem_26Jan10.xlsx	Core not visible; Edge only [] ~match edge from whole oto.	0.03440464	0.003139164	1.714327179	0.00124207	0.000241411	0.002118182	0.000474874	0.040479357	6.35E-05	1.09E-05	0.007637213	0.001712182	0.145950398	0.00022887	3.94E-05	0.049442838	0.007084613	1.934534213	0.001757967	0.000312281	0.447260314	0.04080913	22.28625332	0.016146916	0.003138344	0.87	-0.61
71	WDFW	1996	PORT SUSAN	71	WDFW_1996_71_2SUMMER	NA	240	F	2	1994	1995	NA	2049	2SUMMER	1960	213.9	138	229.67	124.96	NA	Pacifichake_oto_chem_26Jan10.xlsx	Core not visible; Edge only [] ~match edge from whole oto.	0.046742835	0.011753973	1.733895869	0.002862063	0.000248261	0.001026842	0.000653235	0.020517318	0.000191965	3.09E-06	0.008892708	0.005657177	0.177685187	0.001662466	2.68E-05	0.069236585	0.024389106	2.235606125	0.007893245	0.00032182	3.505712649	0.881547942	130.0421902	0.214654692	0.018619547	-0.23	1.06
71	WDFW	1996	PORT SUSAN	71	WDFW_1996_71_2WINTER	NA	240	F	2	1994	1995-96	NA	2049	2WINTER	2049	225.29	11	240	10.33	NA	Pacifichake_oto_chem_26Jan10.xlsx	Core not visible; Edge only [] ~match edge from whole oto.	0.046948272	0.006470331	1.941502324	0.001490904	0.000269461	0.001599778	0.000437937	0.098172683	7.06E-05	2.71E-05	0.003918639	0.001072721	0.240472979	0.00017289	6.64E-05	0.051858061	0.007572636	2.326147163	0.001679357	0.000401077	0.281689633	0.038821984	11.64901394	0.008945425	0.001616768	-0.83	0.5
71	WDFW	1996	PORT SUSAN	71	WDFW_1996_71_3SUMMER	NA	240	F	2	1994	NA	NA	2049	3SUMMER	NA	NA	NA	NA	NA	NA	Pacifichake_oto_chem_26Jan10.xlsx	Core not visible; Edge only [] ~match edge from whole oto.	NA	NA	NA	NA	NA	NA	NA	NA	NA	NA	NA	NA	NA	NA	NA	NA	NA	NA	NA	NA	NA	NA	NA	NA	NA	NA	NA
71	WDFW	1996	PORT SUSAN	71	WDFW_1996_71_3WINTER	NA	240	F	2	1994	NA	NA	2049	3WINTER	NA	NA	NA	NA	NA	NA	Pacifichake_oto_chem_26Jan10.xlsx	Core not visible; Edge only [] ~match edge from whole oto.	NA	NA	NA	NA	NA	NA	NA	NA	NA	NA	NA	NA	NA	NA	NA	NA	NA	NA	NA	NA	NA	NA	NA	NA	NA	NA	NA
71	WDFW	1996	PORT SUSAN	71	WDFW_1996_71_4SUMMER	NA	240	F	2	1994	NA	NA	2049	4SUMMER	NA	NA	NA	NA	NA	NA	Pacifichake_oto_chem_26Jan10.xlsx	Core not visible; Edge only [] ~match edge from whole oto.	NA	NA	NA	NA	NA	NA	NA	NA	NA	NA	NA	NA	NA	NA	NA	NA	NA	NA	NA	NA	NA	NA	NA	NA	NA	NA	NA
71	WDFW	1996	PORT SUSAN	71	WDFW_1996_71_4WINTER	NA	240	F	2	1994	NA	NA	2049	4WINTER	NA	NA	NA	NA	NA	NA	Pacifichake_oto_chem_26Jan10.xlsx	Core not visible; Edge only [] ~match edge from whole oto.	NA	NA	NA	NA	NA	NA	NA	NA	NA	NA	NA	NA	NA	NA	NA	NA	NA	NA	NA	NA	NA	NA	NA	NA	NA	NA	NA
71	WDFW	1996	PORT SUSAN	71	WDFW_1996_71_5SUMMER	NA	240	F	2	1994	NA	NA	2049	5SUMMER	NA	NA	NA	NA	NA	NA	Pacifichake_oto_chem_26Jan10.xlsx	Core not visible; Edge only [] ~match edge from whole oto.	NA	NA	NA	NA	NA	NA	NA	NA	NA	NA	NA	NA	NA	NA	NA	NA	NA	NA	NA	NA	NA	NA	NA	NA	NA	NA	NA
71	WDFW	1996	PORT SUSAN	71	WDFW_1996_71_5WINTER	NA	240	F	2	1994	NA	NA	2049	5WINTER	NA	NA	NA	NA	NA	NA	Pacifichake_oto_chem_26Jan10.xlsx	Core not visible; Edge only [] ~match edge from whole oto.	NA	NA	NA	NA	NA	NA	NA	NA	NA	NA	NA	NA	NA	NA	NA	NA	NA	NA	NA	NA	NA	NA	NA	NA	NA	NA	NA
72	WDFW	1996	PORT SUSAN	72	WDFW_1996_72_1SUMMER	NA	293	F	2	1994	1994	10.42	2742	1SUMMER	1334	124	124	143.78	143.78	NA	Pacifichake_oto_chem_26Jan10.xlsx	NA	0.10428776	0.01852048	2.136103488	0.003423249	0.000175822	0.004878991	0.000950372	0.040045503	0.000128136	8.91E-06	0.045245898	0.008813385	0.371366715	0.00118828	8.27E-05	0.277374035	0.063088112	3.27529171	0.006448564	0.000451563	8.968747363	1.59276132	183.7049	0.294399421	0.01512066	0.4	-0.09
72	WDFW	1996	PORT SUSAN	72	WDFW_1996_72_1WINTER	NA	293	F	2	1994	1994-95	10.42	2742	1WINTER	1440	136	13	155.02	11.23	NA	Pacifichake_oto_chem_26Jan10.xlsx	NA	0.043162569	0.007434729	2.029070702	0.00172819	0.00013405	0.001584022	0.000502959	0.097871046	6.71E-05	9.85E-06	0.004190928	0.001330703	0.258942448	0.000177598	2.61E-05	0.048440355	0.009145942	2.431247857	0.002036989	0.000175677	0.302137986	0.052043104	14.20349491	0.012097332	0.000938348	0.87	-0.61
72	WDFW	1996	PORT SUSAN	72	WDFW_1996_72_2SUMMER	NA	293	F	2	1994	1995	10.42	2742	2SUMMER	2620	278	142	280.07	125.06	NA	Pacifichake_oto_chem_26Jan10.xlsx	NA	0.07349878	0.02256372	1.953220597	0.002373716	0.000117117	0.002783224	0.00111907	0.035209736	7.20E-05	2.64E-06	0.025203161	0.01013361	0.318837721	0.000651911	2.39E-05	0.233905939	0.059304375	2.969941965	0.003967291	0.000217576	6.026899922	1.850225023	160.164089	0.19464469	0.009603569	-0.23	1.06
72	WDFW	1996	PORT SUSAN	72	WDFW_1996_72_2WINTER	NA	293	F	2	1994	1995-96	10.42	2742	2WINTER	2742	293	15	293	12.93	NA	Pacifichake_oto_chem_26Jan10.xlsx	NA	0.058692292	0.006559682	2.119887005	0.001811039	0.000169003	0.003473579	0.00087401	0.120369554	0.000122412	1.99E-05	0.010420736	0.002622031	0.361108662	0.000367235	5.98E-05	0.075150918	0.011051434	2.782460353	0.002352372	0.000317083	0.528230627	0.059037142	19.07898304	0.016299351	0.001521028	-0.83	0.5
72	WDFW	1996	PORT SUSAN	72	WDFW_1996_72_3SUMMER	NA	293	F	2	1994	NA	10.42	2742	3SUMMER	NA	NA	NA	NA	NA	NA	Pacifichake_oto_chem_26Jan10.xlsx	NA	NA	NA	NA	NA	NA	NA	NA	NA	NA	NA	NA	NA	NA	NA	NA	NA	NA	NA	NA	NA	NA	NA	NA	NA	NA	NA	NA
72	WDFW	1996	PORT SUSAN	72	WDFW_1996_72_3WINTER	NA	293	F	2	1994	NA	10.42	2742	3WINTER	NA	NA	NA	NA	NA	NA	Pacifichake_oto_chem_26Jan10.xlsx	NA	NA	NA	NA	NA	NA	NA	NA	NA	NA	NA	NA	NA	NA	NA	NA	NA	NA	NA	NA	NA	NA	NA	NA	NA	NA	NA	NA
72	WDFW	1996	PORT SUSAN	72	WDFW_1996_72_4SUMMER	NA	293	F	2	1994	NA	10.42	2742	4SUMMER	NA	NA	NA	NA	NA	NA	Pacifichake_oto_chem_26Jan10.xlsx	NA	NA	NA	NA	NA	NA	NA	NA	NA	NA	NA	NA	NA	NA	NA	NA	NA	NA	NA	NA	NA	NA	NA	NA	NA	NA	NA	NA
72	WDFW	1996	PORT SUSAN	72	WDFW_1996_72_4WINTER	NA	293	F	2	1994	NA	10.42	2742	4WINTER	NA	NA	NA	NA	NA	NA	Pacifichake_oto_chem_26Jan10.xlsx	NA	NA	NA	NA	NA	NA	NA	NA	NA	NA	NA	NA	NA	NA	NA	NA	NA	NA	NA	NA	NA	NA	NA	NA	NA	NA	NA	NA
72	WDFW	1996	PORT SUSAN	72	WDFW_1996_72_5SUMMER	NA	293	F	2	1994	NA	10.42	2742	5SUMMER	NA	NA	NA	NA	NA	NA	Pacifichake_oto_chem_26Jan10.xlsx	NA	NA	NA	NA	NA	NA	NA	NA	NA	NA	NA	NA	NA	NA	NA	NA	NA	NA	NA	NA	NA	NA	NA	NA	NA	NA	NA	NA
72	WDFW	1996	PORT SUSAN	72	WDFW_1996_72_5WINTER	NA	293	F	2	1994	NA	10.42	2742	5WINTER	NA	NA	NA	NA	NA	NA	Pacifichake_oto_chem_26Jan10.xlsx	NA	NA	NA	NA	NA	NA	NA	NA	NA	NA	NA	NA	NA	NA	NA	NA	NA	NA	NA	NA	NA	NA	NA	NA	NA	NA	NA	NA
73	WDFW	1997	PORT SUSAN	73	WDFW_1997_73_1SUMMER	NA	237	F	2	1995	1995	NA	1902	1SUMMER	1221	139	139	152.92	152.92	don't use b/c of radii	Pacifichake_oto_chem_27Jan10.xlsx	NA	0.105405222	0.00816079	2.108906208	0.005558607	8.83E-05	0.00376813	0.000356156	0.034553477	0.000586505	2.02E-06	0.033279224	0.003145487	0.305168043	0.005179868	1.79E-05	0.208704723	0.015718705	3.230184871	0.022684851	0.000152778	8.221607316	0.636541653	164.4946842	0.433571312	0.006887206	-0.23	1.06
73	WDFW	1997	PORT SUSAN	73	WDFW_1997_73_1WINTER	NA	237	F	2	1995	1995-96	NA	1902	1WINTER	1398	164	25	174.77	21.85	don't use b/c of radii	Pacifichake_oto_chem_27Jan10.xlsx	NA	0.089219442	0.001751343	1.995178446	0.002029795	8.78E-05	0.003535186	0.000196011	0.045271594	6.88E-05	3.49E-06	0.012746293	0.000706726	0.163229055	0.000247951	1.26E-05	0.118398395	0.003398448	2.274874232	0.002363241	0.000106471	1.159852741	0.022767456	25.93731979	0.026387334	0.001141349	-0.83	0.5
73	WDFW	1997	PORT SUSAN	73	WDFW_1997_73_2SUMMER	NA	237	F	2	1995	1996	NA	1902	2SUMMER	1743	214	50	217.37	42.6	don't use b/c of radii	Pacifichake_oto_chem_27Jan10.xlsx	NA	0.086393359	0.00385987	2.038245556	0.002014214	6.88E-05	0.005318693	0.000359805	0.039733725	5.17E-05	2.43E-06	0.02605617	0.001762679	0.194654704	0.000253264	1.19E-05	0.186108913	0.00722317	2.432170569	0.00257821	1.00E-04	2.073440605	0.092636885	48.91789335	0.048341139	0.001651585	-0.23	0.58
73	WDFW	1997	PORT SUSAN	73	WDFW_1997_73_2WINTER	NA	237	F	2	1995	1996-97	NA	1902	2WINTER	1902	237	23	237	19.63	don't use b/c of radii	Pacifichake_oto_chem_27Jan10.xlsx	NA	0.07132301	0.006214178	1.865416305	0.00271886	7.29E-05	0.002273117	0.000496191	0.082862398	0.000178931	2.19E-06	0.007539078	0.001645678	0.274823482	0.000593446	7.25E-06	0.084641136	0.009317804	2.25952591	0.004078787	8.26E-05	0.784553105	0.068355956	20.51957935	0.029907456	0.000801972	-0.47	0.16
73	WDFW	1997	PORT SUSAN	73	WDFW_1997_73_3SUMMER	NA	237	F	2	1995	NA	NA	1902	3SUMMER	NA	NA	NA	NA	NA	don't use b/c of radii	Pacifichake_oto_chem_27Jan10.xlsx	NA	NA	NA	NA	NA	NA	NA	NA	NA	NA	NA	NA	NA	NA	NA	NA	NA	NA	NA	NA	NA	NA	NA	NA	NA	NA	NA	NA
73	WDFW	1997	PORT SUSAN	73	WDFW_1997_73_3WINTER	NA	237	F	2	1995	NA	NA	1902	3WINTER	NA	NA	NA	NA	NA	don't use b/c of radii	Pacifichake_oto_chem_27Jan10.xlsx	NA	NA	NA	NA	NA	NA	NA	NA	NA	NA	NA	NA	NA	NA	NA	NA	NA	NA	NA	NA	NA	NA	NA	NA	NA	NA	NA	NA
73	WDFW	1997	PORT SUSAN	73	WDFW_1997_73_4SUMMER	NA	237	F	2	1995	NA	NA	1902	4SUMMER	NA	NA	NA	NA	NA	don't use b/c of radii	Pacifichake_oto_chem_27Jan10.xlsx	NA	NA	NA	NA	NA	NA	NA	NA	NA	NA	NA	NA	NA	NA	NA	NA	NA	NA	NA	NA	NA	NA	NA	NA	NA	NA	NA	NA
73	WDFW	1997	PORT SUSAN	73	WDFW_1997_73_4WINTER	NA	237	F	2	1995	NA	NA	1902	4WINTER	NA	NA	NA	NA	NA	don't use b/c of radii	Pacifichake_oto_chem_27Jan10.xlsx	NA	NA	NA	NA	NA	NA	NA	NA	NA	NA	NA	NA	NA	NA	NA	NA	NA	NA	NA	NA	NA	NA	NA	NA	NA	NA	NA	NA
73	WDFW	1997	PORT SUSAN	73	WDFW_1997_73_5SUMMER	NA	237	F	2	1995	NA	NA	1902	5SUMMER	NA	NA	NA	NA	NA	don't use b/c of radii	Pacifichake_oto_chem_27Jan10.xlsx	NA	NA	NA	NA	NA	NA	NA	NA	NA	NA	NA	NA	NA	NA	NA	NA	NA	NA	NA	NA	NA	NA	NA	NA	NA	NA	NA	NA
73	WDFW	1997	PORT SUSAN	73	WDFW_1997_73_5WINTER	NA	237	F	2	1995	NA	NA	1902	5WINTER	NA	NA	NA	NA	NA	don't use b/c of radii	Pacifichake_oto_chem_27Jan10.xlsx	NA	NA	NA	NA	NA	NA	NA	NA	NA	NA	NA	NA	NA	NA	NA	NA	NA	NA	NA	NA	NA	NA	NA	NA	NA	NA	NA	NA
74	WDFW	1997	PORT SUSAN	74	WDFW_1997_74_1SUMMER	NA	265	F	NA	NA	NA	NA	NA	1SUMMER	NA	NA	NA	NA	NA	NA	NA	no chem b/c overpolished	NA	NA	NA	NA	NA	NA	NA	NA	NA	NA	NA	NA	NA	NA	NA	NA	NA	NA	NA	NA	NA	NA	NA	NA	NA	NA	NA
74	WDFW	1997	PORT SUSAN	74	WDFW_1997_74_1WINTER	NA	265	F	NA	NA	NA	NA	NA	1WINTER	NA	NA	NA	NA	NA	NA	NA	no chem b/c overpolished	NA	NA	NA	NA	NA	NA	NA	NA	NA	NA	NA	NA	NA	NA	NA	NA	NA	NA	NA	NA	NA	NA	NA	NA	NA	NA	NA
74	WDFW	1997	PORT SUSAN	74	WDFW_1997_74_2SUMMER	NA	265	F	NA	NA	NA	NA	NA	2SUMMER	NA	NA	NA	NA	NA	NA	NA	no chem b/c overpolished	NA	NA	NA	NA	NA	NA	NA	NA	NA	NA	NA	NA	NA	NA	NA	NA	NA	NA	NA	NA	NA	NA	NA	NA	NA	NA	NA
74	WDFW	1997	PORT SUSAN	74	WDFW_1997_74_2WINTER	NA	265	F	NA	NA	NA	NA	NA	2WINTER	NA	NA	NA	NA	NA	NA	NA	no chem b/c overpolished	NA	NA	NA	NA	NA	NA	NA	NA	NA	NA	NA	NA	NA	NA	NA	NA	NA	NA	NA	NA	NA	NA	NA	NA	NA	NA	NA
74	WDFW	1997	PORT SUSAN	74	WDFW_1997_74_3SUMMER	NA	265	F	NA	NA	NA	NA	NA	3SUMMER	NA	NA	NA	NA	NA	NA	NA	no chem b/c overpolished	NA	NA	NA	NA	NA	NA	NA	NA	NA	NA	NA	NA	NA	NA	NA	NA	NA	NA	NA	NA	NA	NA	NA	NA	NA	NA	NA
74	WDFW	1997	PORT SUSAN	74	WDFW_1997_74_3WINTER	NA	265	F	NA	NA	NA	NA	NA	3WINTER	NA	NA	NA	NA	NA	NA	NA	no chem b/c overpolished	NA	NA	NA	NA	NA	NA	NA	NA	NA	NA	NA	NA	NA	NA	NA	NA	NA	NA	NA	NA	NA	NA	NA	NA	NA	NA	NA
74	WDFW	1997	PORT SUSAN	74	WDFW_1997_74_4SUMMER	NA	265	F	NA	NA	NA	NA	NA	4SUMMER	NA	NA	NA	NA	NA	NA	NA	no chem b/c overpolished	NA	NA	NA	NA	NA	NA	NA	NA	NA	NA	NA	NA	NA	NA	NA	NA	NA	NA	NA	NA	NA	NA	NA	NA	NA	NA	NA
74	WDFW	1997	PORT SUSAN	74	WDFW_1997_74_4WINTER	NA	265	F	NA	NA	NA	NA	NA	4WINTER	NA	NA	NA	NA	NA	NA	NA	no chem b/c overpolished	NA	NA	NA	NA	NA	NA	NA	NA	NA	NA	NA	NA	NA	NA	NA	NA	NA	NA	NA	NA	NA	NA	NA	NA	NA	NA	NA
74	WDFW	1997	PORT SUSAN	74	WDFW_1997_74_5SUMMER	NA	265	F	NA	NA	NA	NA	NA	5SUMMER	NA	NA	NA	NA	NA	NA	NA	no chem b/c overpolished	NA	NA	NA	NA	NA	NA	NA	NA	NA	NA	NA	NA	NA	NA	NA	NA	NA	NA	NA	NA	NA	NA	NA	NA	NA	NA	NA
74	WDFW	1997	PORT SUSAN	74	WDFW_1997_74_5WINTER	NA	265	F	NA	NA	NA	NA	NA	5WINTER	NA	NA	NA	NA	NA	NA	NA	no chem b/c overpolished	NA	NA	NA	NA	NA	NA	NA	NA	NA	NA	NA	NA	NA	NA	NA	NA	NA	NA	NA	NA	NA	NA	NA	NA	NA	NA	NA
75	WDFW	1997	PORT SUSAN	75	WDFW_1997_75_1SUMMER	NA	231	F	NA	NA	NA	10.94	1700	1SUMMER	NA	NA	NA	NA	NA	NA	Pacifichake_oto_chem_27Jan10.xlsx	NA	NA	NA	NA	NA	NA	NA	NA	NA	NA	NA	NA	NA	NA	NA	NA	NA	NA	NA	NA	NA	NA	NA	NA	NA	NA	NA	NA
75	WDFW	1997	PORT SUSAN	75	WDFW_1997_75_1WINTER	NA	231	F	NA	NA	NA	10.94	1700	1WINTER	NA	NA	NA	NA	NA	NA	Pacifichake_oto_chem_27Jan10.xlsx	NA	NA	NA	NA	NA	NA	NA	NA	NA	NA	NA	NA	NA	NA	NA	NA	NA	NA	NA	NA	NA	NA	NA	NA	NA	NA	NA	NA
75	WDFW	1997	PORT SUSAN	75	WDFW_1997_75_2SUMMER	NA	231	F	NA	NA	NA	10.94	1700	2SUMMER	NA	NA	NA	NA	NA	NA	Pacifichake_oto_chem_27Jan10.xlsx	NA	NA	NA	NA	NA	NA	NA	NA	NA	NA	NA	NA	NA	NA	NA	NA	NA	NA	NA	NA	NA	NA	NA	NA	NA	NA	NA	NA
75	WDFW	1997	PORT SUSAN	75	WDFW_1997_75_2WINTER	NA	231	F	NA	NA	NA	10.94	1700	2WINTER	NA	NA	NA	NA	NA	NA	Pacifichake_oto_chem_27Jan10.xlsx	NA	NA	NA	NA	NA	NA	NA	NA	NA	NA	NA	NA	NA	NA	NA	NA	NA	NA	NA	NA	NA	NA	NA	NA	NA	NA	NA	NA
75	WDFW	1997	PORT SUSAN	75	WDFW_1997_75_3SUMMER	NA	231	F	NA	NA	NA	10.94	1700	3SUMMER	NA	NA	NA	NA	NA	NA	Pacifichake_oto_chem_27Jan10.xlsx	NA	NA	NA	NA	NA	NA	NA	NA	NA	NA	NA	NA	NA	NA	NA	NA	NA	NA	NA	NA	NA	NA	NA	NA	NA	NA	NA	NA
75	WDFW	1997	PORT SUSAN	75	WDFW_1997_75_3WINTER	NA	231	F	NA	NA	NA	10.94	1700	3WINTER	NA	NA	NA	NA	NA	NA	Pacifichake_oto_chem_27Jan10.xlsx	NA	NA	NA	NA	NA	NA	NA	NA	NA	NA	NA	NA	NA	NA	NA	NA	NA	NA	NA	NA	NA	NA	NA	NA	NA	NA	NA	NA
75	WDFW	1997	PORT SUSAN	75	WDFW_1997_75_4SUMMER	NA	231	F	NA	NA	NA	10.94	1700	4SUMMER	NA	NA	NA	NA	NA	NA	Pacifichake_oto_chem_27Jan10.xlsx	NA	NA	NA	NA	NA	NA	NA	NA	NA	NA	NA	NA	NA	NA	NA	NA	NA	NA	NA	NA	NA	NA	NA	NA	NA	NA	NA	NA
75	WDFW	1997	PORT SUSAN	75	WDFW_1997_75_4WINTER	NA	231	F	NA	NA	NA	10.94	1700	4WINTER	NA	NA	NA	NA	NA	NA	Pacifichake_oto_chem_27Jan10.xlsx	NA	NA	NA	NA	NA	NA	NA	NA	NA	NA	NA	NA	NA	NA	NA	NA	NA	NA	NA	NA	NA	NA	NA	NA	NA	NA	NA	NA
75	WDFW	1997	PORT SUSAN	75	WDFW_1997_75_5SUMMER	NA	231	F	NA	NA	NA	10.94	1700	5SUMMER	NA	NA	NA	NA	NA	NA	Pacifichake_oto_chem_27Jan10.xlsx	NA	NA	NA	NA	NA	NA	NA	NA	NA	NA	NA	NA	NA	NA	NA	NA	NA	NA	NA	NA	NA	NA	NA	NA	NA	NA	NA	NA
75	WDFW	1997	PORT SUSAN	75	WDFW_1997_75_5WINTER	NA	231	F	NA	NA	NA	10.94	1700	5WINTER	NA	NA	NA	NA	NA	NA	Pacifichake_oto_chem_27Jan10.xlsx	NA	NA	NA	NA	NA	NA	NA	NA	NA	NA	NA	NA	NA	NA	NA	NA	NA	NA	NA	NA	NA	NA	NA	NA	NA	NA	NA	NA
76	WDFW	1997	PORT SUSAN	76	WDFW_1997_76_1SUMMER	NA	224	F	2	1995	1995	8.46	2352	1SUMMER	1530	133	133	146.61	146.61	Goodpic	Pacifichake_oto_chem_27Jan10.xlsx	NA	0.120960318	0.009424762	1.877676075	0.004138378	0.000135318	0.004531519	0.000619586	0.032614585	0.000377357	3.74E-06	0.045315186	0.006195865	0.326145846	0.003773568	3.74E-05	0.254550444	0.034019077	2.773867488	0.017763654	0.000257454	12.09603184	0.942476157	187.7676075	0.413837842	0.013531798	-0.23	1.06
76	WDFW	1997	PORT SUSAN	76	WDFW_1997_76_1WINTER	NA	224	F	2	1995	1995-96	8.46	2352	1WINTER	1627	144	11	155.75	9.13	Goodpic	Pacifichake_oto_chem_27Jan10.xlsx	NA	0.059924596	0.003796659	1.881233293	0.001996711	0.000114481	0.00289349	0.000363875	0.04895087	9.34E-05	7.05E-06	0.007087574	0.000891309	0.119904653	0.000228735	1.73E-05	0.065840264	0.004772364	2.115138208	0.002258033	0.000140262	0.359547575	0.022779957	11.28739976	0.011980265	0.000686885	-0.83	0.5
76	WDFW	1997	PORT SUSAN	76	WDFW_1997_76_2SUMMER	NA	224	F	2	1995	1996	8.46	2352	2SUMMER	2239	211	68	213.36	57.62	Goodpic	Pacifichake_oto_chem_27Jan10.xlsx	NA	0.063735038	0.009753675	1.925678621	0.003604412	0.000114174	0.003355255	0.000630589	0.044565358	0.000201522	4.86E-06	0.022001881	0.004135046	0.292234597	0.001321467	3.18E-05	0.150306606	0.024320515	2.531133465	0.008320516	0.000218384	2.740606647	0.419408015	82.80418071	0.154989695	0.004909485	-0.23	0.58
76	WDFW	1997	PORT SUSAN	76	WDFW_1997_76_2WINTER	NA	224	F	2	1995	1996-97	8.46	2352	2WINTER	2352	224	13	224	10.64	Goodpic	Pacifichake_oto_chem_27Jan10.xlsx	NA	0.092246965	0.002498767	1.992464398	0.002553006	0.000283952	0.017335395	0.000627088	0.053720666	5.45E-05	4.65E-05	0.034670789	0.001254176	0.107441331	0.000108925	9.31E-05	0.136737078	0.003943054	2.142883926	0.002675853	0.000377007	0.36898786	0.009995067	7.969857593	0.010212023	0.001135809	-0.47	0.16
76	WDFW	1997	PORT SUSAN	76	WDFW_1997_76_3SUMMER	NA	224	F	2	1995	NA	8.46	2352	3SUMMER	NA	NA	NA	NA	NA	NA	Pacifichake_oto_chem_27Jan10.xlsx	NA	NA	NA	NA	NA	NA	NA	NA	NA	NA	NA	NA	NA	NA	NA	NA	NA	NA	NA	NA	NA	NA	NA	NA	NA	NA	NA	NA
76	WDFW	1997	PORT SUSAN	76	WDFW_1997_76_3WINTER	NA	224	F	2	1995	NA	8.46	2352	3WINTER	NA	NA	NA	NA	NA	NA	Pacifichake_oto_chem_27Jan10.xlsx	NA	NA	NA	NA	NA	NA	NA	NA	NA	NA	NA	NA	NA	NA	NA	NA	NA	NA	NA	NA	NA	NA	NA	NA	NA	NA	NA	NA
76	WDFW	1997	PORT SUSAN	76	WDFW_1997_76_4SUMMER	NA	224	F	2	1995	NA	8.46	2352	4SUMMER	NA	NA	NA	NA	NA	NA	Pacifichake_oto_chem_27Jan10.xlsx	NA	NA	NA	NA	NA	NA	NA	NA	NA	NA	NA	NA	NA	NA	NA	NA	NA	NA	NA	NA	NA	NA	NA	NA	NA	NA	NA	NA
76	WDFW	1997	PORT SUSAN	76	WDFW_1997_76_4WINTER	NA	224	F	2	1995	NA	8.46	2352	4WINTER	NA	NA	NA	NA	NA	NA	Pacifichake_oto_chem_27Jan10.xlsx	NA	NA	NA	NA	NA	NA	NA	NA	NA	NA	NA	NA	NA	NA	NA	NA	NA	NA	NA	NA	NA	NA	NA	NA	NA	NA	NA	NA
76	WDFW	1997	PORT SUSAN	76	WDFW_1997_76_5SUMMER	NA	224	F	2	1995	NA	8.46	2352	5SUMMER	NA	NA	NA	NA	NA	NA	Pacifichake_oto_chem_27Jan10.xlsx	NA	NA	NA	NA	NA	NA	NA	NA	NA	NA	NA	NA	NA	NA	NA	NA	NA	NA	NA	NA	NA	NA	NA	NA	NA	NA	NA	NA
76	WDFW	1997	PORT SUSAN	76	WDFW_1997_76_5WINTER	NA	224	F	2	1995	NA	8.46	2352	5WINTER	NA	NA	NA	NA	NA	NA	Pacifichake_oto_chem_27Jan10.xlsx	NA	NA	NA	NA	NA	NA	NA	NA	NA	NA	NA	NA	NA	NA	NA	NA	NA	NA	NA	NA	NA	NA	NA	NA	NA	NA	NA	NA
77	WDFW	1997	PORT SUSAN	77	WDFW_1997_77_1SUMMER	NA	219	M	2	1995	1995	9.68	2008	1SUMMER	889	76	76	98.28	98.28	NA	Pacifichake_oto_chem_27Jan10.xlsx	NA	0.033883683	0.005433721	1.898830109	0.001828118	8.95E-05	0.0010088	0.00057548	0.027859882	0.000108561	1.69E-06	0.007481464	0.004267872	0.206614418	0.000805113	1.26E-05	0.055193481	0.022264072	2.655560809	0.004131145	0.00012152	1.863602583	0.298854656	104.435656	0.100546469	0.004920126	-0.23	1.06
77	WDFW	1997	PORT SUSAN	77	WDFW_1997_77_1WINTER	NA	219	M	2	1995	1995-96	9.68	2008	1WINTER	1016	93	16	111.98	13.7	NA	Pacifichake_oto_chem_27Jan10.xlsx	NA	0.023972979	0.000804982	2.164897699	0.001429149	9.47E-05	0.001101875	0.00017855	0.060084747	2.55E-05	2.68E-06	0.003305624	0.000535649	0.18025424	7.66E-05	8.04E-06	0.030110998	0.001624514	2.435711901	0.001508728	0.000109311	0.215756811	0.007244841	19.48407929	0.012862343	0.000852407	-0.83	0.5
77	WDFW	1997	PORT SUSAN	77	WDFW_1997_77_2SUMMER	NA	219	M	2	1995	1996	9.68	2008	2SUMMER	1884	203	111	205.62	93.64	NA	Pacifichake_oto_chem_27Jan10.xlsx	NA	0.041182434	0.013205276	1.757501203	0.002030982	0.000140782	0.001203268	0.000822055	0.036088167	9.07E-05	4.56E-06	0.009320476	0.006367607	0.279537736	0.000702427	3.53E-05	0.076240692	0.027711758	2.709923067	0.00366569	0.000223689	2.470946046	0.792316582	105.4500722	0.12185894	0.008446907	-0.23	0.58
77	WDFW	1997	PORT SUSAN	77	WDFW_1997_77_2WINTER	NA	219	M	2	1995	1996-97	9.68	2008	2WINTER	2008	219	16	219	13.38	NA	Pacifichake_oto_chem_27Jan10.xlsx	NA	0.049705039	0.008623044	1.764242746	0.001605076	4.97E-05	0.003701492	0.000722689	0.040228162	0.000131047	6.64E-06	0.011104477	0.002168068	0.120684485	0.000393142	1.99E-05	0.063608463	0.012875911	1.931591354	0.002445089	9.09E-05	0.447345355	0.077607394	15.87818471	0.014445681	0.000447448	-0.47	0.16
77	WDFW	1997	PORT SUSAN	77	WDFW_1997_77_3SUMMER	NA	219	M	2	1995	NA	9.68	2008	3SUMMER	NA	NA	NA	NA	NA	NA	Pacifichake_oto_chem_27Jan10.xlsx	NA	NA	NA	NA	NA	NA	NA	NA	NA	NA	NA	NA	NA	NA	NA	NA	NA	NA	NA	NA	NA	NA	NA	NA	NA	NA	NA	NA
77	WDFW	1997	PORT SUSAN	77	WDFW_1997_77_3WINTER	NA	219	M	2	1995	NA	9.68	2008	3WINTER	NA	NA	NA	NA	NA	NA	Pacifichake_oto_chem_27Jan10.xlsx	NA	NA	NA	NA	NA	NA	NA	NA	NA	NA	NA	NA	NA	NA	NA	NA	NA	NA	NA	NA	NA	NA	NA	NA	NA	NA	NA	NA
77	WDFW	1997	PORT SUSAN	77	WDFW_1997_77_4SUMMER	NA	219	M	2	1995	NA	9.68	2008	4SUMMER	NA	NA	NA	NA	NA	NA	Pacifichake_oto_chem_27Jan10.xlsx	NA	NA	NA	NA	NA	NA	NA	NA	NA	NA	NA	NA	NA	NA	NA	NA	NA	NA	NA	NA	NA	NA	NA	NA	NA	NA	NA	NA
77	WDFW	1997	PORT SUSAN	77	WDFW_1997_77_4WINTER	NA	219	M	2	1995	NA	9.68	2008	4WINTER	NA	NA	NA	NA	NA	NA	Pacifichake_oto_chem_27Jan10.xlsx	NA	NA	NA	NA	NA	NA	NA	NA	NA	NA	NA	NA	NA	NA	NA	NA	NA	NA	NA	NA	NA	NA	NA	NA	NA	NA	NA	NA
77	WDFW	1997	PORT SUSAN	77	WDFW_1997_77_5SUMMER	NA	219	M	2	1995	NA	9.68	2008	5SUMMER	NA	NA	NA	NA	NA	NA	Pacifichake_oto_chem_27Jan10.xlsx	NA	NA	NA	NA	NA	NA	NA	NA	NA	NA	NA	NA	NA	NA	NA	NA	NA	NA	NA	NA	NA	NA	NA	NA	NA	NA	NA	NA
77	WDFW	1997	PORT SUSAN	77	WDFW_1997_77_5WINTER	NA	219	M	2	1995	NA	9.68	2008	5WINTER	NA	NA	NA	NA	NA	NA	Pacifichake_oto_chem_27Jan10.xlsx	NA	NA	NA	NA	NA	NA	NA	NA	NA	NA	NA	NA	NA	NA	NA	NA	NA	NA	NA	NA	NA	NA	NA	NA	NA	NA	NA	NA
78	WDFW	1997	PORT SUSAN	78	WDFW_1997_78_1SUMMER	NA	221	F	2	1995	1995	NA	2274	1SUMMER	999	76	76	98.52	98.52	NA	Pacifichake_oto_chem_27Jan10.xlsx	NA	0.133972716	0.008730557	2.253907859	0.003899356	0.000195131	0.003090816	0.000520239	0.055904218	0.000319199	8.77E-06	0.024532592	0.004129265	0.443725977	0.002533565	6.96E-05	0.219751522	0.018403229	3.389524608	0.011446169	0.000408127	8.440281122	0.550025113	141.9961951	0.245659429	0.012293253	-0.23	1.06
78	WDFW	1997	PORT SUSAN	78	WDFW_1997_78_1WINTER	NA	221	F	2	1995	1995-96	NA	2274	1WINTER	1212	101	24	118.98	20.46	NA	Pacifichake_oto_chem_27Jan10.xlsx	NA	0.090243377	0.002010373	2.090694597	0.002104565	0.000144702	0.00583159	0.000279289	0.074276922	6.55E-05	7.74E-06	0.02258565	0.001081682	0.287673282	0.000253851	3.00E-05	0.121096447	0.005111133	2.709161477	0.002457274	0.000205167	1.353650658	0.030155589	31.36041896	0.031568481	0.002170529	-0.83	0.5
78	WDFW	1997	PORT SUSAN	78	WDFW_1997_78_2SUMMER	NA	221	F	2	1995	1996	NA	2274	2SUMMER	2083	199	99	202.65	83.67	NA	Pacifichake_oto_chem_27Jan10.xlsx	NA	0.078894779	0.010310318	1.921314467	0.003784818	0.000136624	0.001820543	0.000357962	0.024272738	0.000299193	2.65E-06	0.014101863	0.002772765	0.188015823	0.002317536	2.05E-05	0.115584645	0.015919223	2.424787703	0.010979646	0.000196464	4.73368676	0.618619084	115.278868	0.227089106	0.008197444	-0.23	0.58
78	WDFW	1997	PORT SUSAN	78	WDFW_1997_78_2WINTER	NA	221	F	2	1995	1996-97	NA	2274	2WINTER	2274	221	22	221	18.35	NA	Pacifichake_oto_chem_27Jan10.xlsx	NA	0.08285577	0.006397909	1.939803691	0.00188472	0.000168735	0.010762541	0.001065394	0.049309628	8.86E-05	1.25E-05	0.034034144	0.003369073	0.155930736	0.000280262	3.97E-05	0.156833335	0.011356414	2.201866094	0.00255852	0.000247789	0.828557697	0.063979088	19.39803691	0.018847204	0.00168735	-0.47	0.16
78	WDFW	1997	PORT SUSAN	78	WDFW_1997_78_3SUMMER	NA	221	F	2	1995	NA	NA	2274	3SUMMER	NA	NA	NA	NA	NA	NA	Pacifichake_oto_chem_27Jan10.xlsx	NA	NA	NA	NA	NA	NA	NA	NA	NA	NA	NA	NA	NA	NA	NA	NA	NA	NA	NA	NA	NA	NA	NA	NA	NA	NA	NA	NA
78	WDFW	1997	PORT SUSAN	78	WDFW_1997_78_3WINTER	NA	221	F	2	1995	NA	NA	2274	3WINTER	NA	NA	NA	NA	NA	NA	Pacifichake_oto_chem_27Jan10.xlsx	NA	NA	NA	NA	NA	NA	NA	NA	NA	NA	NA	NA	NA	NA	NA	NA	NA	NA	NA	NA	NA	NA	NA	NA	NA	NA	NA	NA
78	WDFW	1997	PORT SUSAN	78	WDFW_1997_78_4SUMMER	NA	221	F	2	1995	NA	NA	2274	4SUMMER	NA	NA	NA	NA	NA	NA	Pacifichake_oto_chem_27Jan10.xlsx	NA	NA	NA	NA	NA	NA	NA	NA	NA	NA	NA	NA	NA	NA	NA	NA	NA	NA	NA	NA	NA	NA	NA	NA	NA	NA	NA	NA
78	WDFW	1997	PORT SUSAN	78	WDFW_1997_78_4WINTER	NA	221	F	2	1995	NA	NA	2274	4WINTER	NA	NA	NA	NA	NA	NA	Pacifichake_oto_chem_27Jan10.xlsx	NA	NA	NA	NA	NA	NA	NA	NA	NA	NA	NA	NA	NA	NA	NA	NA	NA	NA	NA	NA	NA	NA	NA	NA	NA	NA	NA	NA
78	WDFW	1997	PORT SUSAN	78	WDFW_1997_78_5SUMMER	NA	221	F	2	1995	NA	NA	2274	5SUMMER	NA	NA	NA	NA	NA	NA	Pacifichake_oto_chem_27Jan10.xlsx	NA	NA	NA	NA	NA	NA	NA	NA	NA	NA	NA	NA	NA	NA	NA	NA	NA	NA	NA	NA	NA	NA	NA	NA	NA	NA	NA	NA
78	WDFW	1997	PORT SUSAN	78	WDFW_1997_78_5WINTER	NA	221	F	2	1995	NA	NA	2274	5WINTER	NA	NA	NA	NA	NA	NA	Pacifichake_oto_chem_27Jan10.xlsx	NA	NA	NA	NA	NA	NA	NA	NA	NA	NA	NA	NA	NA	NA	NA	NA	NA	NA	NA	NA	NA	NA	NA	NA	NA	NA	NA	NA
79	WDFW	1997	PORT SUSAN	79	WDFW_1997_79_1SUMMER	NA	226	F	2	1995	1995	NA	2154	1SUMMER	1175	107	107	124.39	124.39	NA	Pacifichake_oto_chem_27Jan10.xlsx	NA	0.072866591	0.011759003	1.933689553	0.003936521	8.43E-05	0.003300203	0.000725696	0.028759132	0.000336745	3.06E-06	0.028580596	0.006284708	0.249061388	0.002916295	2.65E-05	0.18380579	0.031824662	2.640727877	0.01240119	0.00028399	5.464994345	0.881925208	145.0267165	0.295239048	0.00631968	-0.23	1.06
79	WDFW	1997	PORT SUSAN	79	WDFW_1997_79_1WINTER	NA	226	F	2	1995	1995-96	NA	2154	1WINTER	1339	127	20	141.41	17.02	NA	Pacifichake_oto_chem_27Jan10.xlsx	NA	0.058239123	0.001781133	2.004575059	0.002092108	7.90E-05	0.003573057	0.00013694	0.074303155	6.62E-05	3.65E-06	0.01185049	0.000454178	0.246435684	0.000219484	1.21E-05	0.076124867	0.002522191	2.452950809	0.00250107	0.000102988	0.640630356	0.01959246	22.05032565	0.023013192	0.000868472	-0.83	0.5
79	WDFW	1997	PORT SUSAN	79	WDFW_1997_79_2SUMMER	NA	226	F	2	1995	1996	NA	2154	2SUMMER	1979	205	78	207.84	66.43	NA	Pacifichake_oto_chem_27Jan10.xlsx	NA	0.067899239	0.01215164	2.013229556	0.003732598	7.94E-05	0.002378253	0.001216346	0.045284699	0.00024946	1.37E-06	0.015953809	0.008159499	0.303778998	0.001673426	9.17E-06	0.09740855	0.031099546	2.653297777	0.007604813	0.000103086	3.055465765	0.546823794	90.59533002	0.167966926	0.003572102	-0.23	0.58
79	WDFW	1997	PORT SUSAN	79	WDFW_1997_79_2WINTER	NA	226	F	2	1995	1996-97	NA	2154	2WINTER	2154	226	21	226	18.16	NA	Pacifichake_oto_chem_27Jan10.xlsx	NA	0.062224628	0.006850314	2.004966388	0.002623376	9.17E-05	0.00411429	0.000761048	0.104384537	0.0001708	3.88E-06	0.014252319	0.002636349	0.361598644	0.000591668	1.35E-05	0.084567998	0.012505094	2.618464119	0.00365493	0.000121056	0.746695535	0.082203773	24.05959666	0.031480513	0.001100493	-0.47	0.16
79	WDFW	1997	PORT SUSAN	79	WDFW_1997_79_3SUMMER	NA	226	F	2	1995	NA	NA	2154	3SUMMER	NA	NA	NA	NA	NA	NA	Pacifichake_oto_chem_27Jan10.xlsx	NA	NA	NA	NA	NA	NA	NA	NA	NA	NA	NA	NA	NA	NA	NA	NA	NA	NA	NA	NA	NA	NA	NA	NA	NA	NA	NA	NA
79	WDFW	1997	PORT SUSAN	79	WDFW_1997_79_3WINTER	NA	226	F	2	1995	NA	NA	2154	3WINTER	NA	NA	NA	NA	NA	NA	Pacifichake_oto_chem_27Jan10.xlsx	NA	NA	NA	NA	NA	NA	NA	NA	NA	NA	NA	NA	NA	NA	NA	NA	NA	NA	NA	NA	NA	NA	NA	NA	NA	NA	NA	NA
79	WDFW	1997	PORT SUSAN	79	WDFW_1997_79_4SUMMER	NA	226	F	2	1995	NA	NA	2154	4SUMMER	NA	NA	NA	NA	NA	NA	Pacifichake_oto_chem_27Jan10.xlsx	NA	NA	NA	NA	NA	NA	NA	NA	NA	NA	NA	NA	NA	NA	NA	NA	NA	NA	NA	NA	NA	NA	NA	NA	NA	NA	NA	NA
79	WDFW	1997	PORT SUSAN	79	WDFW_1997_79_4WINTER	NA	226	F	2	1995	NA	NA	2154	4WINTER	NA	NA	NA	NA	NA	NA	Pacifichake_oto_chem_27Jan10.xlsx	NA	NA	NA	NA	NA	NA	NA	NA	NA	NA	NA	NA	NA	NA	NA	NA	NA	NA	NA	NA	NA	NA	NA	NA	NA	NA	NA	NA
79	WDFW	1997	PORT SUSAN	79	WDFW_1997_79_5SUMMER	NA	226	F	2	1995	NA	NA	2154	5SUMMER	NA	NA	NA	NA	NA	NA	Pacifichake_oto_chem_27Jan10.xlsx	NA	NA	NA	NA	NA	NA	NA	NA	NA	NA	NA	NA	NA	NA	NA	NA	NA	NA	NA	NA	NA	NA	NA	NA	NA	NA	NA	NA
79	WDFW	1997	PORT SUSAN	79	WDFW_1997_79_5WINTER	NA	226	F	2	1995	NA	NA	2154	5WINTER	NA	NA	NA	NA	NA	NA	Pacifichake_oto_chem_27Jan10.xlsx	NA	NA	NA	NA	NA	NA	NA	NA	NA	NA	NA	NA	NA	NA	NA	NA	NA	NA	NA	NA	NA	NA	NA	NA	NA	NA	NA	NA
80	WDFW	1997	PORT SUSAN	80	WDFW_1997_80_1SUMMER	NA	233	F	2	1995	1995	10.61	2408	1SUMMER	1360	116	116	132.7	132.7	Goodpic	Pacifichake_oto_chem_27Jan10.xlsx	NA	0.092251965	0.012315744	2.300368897	0.003154854	8.91E-05	0.00298161	0.000625035	0.038971495	0.000120538	2.05E-06	0.027969984	0.005863347	0.365585025	0.001130748	1.92E-05	0.19986092	0.024937502	3.223120658	0.007302849	0.000138438	8.11817295	1.083785431	202.4324629	0.277627164	0.007843985	-0.23	1.06
80	WDFW	1997	PORT SUSAN	80	WDFW_1997_80_1WINTER	NA	233	F	2	1995	1995-96	10.61	2408	1WINTER	1487	130	14	144.86	12.15	Goodpic	Pacifichake_oto_chem_27Jan10.xlsx	NA	0.063992884	0.007203637	2.182519901	0.00208074	0.000109404	0.004240855	0.000336055	0.076282321	7.48E-05	6.53E-06	0.012722564	0.001008164	0.228846964	0.000224293	1.96E-05	0.078486226	0.008677829	2.649372734	0.002400207	0.000129914	0.575935958	0.064832731	19.64267911	0.018726662	0.000984635	-0.83	0.5
80	WDFW	1997	PORT SUSAN	80	WDFW_1997_80_2SUMMER	NA	233	F	2	1995	1996	10.61	2408	2SUMMER	2207	210	81	213.76	68.91	Goodpic	Pacifichake_oto_chem_27Jan10.xlsx	NA	0.072676149	0.01825323	2.108797648	0.008339892	0.000106737	0.002667489	0.001518042	0.032789235	0.000887467	1.81E-06	0.018861998	0.01073418	0.231854902	0.006275336	1.28E-05	0.130719237	0.044686974	2.598087582	0.024482196	0.000147801	3.63380743	0.912661524	105.4398824	0.416994614	0.005336841	-0.23	0.58
80	WDFW	1997	PORT SUSAN	80	WDFW_1997_80_2WINTER	NA	233	F	2	1995	1996-97	10.61	2408	2WINTER	2408	233	23	233	19.24	Goodpic	Pacifichake_oto_chem_27Jan10.xlsx	NA	0.036834724	0.00297487	2.206568418	0.002328235	0.000114036	0.003114906	0.000354108	0.127489171	8.53E-05	3.62E-06	0.008241268	0.00093688	0.337304642	0.000225562	9.57E-06	0.050395518	0.004461624	2.839406312	0.002777408	0.000132467	0.257843066	0.020824091	15.44597893	0.016297646	0.000798252	-0.47	0.16
80	WDFW	1997	PORT SUSAN	80	WDFW_1997_80_3SUMMER	NA	233	F	2	1995	NA	10.61	2408	3SUMMER	NA	NA	NA	NA	NA	NA	Pacifichake_oto_chem_27Jan10.xlsx	NA	NA	NA	NA	NA	NA	NA	NA	NA	NA	NA	NA	NA	NA	NA	NA	NA	NA	NA	NA	NA	NA	NA	NA	NA	NA	NA	NA
80	WDFW	1997	PORT SUSAN	80	WDFW_1997_80_3WINTER	NA	233	F	2	1995	NA	10.61	2408	3WINTER	NA	NA	NA	NA	NA	NA	Pacifichake_oto_chem_27Jan10.xlsx	NA	NA	NA	NA	NA	NA	NA	NA	NA	NA	NA	NA	NA	NA	NA	NA	NA	NA	NA	NA	NA	NA	NA	NA	NA	NA	NA	NA
80	WDFW	1997	PORT SUSAN	80	WDFW_1997_80_4SUMMER	NA	233	F	2	1995	NA	10.61	2408	4SUMMER	NA	NA	NA	NA	NA	NA	Pacifichake_oto_chem_27Jan10.xlsx	NA	NA	NA	NA	NA	NA	NA	NA	NA	NA	NA	NA	NA	NA	NA	NA	NA	NA	NA	NA	NA	NA	NA	NA	NA	NA	NA	NA
80	WDFW	1997	PORT SUSAN	80	WDFW_1997_80_4WINTER	NA	233	F	2	1995	NA	10.61	2408	4WINTER	NA	NA	NA	NA	NA	NA	Pacifichake_oto_chem_27Jan10.xlsx	NA	NA	NA	NA	NA	NA	NA	NA	NA	NA	NA	NA	NA	NA	NA	NA	NA	NA	NA	NA	NA	NA	NA	NA	NA	NA	NA	NA
80	WDFW	1997	PORT SUSAN	80	WDFW_1997_80_5SUMMER	NA	233	F	2	1995	NA	10.61	2408	5SUMMER	NA	NA	NA	NA	NA	NA	Pacifichake_oto_chem_27Jan10.xlsx	NA	NA	NA	NA	NA	NA	NA	NA	NA	NA	NA	NA	NA	NA	NA	NA	NA	NA	NA	NA	NA	NA	NA	NA	NA	NA	NA	NA
80	WDFW	1997	PORT SUSAN	80	WDFW_1997_80_5WINTER	NA	233	F	2	1995	NA	10.61	2408	5WINTER	NA	NA	NA	NA	NA	NA	Pacifichake_oto_chem_27Jan10.xlsx	NA	NA	NA	NA	NA	NA	NA	NA	NA	NA	NA	NA	NA	NA	NA	NA	NA	NA	NA	NA	NA	NA	NA	NA	NA	NA	NA	NA
81	WDFW	1997	PORT SUSAN	81	WDFW_1997_81_1SUMMER	NA	230	F	2	1995	1995	8.44	1943	1SUMMER	939	92.1	92.1	112.31	112.31	NA	Y	NA	0.115125309	0.01097727	2.306588914	0.005304643	6.12E-05	0.004055263	0.000635044	0.042800449	0.000654337	1.89E-06	0.031149066	0.004877867	0.328756485	0.005026056	1.46E-05	0.236253856	0.025194664	3.491697945	0.021777669	0.000124336	6.792393217	0.647658957	136.088746	0.312973928	0.00361184	-0.23	1.06
81	WDFW	1997	PORT SUSAN	81	WDFW_1997_81_1WINTER	NA	230	F	2	1995	1995-96	8.44	1943	1WINTER	1169	123.69	31.59	139.27	26.96	NA	Y	NA	0.061181609	0.002431592	2.040848222	0.001740906	6.35E-05	0.005793249	0.00031322	0.045462072	4.39E-05	2.82E-06	0.023172996	0.001252882	0.181848287	0.000175512	1.13E-05	0.124355594	0.004862117	2.403783093	0.002096773	8.78E-05	0.978905739	0.038905467	32.65357155	0.027854493	0.00101671	-0.83	0.5
81	WDFW	1997	PORT SUSAN	81	WDFW_1997_81_2SUMMER	NA	230	F	2	1995	1996	8.44	1943	2SUMMER	1743	202.53	78.84	206.56	67.28	NA	Y	NA	0.095665898	0.006769936	1.843918387	0.003591233	8.02E-05	0.003073446	0.000281073	0.030000794	0.000410432	1.74E-06	0.019438182	0.001777665	0.189741683	0.002595798	1.10E-05	0.149105497	0.010072985	2.370966032	0.010229136	0.000107223	3.826635901	0.270797441	73.75673546	0.143649302	0.003209384	-0.23	0.58
81	WDFW	1997	PORT SUSAN	81	WDFW_1997_81_2WINTER	NA	230	F	2	1995	1996-97	8.44	1943	2WINTER	1943	230	27.47	230	23.44	NA	Y	NA	0.072138727	0.007229568	1.784141734	0.003028859	8.56E-05	0.004380786	0.000536359	0.060921034	0.000288003	4.50E-06	0.01579515	0.001933869	0.219653911	0.001038408	1.62E-05	0.102411211	0.01102718	2.146657267	0.004772363	0.000106812	0.937803445	0.093984382	23.19384255	0.039375173	0.001112978	-0.47	0.16
81	WDFW	1997	PORT SUSAN	81	WDFW_1997_81_3SUMMER	NA	230	F	2	1995	NA	8.44	1943	3SUMMER	NA	NA	NA	NA	NA	NA	Y	NA	NA	NA	NA	NA	NA	NA	NA	NA	NA	NA	NA	NA	NA	NA	NA	NA	NA	NA	NA	NA	NA	NA	NA	NA	NA	NA	NA
81	WDFW	1997	PORT SUSAN	81	WDFW_1997_81_3WINTER	NA	230	F	2	1995	NA	8.44	1943	3WINTER	NA	NA	NA	NA	NA	NA	Y	NA	NA	NA	NA	NA	NA	NA	NA	NA	NA	NA	NA	NA	NA	NA	NA	NA	NA	NA	NA	NA	NA	NA	NA	NA	NA	NA	NA
81	WDFW	1997	PORT SUSAN	81	WDFW_1997_81_4SUMMER	NA	230	F	2	1995	NA	8.44	1943	4SUMMER	NA	NA	NA	NA	NA	NA	Y	NA	NA	NA	NA	NA	NA	NA	NA	NA	NA	NA	NA	NA	NA	NA	NA	NA	NA	NA	NA	NA	NA	NA	NA	NA	NA	NA	NA
81	WDFW	1997	PORT SUSAN	81	WDFW_1997_81_4WINTER	NA	230	F	2	1995	NA	8.44	1943	4WINTER	NA	NA	NA	NA	NA	NA	Y	NA	NA	NA	NA	NA	NA	NA	NA	NA	NA	NA	NA	NA	NA	NA	NA	NA	NA	NA	NA	NA	NA	NA	NA	NA	NA	NA	NA
81	WDFW	1997	PORT SUSAN	81	WDFW_1997_81_5SUMMER	NA	230	F	2	1995	NA	8.44	1943	5SUMMER	NA	NA	NA	NA	NA	NA	Y	NA	NA	NA	NA	NA	NA	NA	NA	NA	NA	NA	NA	NA	NA	NA	NA	NA	NA	NA	NA	NA	NA	NA	NA	NA	NA	NA	NA
81	WDFW	1997	PORT SUSAN	81	WDFW_1997_81_5WINTER	NA	230	F	2	1995	NA	8.44	1943	5WINTER	NA	NA	NA	NA	NA	NA	Y	NA	NA	NA	NA	NA	NA	NA	NA	NA	NA	NA	NA	NA	NA	NA	NA	NA	NA	NA	NA	NA	NA	NA	NA	NA	NA	NA	NA
82	WDFW	1997	PORT SUSAN	82	WDFW_1997_82_1SUMMER	NA	216	F	2	1995	1995	8.92	2027	1SUMMER	1291	124	124	138.45	138.45	NA	Pacifichake_oto_chem_26Jan10.xlsx	NA	0.088137276	0.005430223	1.840729855	0.00486233	0.000106566	0.002136539	0.000462307	0.025560422	0.000261436	1.85E-06	0.019464795	0.004211817	0.232866524	0.002381792	1.69E-05	0.148568072	0.018143169	2.783263578	0.011171574	0.000144698	7.315393922	0.450708543	152.780578	0.403573406	0.008844959	-0.23	1.06
82	WDFW	1997	PORT SUSAN	82	WDFW_1997_82_1WINTER	NA	216	F	2	1995	1995-96	8.92	2027	1WINTER	1413	139	15	151.3	12.86	NA	Pacifichake_oto_chem_26Jan10.xlsx	NA	0.052462767	0.001366756	2.369201178	0.002205841	7.97E-05	0.001588318	0.000149197	0.07418962	0.000100668	5.66E-06	0.004764954	0.00044759	0.22256886	0.000302003	1.70E-05	0.061517927	0.002295993	2.694744507	0.002678914	0.000103682	0.472164901	0.012300805	21.3228106	0.019852571	0.000717169	-0.83	0.5
82	WDFW	1997	PORT SUSAN	82	WDFW_1997_82_2SUMMER	NA	216	F	2	1995	1996	8.92	2027	2SUMMER	1863	196	56	198.72	47.42	NA	Pacifichake_oto_chem_26Jan10.xlsx	NA	0.069947887	0.012500824	2.248941119	0.00561113	8.62E-05	0.002337207	0.001220332	0.057786237	0.000545934	2.16E-06	0.013013016	0.006794518	0.321740153	0.003039634	1.20E-05	0.100107876	0.027191501	3.170400876	0.01227283	0.000128425	2.168384483	0.387525544	69.71717469	0.173945034	0.002672371	-0.23	0.58
82	WDFW	1997	PORT SUSAN	82	WDFW_1997_82_2WINTER	NA	216	F	2	1995	1996-97	8.92	2027	2WINTER	2027	216	20	216	17.28	NA	Pacifichake_oto_chem_26Jan10.xlsx	NA	0.068209232	0.012056868	2.139817128	0.004854832	9.82E-05	0.00375091	0.000994859	0.084529373	0.000342692	4.82E-06	0.012440362	0.003299573	0.280352214	0.001136581	1.60E-05	0.086749981	0.017908864	2.764047107	0.006002401	0.000130345	0.750301551	0.132625552	23.53798841	0.053403154	0.001080166	-0.47	0.16
82	WDFW	1997	PORT SUSAN	82	WDFW_1997_82_3SUMMER	NA	216	F	2	1995	NA	8.92	2027	3SUMMER	NA	NA	NA	NA	NA	NA	Pacifichake_oto_chem_26Jan10.xlsx	NA	NA	NA	NA	NA	NA	NA	NA	NA	NA	NA	NA	NA	NA	NA	NA	NA	NA	NA	NA	NA	NA	NA	NA	NA	NA	NA	NA
82	WDFW	1997	PORT SUSAN	82	WDFW_1997_82_3WINTER	NA	216	F	2	1995	NA	8.92	2027	3WINTER	NA	NA	NA	NA	NA	NA	Pacifichake_oto_chem_26Jan10.xlsx	NA	NA	NA	NA	NA	NA	NA	NA	NA	NA	NA	NA	NA	NA	NA	NA	NA	NA	NA	NA	NA	NA	NA	NA	NA	NA	NA	NA
82	WDFW	1997	PORT SUSAN	82	WDFW_1997_82_4SUMMER	NA	216	F	2	1995	NA	8.92	2027	4SUMMER	NA	NA	NA	NA	NA	NA	Pacifichake_oto_chem_26Jan10.xlsx	NA	NA	NA	NA	NA	NA	NA	NA	NA	NA	NA	NA	NA	NA	NA	NA	NA	NA	NA	NA	NA	NA	NA	NA	NA	NA	NA	NA
82	WDFW	1997	PORT SUSAN	82	WDFW_1997_82_4WINTER	NA	216	F	2	1995	NA	8.92	2027	4WINTER	NA	NA	NA	NA	NA	NA	Pacifichake_oto_chem_26Jan10.xlsx	NA	NA	NA	NA	NA	NA	NA	NA	NA	NA	NA	NA	NA	NA	NA	NA	NA	NA	NA	NA	NA	NA	NA	NA	NA	NA	NA	NA
82	WDFW	1997	PORT SUSAN	82	WDFW_1997_82_5SUMMER	NA	216	F	2	1995	NA	8.92	2027	5SUMMER	NA	NA	NA	NA	NA	NA	Pacifichake_oto_chem_26Jan10.xlsx	NA	NA	NA	NA	NA	NA	NA	NA	NA	NA	NA	NA	NA	NA	NA	NA	NA	NA	NA	NA	NA	NA	NA	NA	NA	NA	NA	NA
82	WDFW	1997	PORT SUSAN	82	WDFW_1997_82_5WINTER	NA	216	F	2	1995	NA	8.92	2027	5WINTER	NA	NA	NA	NA	NA	NA	Pacifichake_oto_chem_26Jan10.xlsx	NA	NA	NA	NA	NA	NA	NA	NA	NA	NA	NA	NA	NA	NA	NA	NA	NA	NA	NA	NA	NA	NA	NA	NA	NA	NA	NA	NA
83	WDFW	1997	PORT SUSAN	83	WDFW_1997_83_1SUMMER	NA	238	F	2	1995	1995	NA	2201	1SUMMER	1476	147	147	160.39	160.39	don't use b/c radii	Pacifichake_oto_chem_27Jan10.xlsx	NA	0.104976498	0.008502656	2.002352946	0.003461825	0.00010105	0.003909823	0.00050332	0.025993618	0.000234873	3.77E-06	0.038308285	0.004931508	0.254684405	0.002301277	3.70E-05	0.268865544	0.018669571	2.721612758	0.011196874	0.000216148	10.07774376	0.816254953	192.2258828	0.332335237	0.00970079	-0.23	1.06
83	WDFW	1997	PORT SUSAN	83	WDFW_1997_83_1WINTER	NA	238	F	2	1995	1995-96	NA	2201	1WINTER	1631	167	19	176.98	16.59	don't use b/c radii	Pacifichake_oto_chem_27Jan10.xlsx	NA	0.073775968	0.005576102	2.071028495	0.001936074	9.45E-05	0.004411287	0.000718207	0.037622735	8.54E-05	3.46E-06	0.014630582	0.002382022	0.124780496	0.000283329	1.15E-05	0.104560579	0.009948108	2.278315361	0.00260914	0.000115223	0.811535644	0.061337121	22.78131344	0.02129681	0.001039003	-0.83	0.5
83	WDFW	1997	PORT SUSAN	83	WDFW_1997_83_2SUMMER	NA	238	F	2	1995	1996	NA	2201	2SUMMER	2072	222	55	224.19	47.21	don't use b/c radii	Pacifichake_oto_chem_27Jan10.xlsx	NA	0.06704609	0.008215704	2.065894557	0.002764118	0.000104006	0.00236597	0.000621994	0.044149964	0.000123539	7.61E-06	0.012519538	0.003291283	0.233619648	0.000653705	4.03E-05	0.106301498	0.014178031	2.51335199	0.003805414	0.00023344	1.877290529	0.230039716	57.8450476	0.077395308	0.002912169	-0.23	0.58
83	WDFW	1997	PORT SUSAN	83	WDFW_1997_83_2WINTER	NA	238	F	2	1995	1996-97	NA	2201	2WINTER	2201	238	16	238	13.81	don't use b/c radii	Pacifichake_oto_chem_27Jan10.xlsx	NA	NA	NA	NA	NA	NA	NA	NA	NA	NA	NA	NA	NA	NA	NA	NA	NA	NA	NA	NA	NA	NA	NA	NA	NA	NA	-0.47	0.16
83	WDFW	1997	PORT SUSAN	83	WDFW_1997_83_3SUMMER	NA	238	F	2	1995	NA	NA	2201	3SUMMER	NA	NA	NA	NA	NA	don't use b/c radii	Pacifichake_oto_chem_27Jan10.xlsx	NA	NA	NA	NA	NA	NA	NA	NA	NA	NA	NA	NA	NA	NA	NA	NA	NA	NA	NA	NA	NA	NA	NA	NA	NA	NA	NA	NA
83	WDFW	1997	PORT SUSAN	83	WDFW_1997_83_3WINTER	NA	238	F	2	1995	NA	NA	2201	3WINTER	NA	NA	NA	NA	NA	don't use b/c radii	Pacifichake_oto_chem_27Jan10.xlsx	NA	NA	NA	NA	NA	NA	NA	NA	NA	NA	NA	NA	NA	NA	NA	NA	NA	NA	NA	NA	NA	NA	NA	NA	NA	NA	NA	NA
83	WDFW	1997	PORT SUSAN	83	WDFW_1997_83_4SUMMER	NA	238	F	2	1995	NA	NA	2201	4SUMMER	NA	NA	NA	NA	NA	don't use b/c radii	Pacifichake_oto_chem_27Jan10.xlsx	NA	NA	NA	NA	NA	NA	NA	NA	NA	NA	NA	NA	NA	NA	NA	NA	NA	NA	NA	NA	NA	NA	NA	NA	NA	NA	NA	NA
83	WDFW	1997	PORT SUSAN	83	WDFW_1997_83_4WINTER	NA	238	F	2	1995	NA	NA	2201	4WINTER	NA	NA	NA	NA	NA	don't use b/c radii	Pacifichake_oto_chem_27Jan10.xlsx	NA	NA	NA	NA	NA	NA	NA	NA	NA	NA	NA	NA	NA	NA	NA	NA	NA	NA	NA	NA	NA	NA	NA	NA	NA	NA	NA	NA
83	WDFW	1997	PORT SUSAN	83	WDFW_1997_83_5SUMMER	NA	238	F	2	1995	NA	NA	2201	5SUMMER	NA	NA	NA	NA	NA	don't use b/c radii	Pacifichake_oto_chem_27Jan10.xlsx	NA	NA	NA	NA	NA	NA	NA	NA	NA	NA	NA	NA	NA	NA	NA	NA	NA	NA	NA	NA	NA	NA	NA	NA	NA	NA	NA	NA
83	WDFW	1997	PORT SUSAN	83	WDFW_1997_83_5WINTER	NA	238	F	2	1995	NA	NA	2201	5WINTER	NA	NA	NA	NA	NA	don't use b/c radii	Pacifichake_oto_chem_27Jan10.xlsx	NA	NA	NA	NA	NA	NA	NA	NA	NA	NA	NA	NA	NA	NA	NA	NA	NA	NA	NA	NA	NA	NA	NA	NA	NA	NA	NA	NA
84	WDFW	1997	PORT SUSAN	84	WDFW_1997_84_1SUMMER	NA	223	F	2	1995	1995	8.07	2172	1SUMMER	1242	111.73	111.73	128.57	128.57	NA	Pacifichake_oto_chem_26Jan10.xlsx	MG is very high!	0.269466567	0.014268218	1.911347839	0.003987261	8.31E-05	0.007783331	0.000763657	0.035243335	0.000320815	3.04E-06	0.069616231	0.006830352	0.315225975	0.002869453	2.72E-05	0.481544589	0.027762027	2.758154141	0.012322074	0.000164881	21.55732533	1.141457435	152.9078271	0.318980912	0.006651839	-0.23	1.06
84	WDFW	1997	PORT SUSAN	84	WDFW_1997_84_1WINTER	NA	223	F	2	1995	1995-96	8.07	2172	1WINTER	1437	135.06	23.33	148.37	19.8	NA	Pacifichake_oto_chem_26Jan10.xlsx	MG is very high!	0.207948823	0.001768195	1.813242545	0.001737826	5.37E-05	0.009203217	0.000139521	0.073733533	3.64E-05	3.97E-06	0.033182671	0.000503051	0.265850034	0.000131138	1.43E-05	0.294812101	0.00236835	2.535744252	0.001926574	8.07E-05	2.703334699	0.022986529	23.57215308	0.022591741	0.000697532	-0.83	0.5
84	WDFW	1997	PORT SUSAN	84	WDFW_1997_84_2SUMMER	NA	223	F	2	1995	1996	8.07	2172	2SUMMER	1943	195.6	60.54	199.75	51.38	NA	Pacifichake_oto_chem_26Jan10.xlsx	MG is very high!	0.238003002	0.005957246	1.826717613	0.002802118	9.61E-05	0.009459374	0.000718618	0.029283456	0.000253449	6.54E-06	0.05596241	0.004251401	0.173243261	0.001499425	3.87E-05	0.423430753	0.013850155	2.200319778	0.006651728	0.000238644	8.33010507	0.208503621	63.93511647	0.098074133	0.003363349	-0.23	0.58
84	WDFW	1997	PORT SUSAN	84	WDFW_1997_84_2WINTER	NA	223	F	2	1995	1996-97	8.07	2172	2WINTER	2172	223	27.4	223	23.25	NA	Pacifichake_oto_chem_26Jan10.xlsx	MG is very high!	0.217441925	0.006524282	1.816651152	0.003249995	0.000114593	0.010676365	0.000511585	0.060174127	0.00032556	3.61E-06	0.042705461	0.002046339	0.240696509	0.001302241	1.44E-05	0.317492038	0.010354293	2.393522573	0.005985118	0.000147075	3.479070797	0.104388507	29.06641843	0.05199992	0.001833483	-0.47	0.16
84	WDFW	1997	PORT SUSAN	84	WDFW_1997_84_3SUMMER	NA	223	F	2	1995	NA	8.07	2172	3SUMMER	NA	NA	NA	NA	NA	NA	Pacifichake_oto_chem_26Jan10.xlsx	MG is very high!	NA	NA	NA	NA	NA	NA	NA	NA	NA	NA	NA	NA	NA	NA	NA	NA	NA	NA	NA	NA	NA	NA	NA	NA	NA	NA	NA
84	WDFW	1997	PORT SUSAN	84	WDFW_1997_84_3WINTER	NA	223	F	2	1995	NA	8.07	2172	3WINTER	NA	NA	NA	NA	NA	NA	Pacifichake_oto_chem_26Jan10.xlsx	MG is very high!	NA	NA	NA	NA	NA	NA	NA	NA	NA	NA	NA	NA	NA	NA	NA	NA	NA	NA	NA	NA	NA	NA	NA	NA	NA	NA	NA
84	WDFW	1997	PORT SUSAN	84	WDFW_1997_84_4SUMMER	NA	223	F	2	1995	NA	8.07	2172	4SUMMER	NA	NA	NA	NA	NA	NA	Pacifichake_oto_chem_26Jan10.xlsx	MG is very high!	NA	NA	NA	NA	NA	NA	NA	NA	NA	NA	NA	NA	NA	NA	NA	NA	NA	NA	NA	NA	NA	NA	NA	NA	NA	NA	NA
84	WDFW	1997	PORT SUSAN	84	WDFW_1997_84_4WINTER	NA	223	F	2	1995	NA	8.07	2172	4WINTER	NA	NA	NA	NA	NA	NA	Pacifichake_oto_chem_26Jan10.xlsx	MG is very high!	NA	NA	NA	NA	NA	NA	NA	NA	NA	NA	NA	NA	NA	NA	NA	NA	NA	NA	NA	NA	NA	NA	NA	NA	NA	NA	NA
84	WDFW	1997	PORT SUSAN	84	WDFW_1997_84_5SUMMER	NA	223	F	2	1995	NA	8.07	2172	5SUMMER	NA	NA	NA	NA	NA	NA	Pacifichake_oto_chem_26Jan10.xlsx	MG is very high!	NA	NA	NA	NA	NA	NA	NA	NA	NA	NA	NA	NA	NA	NA	NA	NA	NA	NA	NA	NA	NA	NA	NA	NA	NA	NA	NA
84	WDFW	1997	PORT SUSAN	84	WDFW_1997_84_5WINTER	NA	223	F	2	1995	NA	8.07	2172	5WINTER	NA	NA	NA	NA	NA	NA	Pacifichake_oto_chem_26Jan10.xlsx	MG is very high!	NA	NA	NA	NA	NA	NA	NA	NA	NA	NA	NA	NA	NA	NA	NA	NA	NA	NA	NA	NA	NA	NA	NA	NA	NA	NA	NA
85	WDFW	1997	PORT SUSAN	85	WDFW_1997_85_1SUMMER	NA	262	F	2	1995	1995	9.5	2486	1SUMMER	1598	155	155	169.28	169.28	NA	Pacifichake_oto_chem_27Jan10.xlsx	NA	0.073210254	0.019971342	1.907600995	0.002691324	8.21E-05	0.001210618	0.001030654	0.024495395	9.67E-05	2.98E-06	0.012345929	0.010510652	0.249804993	0.000986103	3.04E-05	0.094479941	0.045678349	2.714182023	0.005014978	0.000342528	7.613866416	2.07701953	198.3905035	0.279897649	0.008535315	-0.23	1.06
85	WDFW	1997	PORT SUSAN	85	WDFW_1997_85_1WINTER	NA	262	F	2	1995	1995-96	9.5	2486	1WINTER	1705	168	13	180.45	11.17	NA	Pacifichake_oto_chem_27Jan10.xlsx	NA	0.062436719	0.006642691	2.120008306	0.001662551	6.43E-05	0.007657145	0.001260051	0.046319468	5.70E-05	3.05E-06	0.021657675	0.003563961	0.13101124	0.000161348	8.63E-06	0.106415907	0.013213914	2.368115435	0.001862619	7.18E-05	0.499493752	0.053141532	16.96006645	0.013300408	0.000514208	-0.83	0.5
85	WDFW	1997	PORT SUSAN	85	WDFW_1997_85_2SUMMER	NA	262	F	2	1995	1996	9.5	2486	2SUMMER	2326	243	75	245.29	64.84	NA	Pacifichake_oto_chem_27Jan10.xlsx	NA	0.067618105	0.042213856	1.930818268	0.002699648	6.48E-05	0.001390657	0.002470886	0.03537064	0.00017729	1.64E-06	0.009119147	0.016202682	0.231940796	0.001162571	1.07E-05	0.093682395	0.082666749	2.484048316	0.006137122	9.29E-05	2.907578514	1.815195807	83.02518552	0.116084847	0.00278442	-0.23	0.58
85	WDFW	1997	PORT SUSAN	85	WDFW_1997_85_2WINTER	NA	262	F	2	1995	1996-97	9.5	2486	2WINTER	2486	262	19	262	16.71	NA	Pacifichake_oto_chem_27Jan10.xlsx	NA	0.071976366	0.009120607	1.986234061	0.002242325	9.78E-05	0.006710742	0.002453707	0.088886267	0.000159752	7.36E-06	0.021221228	0.007759303	0.281083055	0.000505181	2.33E-05	0.120581791	0.022941727	2.443055642	0.003229359	0.000132541	0.719763656	0.09120607	19.86234061	0.022423254	0.00097777	-0.47	0.16
85	WDFW	1997	PORT SUSAN	85	WDFW_1997_85_3SUMMER	NA	262	F	2	1995	NA	9.5	2486	3SUMMER	NA	NA	NA	NA	NA	NA	Pacifichake_oto_chem_27Jan10.xlsx	NA	NA	NA	NA	NA	NA	NA	NA	NA	NA	NA	NA	NA	NA	NA	NA	NA	NA	NA	NA	NA	NA	NA	NA	NA	NA	NA	NA
85	WDFW	1997	PORT SUSAN	85	WDFW_1997_85_3WINTER	NA	262	F	2	1995	NA	9.5	2486	3WINTER	NA	NA	NA	NA	NA	NA	Pacifichake_oto_chem_27Jan10.xlsx	NA	NA	NA	NA	NA	NA	NA	NA	NA	NA	NA	NA	NA	NA	NA	NA	NA	NA	NA	NA	NA	NA	NA	NA	NA	NA	NA	NA
85	WDFW	1997	PORT SUSAN	85	WDFW_1997_85_4SUMMER	NA	262	F	2	1995	NA	9.5	2486	4SUMMER	NA	NA	NA	NA	NA	NA	Pacifichake_oto_chem_27Jan10.xlsx	NA	NA	NA	NA	NA	NA	NA	NA	NA	NA	NA	NA	NA	NA	NA	NA	NA	NA	NA	NA	NA	NA	NA	NA	NA	NA	NA	NA
85	WDFW	1997	PORT SUSAN	85	WDFW_1997_85_4WINTER	NA	262	F	2	1995	NA	9.5	2486	4WINTER	NA	NA	NA	NA	NA	NA	Pacifichake_oto_chem_27Jan10.xlsx	NA	NA	NA	NA	NA	NA	NA	NA	NA	NA	NA	NA	NA	NA	NA	NA	NA	NA	NA	NA	NA	NA	NA	NA	NA	NA	NA	NA
85	WDFW	1997	PORT SUSAN	85	WDFW_1997_85_5SUMMER	NA	262	F	2	1995	NA	9.5	2486	5SUMMER	NA	NA	NA	NA	NA	NA	Pacifichake_oto_chem_27Jan10.xlsx	NA	NA	NA	NA	NA	NA	NA	NA	NA	NA	NA	NA	NA	NA	NA	NA	NA	NA	NA	NA	NA	NA	NA	NA	NA	NA	NA	NA
85	WDFW	1997	PORT SUSAN	85	WDFW_1997_85_5WINTER	NA	262	F	2	1995	NA	9.5	2486	5WINTER	NA	NA	NA	NA	NA	NA	Pacifichake_oto_chem_27Jan10.xlsx	NA	NA	NA	NA	NA	NA	NA	NA	NA	NA	NA	NA	NA	NA	NA	NA	NA	NA	NA	NA	NA	NA	NA	NA	NA	NA	NA	NA
86	WDFW	1997	PORT SUSAN	86	WDFW_1997_86_1SUMMER	NA	246	F	2	1995	1995	10.17	2298	1SUMMER	1443	141	141	155.37	155.37	NA	Pacifichake_oto_chem_27Jan10.xlsx	NA	0.100971893	0.011265824	1.953028907	0.00474534	0.000154804	0.002145291	0.000377203	0.022252996	0.000364603	1.71E-05	0.020799364	0.00365712	0.215750804	0.00353496	0.000166075	0.237488171	0.020898825	2.605728671	0.014207419	0.000915483	9.491357921	1.058987469	183.5847173	0.446061975	0.014551572	-0.23	1.06
86	WDFW	1997	PORT SUSAN	86	WDFW_1997_86_1WINTER	NA	246	F	2	1995	1995-96	10.17	2298	1WINTER	1557	155	14	167.45	12.08	NA	Pacifichake_oto_chem_27Jan10.xlsx	NA	0.066171983	0.002001	2.001658168	0.00215632	9.87E-05	0.006416855	0.000200098	0.055402013	9.10E-05	3.89E-06	0.018149607	0.000565963	0.156700555	0.000257249	1.10E-05	0.088220937	0.002777041	2.232175227	0.002613284	0.000111145	0.529375868	0.016007996	16.01326534	0.017250559	0.000789834	-0.83	0.5
86	WDFW	1997	PORT SUSAN	86	WDFW_1997_86_2SUMMER	NA	246	F	2	1995	1996	10.17	2298	2SUMMER	2103	222	67	225.33	57.88	NA	Pacifichake_oto_chem_27Jan10.xlsx	NA	0.066565017	0.004650105	1.948576131	0.002585311	0.000114646	0.002670672	0.000199861	0.037673423	0.000152332	2.53E-06	0.016463127	0.001232027	0.232234578	0.000939039	1.56E-05	0.111798092	0.007215917	2.425309304	0.005002447	0.000146845	2.529470629	0.176704001	74.04589299	0.098241831	0.004356551	-0.23	0.58
86	WDFW	1997	PORT SUSAN	86	WDFW_1997_86_2WINTER	NA	246	F	2	1995	1996-97	10.17	2298	2WINTER	2298	246	24	246	20.67	NA	Pacifichake_oto_chem_27Jan10.xlsx	NA	0.064488594	0.003410222	2.013118049	0.001976983	0.000180006	NA	NA	NA	NA	NA	NA	NA	NA	NA	NA	0.064488594	0.003410222	2.013118049	0.001976983	0.000180006	0.064488594	0.003410222	2.013118049	0.001976983	0.000180006	-0.47	0.16
86	WDFW	1997	PORT SUSAN	86	WDFW_1997_86_3SUMMER	NA	246	F	2	1995	NA	10.17	2298	3SUMMER	NA	NA	NA	NA	NA	NA	Pacifichake_oto_chem_27Jan10.xlsx	NA	NA	NA	NA	NA	NA	NA	NA	NA	NA	NA	NA	NA	NA	NA	NA	NA	NA	NA	NA	NA	NA	NA	NA	NA	NA	NA	NA
86	WDFW	1997	PORT SUSAN	86	WDFW_1997_86_3WINTER	NA	246	F	2	1995	NA	10.17	2298	3WINTER	NA	NA	NA	NA	NA	NA	Pacifichake_oto_chem_27Jan10.xlsx	NA	NA	NA	NA	NA	NA	NA	NA	NA	NA	NA	NA	NA	NA	NA	NA	NA	NA	NA	NA	NA	NA	NA	NA	NA	NA	NA	NA
86	WDFW	1997	PORT SUSAN	86	WDFW_1997_86_4SUMMER	NA	246	F	2	1995	NA	10.17	2298	4SUMMER	NA	NA	NA	NA	NA	NA	Pacifichake_oto_chem_27Jan10.xlsx	NA	NA	NA	NA	NA	NA	NA	NA	NA	NA	NA	NA	NA	NA	NA	NA	NA	NA	NA	NA	NA	NA	NA	NA	NA	NA	NA	NA
86	WDFW	1997	PORT SUSAN	86	WDFW_1997_86_4WINTER	NA	246	F	2	1995	NA	10.17	2298	4WINTER	NA	NA	NA	NA	NA	NA	Pacifichake_oto_chem_27Jan10.xlsx	NA	NA	NA	NA	NA	NA	NA	NA	NA	NA	NA	NA	NA	NA	NA	NA	NA	NA	NA	NA	NA	NA	NA	NA	NA	NA	NA	NA
86	WDFW	1997	PORT SUSAN	86	WDFW_1997_86_5SUMMER	NA	246	F	2	1995	NA	10.17	2298	5SUMMER	NA	NA	NA	NA	NA	NA	Pacifichake_oto_chem_27Jan10.xlsx	NA	NA	NA	NA	NA	NA	NA	NA	NA	NA	NA	NA	NA	NA	NA	NA	NA	NA	NA	NA	NA	NA	NA	NA	NA	NA	NA	NA
86	WDFW	1997	PORT SUSAN	86	WDFW_1997_86_5WINTER	NA	246	F	2	1995	NA	10.17	2298	5WINTER	NA	NA	NA	NA	NA	NA	Pacifichake_oto_chem_27Jan10.xlsx	NA	NA	NA	NA	NA	NA	NA	NA	NA	NA	NA	NA	NA	NA	NA	NA	NA	NA	NA	NA	NA	NA	NA	NA	NA	NA	NA	NA
87	WDFW	1997	PORT SUSAN	87	WDFW_1997_87_1SUMMER	NA	263	F	2	1995	1995	13.74	2680	1SUMMER	1963	183	183	193.31	193.31	NA	Pacifichake_oto_chem_27Jan10.xlsx	NA	0.126846196	0.054799266	1.983521861	0.003701607	6.34E-05	0.003938568	0.002420351	0.02437489	0.000171033	2.13E-06	0.044906579	0.027596244	0.277916504	0.001950076	2.43E-05	0.29505347	0.181939857	2.78883881	0.009113087	0.000197355	16.4900055	7.123904554	257.8578419	0.481208973	0.008244971	-0.23	1.06
87	WDFW	1997	PORT SUSAN	87	WDFW_1997_87_1WINTER	NA	263	F	2	1995	1995-96	13.74	2680	1WINTER	2073	195	12	204.01	10.69	NA	Pacifichake_oto_chem_27Jan10.xlsx	NA	0.061078151	0.005954614	1.959898152	0.001669704	5.04E-05	0.005290432	0.000682909	0.099830051	4.28E-05	4.92E-06	0.013997167	0.001806809	0.264125489	0.000113285	1.30E-05	0.080664087	0.008986857	2.294973769	0.001830117	6.94E-05	0.427547055	0.041682296	13.71928707	0.01168793	0.000353046	-0.83	0.5
87	WDFW	1997	PORT SUSAN	87	WDFW_1997_87_2SUMMER	NA	263	F	2	1995	1996	13.74	2680	2SUMMER	2553	249	54	250.66	46.65	NA	Pacifichake_oto_chem_27Jan10.xlsx	NA	0.073361493	0.024940277	1.957616825	0.004838504	5.18E-05	0.002205	0.002164727	0.048859135	0.00035854	1.78E-06	0.012857248	0.012622418	0.284895269	0.002090632	1.04E-05	0.095118776	0.053887939	2.605474097	0.008538719	6.60E-05	2.494290756	0.847969434	66.55897205	0.16450912	0.001761334	-0.23	0.58
87	WDFW	1997	PORT SUSAN	87	WDFW_1997_87_2WINTER	NA	263	F	2	1995	1996-97	13.74	2680	2WINTER	2680	263	14	263	12.34	NA	Pacifichake_oto_chem_27Jan10.xlsx	NA	0.058145383	0.008949577	1.810184267	0.002774869	4.61E-05	0.003367009	0.000742111	0.085879523	0.000197673	3.65E-06	0.010101028	0.002226332	0.257638569	0.000593019	1.10E-05	0.0713397	0.013816776	2.204502175	0.003719822	6.05E-05	0.52330845	0.080546192	16.2916584	0.024973823	0.000414875	-0.47	0.16
87	WDFW	1997	PORT SUSAN	87	WDFW_1997_87_3SUMMER	NA	263	F	2	1995	NA	13.74	2680	3SUMMER	NA	NA	NA	NA	NA	NA	Pacifichake_oto_chem_27Jan10.xlsx	NA	NA	NA	NA	NA	NA	NA	NA	NA	NA	NA	NA	NA	NA	NA	NA	NA	NA	NA	NA	NA	NA	NA	NA	NA	NA	NA	NA
87	WDFW	1997	PORT SUSAN	87	WDFW_1997_87_3WINTER	NA	263	F	2	1995	NA	13.74	2680	3WINTER	NA	NA	NA	NA	NA	NA	Pacifichake_oto_chem_27Jan10.xlsx	NA	NA	NA	NA	NA	NA	NA	NA	NA	NA	NA	NA	NA	NA	NA	NA	NA	NA	NA	NA	NA	NA	NA	NA	NA	NA	NA	NA
87	WDFW	1997	PORT SUSAN	87	WDFW_1997_87_4SUMMER	NA	263	F	2	1995	NA	13.74	2680	4SUMMER	NA	NA	NA	NA	NA	NA	Pacifichake_oto_chem_27Jan10.xlsx	NA	NA	NA	NA	NA	NA	NA	NA	NA	NA	NA	NA	NA	NA	NA	NA	NA	NA	NA	NA	NA	NA	NA	NA	NA	NA	NA	NA
87	WDFW	1997	PORT SUSAN	87	WDFW_1997_87_4WINTER	NA	263	F	2	1995	NA	13.74	2680	4WINTER	NA	NA	NA	NA	NA	NA	Pacifichake_oto_chem_27Jan10.xlsx	NA	NA	NA	NA	NA	NA	NA	NA	NA	NA	NA	NA	NA	NA	NA	NA	NA	NA	NA	NA	NA	NA	NA	NA	NA	NA	NA	NA
87	WDFW	1997	PORT SUSAN	87	WDFW_1997_87_5SUMMER	NA	263	F	2	1995	NA	13.74	2680	5SUMMER	NA	NA	NA	NA	NA	NA	Pacifichake_oto_chem_27Jan10.xlsx	NA	NA	NA	NA	NA	NA	NA	NA	NA	NA	NA	NA	NA	NA	NA	NA	NA	NA	NA	NA	NA	NA	NA	NA	NA	NA	NA	NA
87	WDFW	1997	PORT SUSAN	87	WDFW_1997_87_5WINTER	NA	263	F	2	1995	NA	13.74	2680	5WINTER	NA	NA	NA	NA	NA	NA	Pacifichake_oto_chem_27Jan10.xlsx	NA	NA	NA	NA	NA	NA	NA	NA	NA	NA	NA	NA	NA	NA	NA	NA	NA	NA	NA	NA	NA	NA	NA	NA	NA	NA	NA	NA
88	WDFW	1997	PORT SUSAN	88	WDFW_1997_88_1SUMMER	NA	229	F	3	1994	1994	10.06	2433	1SUMMER	1291	125	125	122.73	122.73	NA	Pacifichake_oto_chem_27Jan10.xlsx	NA	0.054147074	0.01012288	1.841717369	0.004001299	4.76E-05	0.001813759	0.000620222	0.026300915	0.000282877	9.41E-07	0.016524133	0.005650494	0.239612735	0.002577133	8.57E-06	0.122511605	0.024574694	2.724673386	0.012640342	6.62E-05	4.494207157	0.840199071	152.8625416	0.332107776	0.003947714	0.4	-0.09
88	WDFW	1997	PORT SUSAN	88	WDFW_1997_88_1WINTER	NA	229	F	3	1994	1994-95	10.06	2433	1WINTER	1436	143	18	136.22	13.49	NA	Pacifichake_oto_chem_27Jan10.xlsx	NA	0.035574073	0.003589485	1.98942123	0.001757052	4.71E-05	0.00292295	0.000569559	0.045929601	8.38E-05	2.37E-06	0.00924318	0.001801104	0.145242151	0.000265045	7.50E-06	0.049489415	0.005785987	2.254310834	0.002159917	6.00E-05	0.35574073	0.035894848	19.8942123	0.017570519	0.000471155	0.87	-0.61
88	WDFW	1997	PORT SUSAN	88	WDFW_1997_88_2SUMMER	NA	229	F	3	1994	1995	10.06	2433	2SUMMER	1957	209	65	184.7	48.48	NA	Pacifichake_oto_chem_27Jan10.xlsx	NA	0.035037688	0.004714687	1.969822596	0.004642069	4.34E-05	0.001226647	0.000319666	0.037951383	0.000667333	1.61E-06	0.007359885	0.001917995	0.2277083	0.004003996	9.66E-06	0.04946816	0.00925376	2.489202957	0.01606969	6.27E-05	1.261356752	0.169728743	70.91361344	0.167114492	0.001564085	-0.23	1.06
88	WDFW	1997	PORT SUSAN	88	WDFW_1997_88_2WINTER	NA	229	F	3	1994	1995-96	10.06	2433	2WINTER	2119	229	20	199.78	15.08	NA	Pacifichake_oto_chem_27Jan10.xlsx	NA	0.029985804	0.003036493	2.206243994	0.002343129	3.70E-05	0.001434737	0.00016291	0.077092503	0.000121388	2.57E-06	0.004970075	0.000564337	0.267056264	0.000420502	8.89E-06	0.038308468	0.003976843	2.647914366	0.003056954	5.06E-05	0.359829654	0.036437919	26.47492793	0.028117549	0.000443903	-0.83	0.5
88	WDFW	1997	PORT SUSAN	88	WDFW_1997_88_3SUMMER	NA	229	F	3	1994	1996	10.06	2433	3SUMMER	2292	251	22	215.88	16.1	NA	Pacifichake_oto_chem_27Jan10.xlsx	NA	0.032075009	0.008792378	2.277156087	0.003257151	4.80E-05	0.001123934	0.000744873	0.062563078	0.000253263	3.11E-06	0.003893423	0.002580315	0.21672486	0.00087733	1.08E-05	0.039889268	0.012645523	2.69764688	0.004226199	6.83E-05	0.384900112	0.105508538	27.32587304	0.03908581	0.000575448	-0.23	0.58
88	WDFW	1997	PORT SUSAN	88	WDFW_1997_88_3WINTER	NA	229	F	3	1994	1996-97	10.06	2433	3WINTER	2433	268	18	229	13.12	NA	Pacifichake_oto_chem_27Jan10.xlsx	NA	0.054070158	0.009526074	2.115964145	0.002555129	7.29E-05	0.009806744	0.001776307	0.107559349	0.00029328	8.16E-06	0.025946207	0.004699667	0.28457529	0.000775946	2.16E-05	0.10710032	0.014981119	2.446904954	0.004033841	0.000113973	0.378491108	0.066682521	14.81174902	0.017885901	0.000510448	-0.47	0.16
88	WDFW	1997	PORT SUSAN	88	WDFW_1997_88_4SUMMER	NA	229	F	3	1994	NA	10.06	2433	4SUMMER	NA	NA	NA	NA	NA	NA	Pacifichake_oto_chem_27Jan10.xlsx	NA	NA	NA	NA	NA	NA	NA	NA	NA	NA	NA	NA	NA	NA	NA	NA	NA	NA	NA	NA	NA	NA	NA	NA	NA	NA	NA	NA
88	WDFW	1997	PORT SUSAN	88	WDFW_1997_88_4WINTER	NA	229	F	3	1994	NA	10.06	2433	4WINTER	NA	NA	NA	NA	NA	NA	Pacifichake_oto_chem_27Jan10.xlsx	NA	NA	NA	NA	NA	NA	NA	NA	NA	NA	NA	NA	NA	NA	NA	NA	NA	NA	NA	NA	NA	NA	NA	NA	NA	NA	NA	NA
88	WDFW	1997	PORT SUSAN	88	WDFW_1997_88_5SUMMER	NA	229	F	3	1994	NA	10.06	2433	5SUMMER	NA	NA	NA	NA	NA	NA	Pacifichake_oto_chem_27Jan10.xlsx	NA	NA	NA	NA	NA	NA	NA	NA	NA	NA	NA	NA	NA	NA	NA	NA	NA	NA	NA	NA	NA	NA	NA	NA	NA	NA	NA	NA
88	WDFW	1997	PORT SUSAN	88	WDFW_1997_88_5WINTER	NA	229	F	3	1994	NA	10.06	2433	5WINTER	NA	NA	NA	NA	NA	NA	Pacifichake_oto_chem_27Jan10.xlsx	NA	NA	NA	NA	NA	NA	NA	NA	NA	NA	NA	NA	NA	NA	NA	NA	NA	NA	NA	NA	NA	NA	NA	NA	NA	NA	NA	NA
89	WDFW	1997	PORT SUSAN	89	WDFW_1997_89_1SUMMER	NA	241	M	2	1995	1995	NA	2303	1SUMMER	1593	155	155	167.45	167.45	overpolished	Y	overpolished. Use edge only	0.088661744	0.019617061	1.807023235	0.003088439	7.54E-05	0.001692917	0.000758181	0.027267664	0.000180967	1.22E-06	0.017264432	0.007731958	0.278076704	0.001845513	1.25E-05	0.129073354	0.034198086	2.83886742	0.009303064	0.000115082	9.220821417	2.040174322	187.9304164	0.32119762	0.007837237	-0.23	1.06
89	WDFW	1997	PORT SUSAN	89	WDFW_1997_89_1WINTER	NA	241	M	2	1995	1995-96	NA	2303	1WINTER	1752	175	19	183.92	16.47	overpolished	Y	overpolished. Use edge only	0.091550559	0.004903864	1.704840955	0.001456682	7.91E-05	0.003060596	0.000599278	0.062098236	5.86E-05	4.08E-06	0.010150848	0.001987579	0.205956549	0.000194495	1.35E-05	0.103594237	0.008566711	2.060350081	0.001722674	0.00010536	1.007056146	0.053942508	18.7532505	0.016023506	0.000870241	-0.83	0.5
89	WDFW	1997	PORT SUSAN	89	WDFW_1997_89_2SUMMER	NA	241	M	2	1995	1996	NA	2303	2SUMMER	2113	218	44	221.32	37.39	overpolished	Y	overpolished. Use edge only	0.05575921	0.004488494	1.902853912	0.001639909	7.72E-05	0.002064294	0.000724785	0.05382253	0.000102445	2.72E-06	0.010321469	0.003623924	0.26911265	0.000512224	1.36E-05	0.072700419	0.010224731	2.61288483	0.002486243	0.000103418	1.393980257	0.112212347	47.57134781	0.040997728	0.001928977	-0.23	0.58
89	WDFW	1997	PORT SUSAN	89	WDFW_1997_89_2WINTER	NA	241	M	2	1995	1996-97	NA	2303	2WINTER	2303	241	23	241	19.68	overpolished	Y	overpolished. Use edge only	0.044815986	0.007564877	1.818348823	0.001583196	8.53E-05	0.002257868	0.000848116	0.056903849	0.000113074	3.17E-06	0.008140858	0.003057925	0.205169746	0.000407695	1.14E-05	0.061372767	0.012235678	2.198186985	0.00229901	0.000110457	0.582607813	0.098343404	23.6385347	0.020581545	0.001109079	-0.47	0.16
89	WDFW	1997	PORT SUSAN	89	WDFW_1997_89_3SUMMER	NA	241	M	2	1995	NA	NA	2303	3SUMMER	NA	NA	NA	NA	NA	overpolished	Y	overpolished. Use edge only	NA	NA	NA	NA	NA	NA	NA	NA	NA	NA	NA	NA	NA	NA	NA	NA	NA	NA	NA	NA	NA	NA	NA	NA	NA	NA	NA
89	WDFW	1997	PORT SUSAN	89	WDFW_1997_89_3WINTER	NA	241	M	2	1995	NA	NA	2303	3WINTER	NA	NA	NA	NA	NA	overpolished	Y	overpolished. Use edge only	NA	NA	NA	NA	NA	NA	NA	NA	NA	NA	NA	NA	NA	NA	NA	NA	NA	NA	NA	NA	NA	NA	NA	NA	NA	NA	NA
89	WDFW	1997	PORT SUSAN	89	WDFW_1997_89_4SUMMER	NA	241	M	2	1995	NA	NA	2303	4SUMMER	NA	NA	NA	NA	NA	overpolished	Y	overpolished. Use edge only	NA	NA	NA	NA	NA	NA	NA	NA	NA	NA	NA	NA	NA	NA	NA	NA	NA	NA	NA	NA	NA	NA	NA	NA	NA	NA	NA
89	WDFW	1997	PORT SUSAN	89	WDFW_1997_89_4WINTER	NA	241	M	2	1995	NA	NA	2303	4WINTER	NA	NA	NA	NA	NA	overpolished	Y	overpolished. Use edge only	NA	NA	NA	NA	NA	NA	NA	NA	NA	NA	NA	NA	NA	NA	NA	NA	NA	NA	NA	NA	NA	NA	NA	NA	NA	NA	NA
89	WDFW	1997	PORT SUSAN	89	WDFW_1997_89_5SUMMER	NA	241	M	2	1995	NA	NA	2303	5SUMMER	NA	NA	NA	NA	NA	overpolished	Y	overpolished. Use edge only	NA	NA	NA	NA	NA	NA	NA	NA	NA	NA	NA	NA	NA	NA	NA	NA	NA	NA	NA	NA	NA	NA	NA	NA	NA	NA	NA
89	WDFW	1997	PORT SUSAN	89	WDFW_1997_89_5WINTER	NA	241	M	2	1995	NA	NA	2303	5WINTER	NA	NA	NA	NA	NA	overpolished	Y	overpolished. Use edge only	NA	NA	NA	NA	NA	NA	NA	NA	NA	NA	NA	NA	NA	NA	NA	NA	NA	NA	NA	NA	NA	NA	NA	NA	NA	NA	NA
90	WDFW	1997	PORT SUSAN	90	WDFW_1997_90_1SUMMER	NA	236	F	2	1995	1995	NA	2338	1SUMMER	1627	153	153	164.99	164.99	NA	Pacifichake_oto_chem_27Jan10.xlsx	overpolished. Use edge only	0.09649207	0.014971433	1.87662736	0.008674563	0.000127733	0.002448681	0.000879794	0.02812359	0.00041281	3.12E-06	0.025210718	0.009058029	0.289550076	0.004250143	3.21E-05	0.17090481	0.046165937	3.035598533	0.017715265	0.000235179	10.22815938	1.586971847	198.9225001	0.919503713	0.013539653	-0.23	1.06
90	WDFW	1997	PORT SUSAN	90	WDFW_1997_90_1WINTER	NA	236	F	2	1995	1995-96	NA	2338	1WINTER	1777	171	18	179.97	14.98	NA	Pacifichake_oto_chem_27Jan10.xlsx	overpolished. Use edge only	0.050149589	0.001311072	2.156575966	0.001695116	0.000132314	0.002826046	0.000106337	0.115768093	5.93E-05	7.72E-06	0.009372933	0.000352679	0.383959329	0.000196591	2.56E-05	0.063184527	0.001876595	2.735671945	0.002038059	0.000182555	0.551645478	0.014421796	23.72233562	0.018646278	0.001455457	-0.83	0.5
90	WDFW	1997	PORT SUSAN	90	WDFW_1997_90_2SUMMER	NA	236	F	2	1995	1996	NA	2338	2SUMMER	2205	220	50	222.72	42.75	NA	Pacifichake_oto_chem_27Jan10.xlsx	overpolished. Use edge only	0.072726987	0.002142826	2.380314033	0.001825376	0.000168033	0.006617874	0.000258142	0.079755174	9.09E-05	1.59E-05	0.036247589	0.001413899	0.43683708	0.000497816	8.71E-05	0.211781789	0.005739391	3.187172517	0.003066155	0.000412656	2.18180962	0.064284769	71.40942098	0.054761269	0.005040984	-0.23	0.58
90	WDFW	1997	PORT SUSAN	90	WDFW_1997_90_2WINTER	NA	236	F	2	1995	1996-97	NA	2338	2WINTER	2338	236	16	236	13.28	NA	Pacifichake_oto_chem_27Jan10.xlsx	overpolished. Use edge only	0.336349806	0.007990016	2.828616384	0.002032039	0.000633778	0.051077044	0.001335197	0.111047413	9.98E-05	0.000101074	0.144467695	0.003776508	0.314089516	0.000282369	0.00028588	0.624175759	0.015451995	3.12616024	0.002516728	0.001172763	2.690798448	0.063920126	22.62893107	0.01625631	0.005070222	-0.47	0.16
90	WDFW	1997	PORT SUSAN	90	WDFW_1997_90_3SUMMER	NA	236	F	2	1995	NA	NA	2338	3SUMMER	NA	NA	NA	NA	NA	NA	Pacifichake_oto_chem_27Jan10.xlsx	overpolished. Use edge only	NA	NA	NA	NA	NA	NA	NA	NA	NA	NA	NA	NA	NA	NA	NA	NA	NA	NA	NA	NA	NA	NA	NA	NA	NA	NA	NA
90	WDFW	1997	PORT SUSAN	90	WDFW_1997_90_3WINTER	NA	236	F	2	1995	NA	NA	2338	3WINTER	NA	NA	NA	NA	NA	NA	Pacifichake_oto_chem_27Jan10.xlsx	overpolished. Use edge only	NA	NA	NA	NA	NA	NA	NA	NA	NA	NA	NA	NA	NA	NA	NA	NA	NA	NA	NA	NA	NA	NA	NA	NA	NA	NA	NA
90	WDFW	1997	PORT SUSAN	90	WDFW_1997_90_4SUMMER	NA	236	F	2	1995	NA	NA	2338	4SUMMER	NA	NA	NA	NA	NA	NA	Pacifichake_oto_chem_27Jan10.xlsx	overpolished. Use edge only	NA	NA	NA	NA	NA	NA	NA	NA	NA	NA	NA	NA	NA	NA	NA	NA	NA	NA	NA	NA	NA	NA	NA	NA	NA	NA	NA
90	WDFW	1997	PORT SUSAN	90	WDFW_1997_90_4WINTER	NA	236	F	2	1995	NA	NA	2338	4WINTER	NA	NA	NA	NA	NA	NA	Pacifichake_oto_chem_27Jan10.xlsx	overpolished. Use edge only	NA	NA	NA	NA	NA	NA	NA	NA	NA	NA	NA	NA	NA	NA	NA	NA	NA	NA	NA	NA	NA	NA	NA	NA	NA	NA	NA
90	WDFW	1997	PORT SUSAN	90	WDFW_1997_90_5SUMMER	NA	236	F	2	1995	NA	NA	2338	5SUMMER	NA	NA	NA	NA	NA	NA	Pacifichake_oto_chem_27Jan10.xlsx	overpolished. Use edge only	NA	NA	NA	NA	NA	NA	NA	NA	NA	NA	NA	NA	NA	NA	NA	NA	NA	NA	NA	NA	NA	NA	NA	NA	NA	NA	NA
90	WDFW	1997	PORT SUSAN	90	WDFW_1997_90_5WINTER	NA	236	F	2	1995	NA	NA	2338	5WINTER	NA	NA	NA	NA	NA	NA	Pacifichake_oto_chem_27Jan10.xlsx	overpolished. Use edge only	NA	NA	NA	NA	NA	NA	NA	NA	NA	NA	NA	NA	NA	NA	NA	NA	NA	NA	NA	NA	NA	NA	NA	NA	NA	NA	NA
91	WDFW	1997	PORT SUSAN	91	WDFW_1997_91_1SUMMER	NA	228	F	2	1995	1995	NA	2121	1SUMMER	1216	115	115	131.74	131.74	don't ues b/c radii	Pacifichake_oto_chem_27Jan10.xlsx	NA	0.108539879	0.011965007	2.0190613	0.00380656	8.03E-05	0.002304062	0.000546172	0.025398268	0.000315112	4.30E-06	0.020348921	0.004823657	0.224311426	0.002782992	3.80E-05	0.161904452	0.022445306	2.943033084	0.012407969	0.000212121	8.466110533	0.933270554	157.4867814	0.29691169	0.006265196	-0.23	1.06
91	WDFW	1997	PORT SUSAN	91	WDFW_1997_91_1WINTER	NA	228	F	2	1995	1995-96	NA	2121	1WINTER	1364	133	18	147.48	15.74	don't ues b/c radii	Pacifichake_oto_chem_27Jan10.xlsx	NA	0.068904221	0.002745151	2.089638907	0.002048757	6.68E-05	0.00253977	0.000218103	0.061669009	8.05E-05	2.49E-06	0.008031459	0.000689701	0.195014528	0.000254512	7.88E-06	0.075934459	0.003730528	2.340770603	0.002567566	7.47E-05	0.689042208	0.027451513	20.89638907	0.020487573	0.000668258	-0.83	0.5
91	WDFW	1997	PORT SUSAN	91	WDFW_1997_91_2SUMMER	NA	228	F	2	1995	1996	NA	2121	2SUMMER	1941	206	72	208.85	61.37	don't ues b/c radii	Pacifichake_oto_chem_27Jan10.xlsx	NA	0.067692245	0.00789582	1.978214042	0.002273106	6.61E-05	0.002068438	0.000501418	0.032643822	7.72E-05	1.29E-06	0.013081948	0.003171245	0.206457658	0.00048794	8.16E-06	0.09447971	0.015623168	2.501432682	0.00377835	8.65E-05	2.707689784	0.31583278	79.12856168	0.090924233	0.002645302	-0.23	0.58
91	WDFW	1997	PORT SUSAN	91	WDFW_1997_91_2WINTER	NA	228	F	2	1995	1996-97	NA	2121	2WINTER	2121	228	22	228	19.15	don't ues b/c radii	Pacifichake_oto_chem_27Jan10.xlsx	NA	0.048579739	0.001680308	2.086051203	0.001542696	8.12E-05	0.002767943	0.000367167	0.076322779	8.76E-05	5.27E-06	0.006780047	0.000899372	0.186951864	0.000214575	1.29E-05	0.059788798	0.003003997	2.312477099	0.001857842	1.00E-04	0.291478432	0.010081848	12.51630722	0.009256174	0.000487308	-0.47	0.16
91	WDFW	1997	PORT SUSAN	91	WDFW_1997_91_3SUMMER	NA	228	F	2	1995	NA	NA	2121	3SUMMER	NA	NA	NA	NA	NA	don't ues b/c radii	Pacifichake_oto_chem_27Jan10.xlsx	NA	NA	NA	NA	NA	NA	NA	NA	NA	NA	NA	NA	NA	NA	NA	NA	NA	NA	NA	NA	NA	NA	NA	NA	NA	NA	NA	NA
91	WDFW	1997	PORT SUSAN	91	WDFW_1997_91_3WINTER	NA	228	F	2	1995	NA	NA	2121	3WINTER	NA	NA	NA	NA	NA	don't ues b/c radii	Pacifichake_oto_chem_27Jan10.xlsx	NA	NA	NA	NA	NA	NA	NA	NA	NA	NA	NA	NA	NA	NA	NA	NA	NA	NA	NA	NA	NA	NA	NA	NA	NA	NA	NA	NA
91	WDFW	1997	PORT SUSAN	91	WDFW_1997_91_4SUMMER	NA	228	F	2	1995	NA	NA	2121	4SUMMER	NA	NA	NA	NA	NA	don't ues b/c radii	Pacifichake_oto_chem_27Jan10.xlsx	NA	NA	NA	NA	NA	NA	NA	NA	NA	NA	NA	NA	NA	NA	NA	NA	NA	NA	NA	NA	NA	NA	NA	NA	NA	NA	NA	NA
91	WDFW	1997	PORT SUSAN	91	WDFW_1997_91_4WINTER	NA	228	F	2	1995	NA	NA	2121	4WINTER	NA	NA	NA	NA	NA	don't ues b/c radii	Pacifichake_oto_chem_27Jan10.xlsx	NA	NA	NA	NA	NA	NA	NA	NA	NA	NA	NA	NA	NA	NA	NA	NA	NA	NA	NA	NA	NA	NA	NA	NA	NA	NA	NA	NA
91	WDFW	1997	PORT SUSAN	91	WDFW_1997_91_5SUMMER	NA	228	F	2	1995	NA	NA	2121	5SUMMER	NA	NA	NA	NA	NA	don't ues b/c radii	Pacifichake_oto_chem_27Jan10.xlsx	NA	NA	NA	NA	NA	NA	NA	NA	NA	NA	NA	NA	NA	NA	NA	NA	NA	NA	NA	NA	NA	NA	NA	NA	NA	NA	NA	NA
91	WDFW	1997	PORT SUSAN	91	WDFW_1997_91_5WINTER	NA	228	F	2	1995	NA	NA	2121	5WINTER	NA	NA	NA	NA	NA	don't ues b/c radii	Pacifichake_oto_chem_27Jan10.xlsx	NA	NA	NA	NA	NA	NA	NA	NA	NA	NA	NA	NA	NA	NA	NA	NA	NA	NA	NA	NA	NA	NA	NA	NA	NA	NA	NA	NA
92	WDFW	1997	PORT SUSAN	92	WDFW_1997_92_1SUMMER	NA	230	F	2	1995	1995	7.68	1955	1SUMMER	861	81	81	102.56	102.56	NA	NA	NA	NA	NA	NA	NA	NA	NA	NA	NA	NA	NA	NA	NA	NA	NA	NA	NA	NA	NA	NA	NA	NA	NA	NA	NA	NA	-0.23	1.06
92	WDFW	1997	PORT SUSAN	92	WDFW_1997_92_1WINTER	NA	230	F	2	1995	1995-96	7.68	1955	1WINTER	1014	101	21	120.38	17.82	NA	NA	NA	NA	NA	NA	NA	NA	NA	NA	NA	NA	NA	NA	NA	NA	NA	NA	NA	NA	NA	NA	NA	NA	NA	NA	NA	NA	-0.83	0.5
92	WDFW	1997	PORT SUSAN	92	WDFW_1997_92_2SUMMER	NA	230	F	2	1995	1996	7.68	1955	2SUMMER	1764	204	102	207.75	87.37	NA	NA	NA	NA	NA	NA	NA	NA	NA	NA	NA	NA	NA	NA	NA	NA	NA	NA	NA	NA	NA	NA	NA	NA	NA	NA	NA	NA	-0.23	0.58
92	WDFW	1997	PORT SUSAN	92	WDFW_1997_92_2WINTER	NA	230	F	2	1995	1996-97	7.68	1955	2WINTER	1955	230	26	230	22.25	NA	NA	NA	NA	NA	NA	NA	NA	NA	NA	NA	NA	NA	NA	NA	NA	NA	NA	NA	NA	NA	NA	NA	NA	NA	NA	NA	NA	-0.47	0.16
92	WDFW	1997	PORT SUSAN	92	WDFW_1997_92_3SUMMER	NA	230	F	2	1995	NA	7.68	1955	3SUMMER	NA	NA	NA	NA	NA	NA	NA	NA	NA	NA	NA	NA	NA	NA	NA	NA	NA	NA	NA	NA	NA	NA	NA	NA	NA	NA	NA	NA	NA	NA	NA	NA	NA	NA	NA
92	WDFW	1997	PORT SUSAN	92	WDFW_1997_92_3WINTER	NA	230	F	2	1995	NA	7.68	1955	3WINTER	NA	NA	NA	NA	NA	NA	NA	NA	NA	NA	NA	NA	NA	NA	NA	NA	NA	NA	NA	NA	NA	NA	NA	NA	NA	NA	NA	NA	NA	NA	NA	NA	NA	NA	NA
92	WDFW	1997	PORT SUSAN	92	WDFW_1997_92_4SUMMER	NA	230	F	2	1995	NA	7.68	1955	4SUMMER	NA	NA	NA	NA	NA	NA	NA	NA	NA	NA	NA	NA	NA	NA	NA	NA	NA	NA	NA	NA	NA	NA	NA	NA	NA	NA	NA	NA	NA	NA	NA	NA	NA	NA	NA
92	WDFW	1997	PORT SUSAN	92	WDFW_1997_92_4WINTER	NA	230	F	2	1995	NA	7.68	1955	4WINTER	NA	NA	NA	NA	NA	NA	NA	NA	NA	NA	NA	NA	NA	NA	NA	NA	NA	NA	NA	NA	NA	NA	NA	NA	NA	NA	NA	NA	NA	NA	NA	NA	NA	NA	NA
92	WDFW	1997	PORT SUSAN	92	WDFW_1997_92_5SUMMER	NA	230	F	2	1995	NA	7.68	1955	5SUMMER	NA	NA	NA	NA	NA	NA	NA	NA	NA	NA	NA	NA	NA	NA	NA	NA	NA	NA	NA	NA	NA	NA	NA	NA	NA	NA	NA	NA	NA	NA	NA	NA	NA	NA	NA
92	WDFW	1997	PORT SUSAN	92	WDFW_1997_92_5WINTER	NA	230	F	2	1995	NA	7.68	1955	5WINTER	NA	NA	NA	NA	NA	NA	NA	NA	NA	NA	NA	NA	NA	NA	NA	NA	NA	NA	NA	NA	NA	NA	NA	NA	NA	NA	NA	NA	NA	NA	NA	NA	NA	NA	NA
93	WDFW	1997	PORT SUSAN	93	WDFW_1997_93_1SUMMER	NA	221	F	2	1995	1995	7.65	2155	1SUMMER	890	70	70	92.72	92.72	NA	Pacifichake_oto_chem_27Jan10.xlsx	Edge only [] matched edge from whole oto, but not for Mn.	0.069739353	0.007502861	1.953547216	0.003323475	6.45E-05	0.002091373	0.00060032	0.039569726	0.000287949	1.70E-06	0.015510038	0.004452093	0.293456943	0.002135487	1.26E-05	0.112646536	0.015064617	2.928661047	0.01036525	9.16E-05	3.835664404	0.412657342	107.4450969	0.182791133	0.003546419	-0.23	1.06
93	WDFW	1997	PORT SUSAN	93	WDFW_1997_93_1WINTER	NA	221	F	2	1995	1995-96	7.65	2155	1WINTER	996	82	13	103.47	10.75	NA	Pacifichake_oto_chem_27Jan10.xlsx	Edge only [] matched edge from whole oto, but not for Mn.	0.035192214	0.002194948	2.010959015	0.001551274	7.77E-05	0.001750641	0.000507991	0.093002579	9.89E-05	1.59E-05	0.004951559	0.001436815	0.263051017	0.000279689	4.51E-05	0.044941491	0.004664249	2.379926049	0.00214705	0.000188983	0.281537714	0.017559585	16.08767212	0.012410194	0.000621591	-0.83	0.5
93	WDFW	1997	PORT SUSAN	93	WDFW_1997_93_2SUMMER	NA	221	F	2	1995	1996	7.65	2155	2SUMMER	1943	196	113	199.5	96.03	NA	Pacifichake_oto_chem_27Jan10.xlsx	Edge only [] matched edge from whole oto, but not for Mn.	0.074937498	0.010602806	1.891257566	0.004314735	7.61E-05	0.002127561	0.000642401	0.033324264	0.000336812	1.86E-06	0.017152946	0.0051792	0.268668804	0.002715466	1.50E-05	0.168357531	0.027018936	2.724004862	0.014513437	0.000107723	4.870937363	0.689182396	122.9317418	0.280457799	0.004946552	-0.23	0.58
93	WDFW	1997	PORT SUSAN	93	WDFW_1997_93_2WINTER	NA	221	F	2	1995	1996-97	7.65	2155	2WINTER	2155	221	25	221	21.5	NA	Pacifichake_oto_chem_27Jan10.xlsx	Edge only [] matched edge from whole oto, but not for Mn.	0.060779768	0.003081303	1.828578663	0.001847541	9.73E-05	0.009292321	0.000472869	0.060932179	6.13E-05	3.42E-06	0.030819141	0.001568328	0.202089175	0.000203204	1.13E-05	0.150259275	0.005453302	2.219547482	0.002079384	0.000118168	0.66857745	0.03389433	20.11436529	0.02032295	0.001070839	-0.47	0.16
93	WDFW	1997	PORT SUSAN	93	WDFW_1997_93_3SUMMER	NA	221	F	2	1995	NA	7.65	2155	3SUMMER	NA	NA	NA	NA	NA	NA	Pacifichake_oto_chem_27Jan10.xlsx	Edge only [] matched edge from whole oto, but not for Mn.	NA	NA	NA	NA	NA	NA	NA	NA	NA	NA	NA	NA	NA	NA	NA	NA	NA	NA	NA	NA	NA	NA	NA	NA	NA	NA	NA
93	WDFW	1997	PORT SUSAN	93	WDFW_1997_93_3WINTER	NA	221	F	2	1995	NA	7.65	2155	3WINTER	NA	NA	NA	NA	NA	NA	Pacifichake_oto_chem_27Jan10.xlsx	Edge only [] matched edge from whole oto, but not for Mn.	NA	NA	NA	NA	NA	NA	NA	NA	NA	NA	NA	NA	NA	NA	NA	NA	NA	NA	NA	NA	NA	NA	NA	NA	NA	NA	NA
93	WDFW	1997	PORT SUSAN	93	WDFW_1997_93_4SUMMER	NA	221	F	2	1995	NA	7.65	2155	4SUMMER	NA	NA	NA	NA	NA	NA	Pacifichake_oto_chem_27Jan10.xlsx	Edge only [] matched edge from whole oto, but not for Mn.	NA	NA	NA	NA	NA	NA	NA	NA	NA	NA	NA	NA	NA	NA	NA	NA	NA	NA	NA	NA	NA	NA	NA	NA	NA	NA	NA
93	WDFW	1997	PORT SUSAN	93	WDFW_1997_93_4WINTER	NA	221	F	2	1995	NA	7.65	2155	4WINTER	NA	NA	NA	NA	NA	NA	Pacifichake_oto_chem_27Jan10.xlsx	Edge only [] matched edge from whole oto, but not for Mn.	NA	NA	NA	NA	NA	NA	NA	NA	NA	NA	NA	NA	NA	NA	NA	NA	NA	NA	NA	NA	NA	NA	NA	NA	NA	NA	NA
93	WDFW	1997	PORT SUSAN	93	WDFW_1997_93_5SUMMER	NA	221	F	2	1995	NA	7.65	2155	5SUMMER	NA	NA	NA	NA	NA	NA	Pacifichake_oto_chem_27Jan10.xlsx	Edge only [] matched edge from whole oto, but not for Mn.	NA	NA	NA	NA	NA	NA	NA	NA	NA	NA	NA	NA	NA	NA	NA	NA	NA	NA	NA	NA	NA	NA	NA	NA	NA	NA	NA
93	WDFW	1997	PORT SUSAN	93	WDFW_1997_93_5WINTER	NA	221	F	2	1995	NA	7.65	2155	5WINTER	NA	NA	NA	NA	NA	NA	Pacifichake_oto_chem_27Jan10.xlsx	Edge only [] matched edge from whole oto, but not for Mn.	NA	NA	NA	NA	NA	NA	NA	NA	NA	NA	NA	NA	NA	NA	NA	NA	NA	NA	NA	NA	NA	NA	NA	NA	NA	NA	NA
94	WDFW	1997	PORT SUSAN	94	WDFW_1997_94_1SUMMER	NA	215	F	2	1995	1995	8.81	2079	1SUMMER	1148	102.21	102.21	119.82	119.82	NA	Pacifichake_oto_chem_27Jan10.xlsx	NA	0.10802265	0.009797407	1.842845575	0.003177629	0.000101353	0.005253552	0.000607919	0.031368451	0.000278236	2.47E-06	0.044886372	0.00519406	0.268012166	0.00237725	2.11E-05	0.310767659	0.022473042	2.58067027	0.010580499	0.000158586	7.885653421	0.71521069	134.527727	0.231966937	0.007398773	-0.23	1.06
94	WDFW	1997	PORT SUSAN	94	WDFW_1997_94_1WINTER	NA	215	F	2	1995	1995-96	8.81	2079	1WINTER	1267	116.62	14.42	131.99	12.17	NA	Pacifichake_oto_chem_27Jan10.xlsx	NA	0.056054765	0.001730488	1.974960321	0.001574181	6.92E-05	0.005452356	0.000246993	0.128965561	8.33E-05	3.98E-06	0.015421592	0.000698602	0.36476969	0.000235474	1.12E-05	0.081163736	0.002878952	2.732832725	0.001928743	9.38E-05	0.448438123	0.013843907	15.79968257	0.012593447	0.000553592	-0.83	0.5
94	WDFW	1997	PORT SUSAN	94	WDFW_1997_94_2SUMMER	NA	215	F	2	1995	1996	8.81	2079	2SUMMER	1860	188.47	71.84	192.61	60.62	NA	Pacifichake_oto_chem_27Jan10.xlsx	NA	0.063974897	0.008913895	1.877365892	0.0032408	7.21E-05	0.001896821	0.000362929	0.040971007	0.000351513	1.98E-06	0.012292803	0.002352047	0.265522469	0.002278066	1.28E-05	0.108441432	0.013433225	2.595584338	0.011537673	0.000111141	2.686945654	0.374383581	78.84936744	0.136113583	0.003028941	-0.23	0.58
94	WDFW	1997	PORT SUSAN	94	WDFW_1997_94_2WINTER	NA	215	F	2	1995	1996-97	8.81	2079	2WINTER	2079	215	26.53	215	22.39	NA	Pacifichake_oto_chem_27Jan10.xlsx	NA	0.042556921	0.004257743	1.710962338	0.001649401	0.000115427	0.002986257	0.00078807	0.083810112	8.66E-05	8.25E-06	0.009904292	0.002613733	0.277966695	0.000287091	2.74E-05	0.055457495	0.008548564	2.305743108	0.002108004	0.000167056	0.468126129	0.046835172	18.82058572	0.018143412	0.001269697	-0.47	0.16
94	WDFW	1997	PORT SUSAN	94	WDFW_1997_94_3SUMMER	NA	215	F	2	1995	NA	8.81	2079	3SUMMER	NA	NA	NA	NA	NA	NA	Pacifichake_oto_chem_27Jan10.xlsx	NA	NA	NA	NA	NA	NA	NA	NA	NA	NA	NA	NA	NA	NA	NA	NA	NA	NA	NA	NA	NA	NA	NA	NA	NA	NA	NA	NA
94	WDFW	1997	PORT SUSAN	94	WDFW_1997_94_3WINTER	NA	215	F	2	1995	NA	8.81	2079	3WINTER	NA	NA	NA	NA	NA	NA	Pacifichake_oto_chem_27Jan10.xlsx	NA	NA	NA	NA	NA	NA	NA	NA	NA	NA	NA	NA	NA	NA	NA	NA	NA	NA	NA	NA	NA	NA	NA	NA	NA	NA	NA	NA
94	WDFW	1997	PORT SUSAN	94	WDFW_1997_94_4SUMMER	NA	215	F	2	1995	NA	8.81	2079	4SUMMER	NA	NA	NA	NA	NA	NA	Pacifichake_oto_chem_27Jan10.xlsx	NA	NA	NA	NA	NA	NA	NA	NA	NA	NA	NA	NA	NA	NA	NA	NA	NA	NA	NA	NA	NA	NA	NA	NA	NA	NA	NA	NA
94	WDFW	1997	PORT SUSAN	94	WDFW_1997_94_4WINTER	NA	215	F	2	1995	NA	8.81	2079	4WINTER	NA	NA	NA	NA	NA	NA	Pacifichake_oto_chem_27Jan10.xlsx	NA	NA	NA	NA	NA	NA	NA	NA	NA	NA	NA	NA	NA	NA	NA	NA	NA	NA	NA	NA	NA	NA	NA	NA	NA	NA	NA	NA
94	WDFW	1997	PORT SUSAN	94	WDFW_1997_94_5SUMMER	NA	215	F	2	1995	NA	8.81	2079	5SUMMER	NA	NA	NA	NA	NA	NA	Pacifichake_oto_chem_27Jan10.xlsx	NA	NA	NA	NA	NA	NA	NA	NA	NA	NA	NA	NA	NA	NA	NA	NA	NA	NA	NA	NA	NA	NA	NA	NA	NA	NA	NA	NA
94	WDFW	1997	PORT SUSAN	94	WDFW_1997_94_5WINTER	NA	215	F	2	1995	NA	8.81	2079	5WINTER	NA	NA	NA	NA	NA	NA	Pacifichake_oto_chem_27Jan10.xlsx	NA	NA	NA	NA	NA	NA	NA	NA	NA	NA	NA	NA	NA	NA	NA	NA	NA	NA	NA	NA	NA	NA	NA	NA	NA	NA	NA	NA
95	WDFW	1997	PORT SUSAN	95	WDFW_1997_95_1SUMMER	NA	245	F	2	1995	1995	8.78	2148	1SUMMER	963	89	89	111.11	111.11	NA	Pacifichake_oto_chem_26Jan10.xlsx	NA	0.110063984	0.006524175	1.959014679	0.004436412	5.42E-05	0.00195253	0.000377652	0.036504249	0.00025416	1.18E-06	0.015124234	0.002925282	0.282760699	0.001968713	9.11E-06	0.158155528	0.012356287	3.349320321	0.00943701	7.60E-05	6.60383902	0.391450485	117.5408808	0.26618472	0.00324919	-0.23	1.06
95	WDFW	1997	PORT SUSAN	95	WDFW_1997_95_1WINTER	NA	245	F	2	1995	1995-96	8.78	2148	1WINTER	1275	130	41	146.36	35.25	NA	Pacifichake_oto_chem_26Jan10.xlsx	NA	0.10821405	0.003872889	1.808225079	0.001539889	5.31E-05	0.005132751	0.000580889	0.037231879	3.36E-05	2.28E-06	0.024074737	0.002724611	0.174632992	0.000157787	1.07E-05	0.179095085	0.010857648	2.167086444	0.001846958	7.57E-05	2.38070911	0.085203564	39.78095173	0.03387755	0.001168564	-0.83	0.5
95	WDFW	1997	PORT SUSAN	95	WDFW_1997_95_2SUMMER	NA	245	F	2	1995	1996	8.78	2148	2SUMMER	1910	214	83	218.11	71.75	NA	Pacifichake_oto_chem_26Jan10.xlsx	NA	0.104850779	0.007366339	1.82259736	0.002593085	5.06E-05	0.00334131	0.000511712	0.041915195	0.000164527	1.57E-06	0.022163745	0.00339431	0.278033948	0.001091346	1.04E-05	0.153562483	0.013454887	3.156655547	0.004801492	8.22E-05	4.613434296	0.324118902	80.19428384	0.114095757	0.002227336	-0.23	0.58
95	WDFW	1997	PORT SUSAN	95	WDFW_1997_95_2WINTER	NA	245	F	2	1995	1996-97	8.78	2148	2WINTER	2148	245	31	245	26.89	NA	Pacifichake_oto_chem_26Jan10.xlsx	NA	0.134112558	0.003737925	2.065725003	0.001752931	5.79E-05	0.006474274	0.000462224	0.062804612	7.94E-05	2.66E-06	0.026694117	0.001905799	0.258950048	0.000327523	1.10E-05	0.193477832	0.0070629	2.426660602	0.002599947	9.06E-05	2.27991349	0.063544724	35.11732505	0.029799834	0.000983886	-0.47	0.16
95	WDFW	1997	PORT SUSAN	95	WDFW_1997_95_3SUMMER	NA	245	F	2	1995	NA	8.78	2148	3SUMMER	NA	NA	NA	NA	NA	NA	Pacifichake_oto_chem_26Jan10.xlsx	NA	NA	NA	NA	NA	NA	NA	NA	NA	NA	NA	NA	NA	NA	NA	NA	NA	NA	NA	NA	NA	NA	NA	NA	NA	NA	NA	NA
95	WDFW	1997	PORT SUSAN	95	WDFW_1997_95_3WINTER	NA	245	F	2	1995	NA	8.78	2148	3WINTER	NA	NA	NA	NA	NA	NA	Pacifichake_oto_chem_26Jan10.xlsx	NA	NA	NA	NA	NA	NA	NA	NA	NA	NA	NA	NA	NA	NA	NA	NA	NA	NA	NA	NA	NA	NA	NA	NA	NA	NA	NA	NA
95	WDFW	1997	PORT SUSAN	95	WDFW_1997_95_4SUMMER	NA	245	F	2	1995	NA	8.78	2148	4SUMMER	NA	NA	NA	NA	NA	NA	Pacifichake_oto_chem_26Jan10.xlsx	NA	NA	NA	NA	NA	NA	NA	NA	NA	NA	NA	NA	NA	NA	NA	NA	NA	NA	NA	NA	NA	NA	NA	NA	NA	NA	NA	NA
95	WDFW	1997	PORT SUSAN	95	WDFW_1997_95_4WINTER	NA	245	F	2	1995	NA	8.78	2148	4WINTER	NA	NA	NA	NA	NA	NA	Pacifichake_oto_chem_26Jan10.xlsx	NA	NA	NA	NA	NA	NA	NA	NA	NA	NA	NA	NA	NA	NA	NA	NA	NA	NA	NA	NA	NA	NA	NA	NA	NA	NA	NA	NA
95	WDFW	1997	PORT SUSAN	95	WDFW_1997_95_5SUMMER	NA	245	F	2	1995	NA	8.78	2148	5SUMMER	NA	NA	NA	NA	NA	NA	Pacifichake_oto_chem_26Jan10.xlsx	NA	NA	NA	NA	NA	NA	NA	NA	NA	NA	NA	NA	NA	NA	NA	NA	NA	NA	NA	NA	NA	NA	NA	NA	NA	NA	NA	NA
95	WDFW	1997	PORT SUSAN	95	WDFW_1997_95_5WINTER	NA	245	F	2	1995	NA	8.78	2148	5WINTER	NA	NA	NA	NA	NA	NA	Pacifichake_oto_chem_26Jan10.xlsx	NA	NA	NA	NA	NA	NA	NA	NA	NA	NA	NA	NA	NA	NA	NA	NA	NA	NA	NA	NA	NA	NA	NA	NA	NA	NA	NA	NA
96	WDFW	1997	PORT SUSAN	96	WDFW_1997_96_1SUMMER	NA	218	M	2	1995	1995	10.74	2258	1SUMMER	1365	117	117	132.8	132.8	NA	Pacifichake_oto_chem_27Jan10.xlsx	Edge only [] matched edge from whole oto.	0.115156208	0.014114094	1.984272674	0.004811813	8.78E-05	0.004501857	0.000824585	0.030048652	0.000366329	2.28E-06	0.04223116	0.007735289	0.281881346	0.003436472	2.14E-05	0.326738101	0.036218105	2.847206958	0.016902309	0.000143465	10.13374628	1.242040251	174.6159953	0.423439549	0.007724076	-0.23	1.06
96	WDFW	1997	PORT SUSAN	96	WDFW_1997_96_1WINTER	NA	218	M	2	1995	1995-96	10.74	2258	1WINTER	1456	127	10	141.48	8.68	NA	Pacifichake_oto_chem_27Jan10.xlsx	Edge only [] matched edge from whole oto.	0.047791022	0.002776057	2.177635303	0.001711026	7.91E-05	0.002163282	0.000170791	0.115413494	5.74E-05	5.50E-06	0.005723506	0.00045187	0.305355402	0.000151848	1.46E-05	0.059032672	0.003453139	2.61594058	0.001947112	0.000102136	0.334537151	0.019432402	15.24344712	0.011977183	0.000553983	-0.83	0.5
96	WDFW	1997	PORT SUSAN	96	WDFW_1997_96_2SUMMER	NA	218	M	2	1995	1996	10.74	2258	2SUMMER	2080	198	70	201.02	59.54	NA	Pacifichake_oto_chem_27Jan10.xlsx	Edge only [] matched edge from whole oto.	0.063392609	0.014713602	2.111716588	0.003884937	9.89E-05	0.001879859	0.001073279	0.032012966	0.000252118	4.38E-06	0.012327061	0.007037962	0.209923059	0.001653245	2.87E-05	0.102296933	0.030477965	2.649327691	0.008467162	0.000179525	2.725882187	0.6326849	90.80381328	0.167052295	0.004254698	-0.23	0.58
96	WDFW	1997	PORT SUSAN	96	WDFW_1997_96_2WINTER	NA	218	M	2	1995	1996-97	10.74	2258	2WINTER	2258	218	20	218	16.98	NA	Pacifichake_oto_chem_27Jan10.xlsx	Edge only [] matched edge from whole oto.	0.071255604	0.003458649	2.171210559	0.001969726	0.00026722	0.012507242	0.000540335	0.076718087	6.50E-05	4.17E-05	0.039551372	0.001708688	0.242603893	0.000205593	0.000131929	0.170219536	0.00624611	2.51696094	0.002308128	0.000581626	0.712556037	0.034586495	21.71210559	0.019697261	0.002672204	-0.47	0.16
96	WDFW	1997	PORT SUSAN	96	WDFW_1997_96_3SUMMER	NA	218	M	2	1995	NA	10.74	2258	3SUMMER	NA	NA	NA	NA	NA	NA	Pacifichake_oto_chem_27Jan10.xlsx	Edge only [] matched edge from whole oto.	NA	NA	NA	NA	NA	NA	NA	NA	NA	NA	NA	NA	NA	NA	NA	NA	NA	NA	NA	NA	NA	NA	NA	NA	NA	NA	NA
96	WDFW	1997	PORT SUSAN	96	WDFW_1997_96_3WINTER	NA	218	M	2	1995	NA	10.74	2258	3WINTER	NA	NA	NA	NA	NA	NA	Pacifichake_oto_chem_27Jan10.xlsx	Edge only [] matched edge from whole oto.	NA	NA	NA	NA	NA	NA	NA	NA	NA	NA	NA	NA	NA	NA	NA	NA	NA	NA	NA	NA	NA	NA	NA	NA	NA	NA	NA
96	WDFW	1997	PORT SUSAN	96	WDFW_1997_96_4SUMMER	NA	218	M	2	1995	NA	10.74	2258	4SUMMER	NA	NA	NA	NA	NA	NA	Pacifichake_oto_chem_27Jan10.xlsx	Edge only [] matched edge from whole oto.	NA	NA	NA	NA	NA	NA	NA	NA	NA	NA	NA	NA	NA	NA	NA	NA	NA	NA	NA	NA	NA	NA	NA	NA	NA	NA	NA
96	WDFW	1997	PORT SUSAN	96	WDFW_1997_96_4WINTER	NA	218	M	2	1995	NA	10.74	2258	4WINTER	NA	NA	NA	NA	NA	NA	Pacifichake_oto_chem_27Jan10.xlsx	Edge only [] matched edge from whole oto.	NA	NA	NA	NA	NA	NA	NA	NA	NA	NA	NA	NA	NA	NA	NA	NA	NA	NA	NA	NA	NA	NA	NA	NA	NA	NA	NA
96	WDFW	1997	PORT SUSAN	96	WDFW_1997_96_5SUMMER	NA	218	M	2	1995	NA	10.74	2258	5SUMMER	NA	NA	NA	NA	NA	NA	Pacifichake_oto_chem_27Jan10.xlsx	Edge only [] matched edge from whole oto.	NA	NA	NA	NA	NA	NA	NA	NA	NA	NA	NA	NA	NA	NA	NA	NA	NA	NA	NA	NA	NA	NA	NA	NA	NA	NA	NA
96	WDFW	1997	PORT SUSAN	96	WDFW_1997_96_5WINTER	NA	218	M	2	1995	NA	10.74	2258	5WINTER	NA	NA	NA	NA	NA	NA	Pacifichake_oto_chem_27Jan10.xlsx	Edge only [] matched edge from whole oto.	NA	NA	NA	NA	NA	NA	NA	NA	NA	NA	NA	NA	NA	NA	NA	NA	NA	NA	NA	NA	NA	NA	NA	NA	NA	NA	NA
97	WDFW	1997	PORT SUSAN	97	WDFW_1997_97_1SUMMER	NA	239	M	2	1995	1995	8.58	2243	1SUMMER	1698	172	172	181.51	181.51	NA	Pacifichake_oto_chem_26Jan10.xlsx	NA	0.102702609	0.014040825	1.948656272	0.004024779	6.14E-05	0.002447097	0.00074188	0.022476228	0.000241761	2.18E-06	0.025781768	0.007816196	0.236801754	0.002547111	2.30E-05	0.186049224	0.034841562	2.662945371	0.010533982	0.000163455	11.39998963	1.55853159	216.3008462	0.446750483	0.006810226	-0.23	1.06
97	WDFW	1997	PORT SUSAN	97	WDFW_1997_97_1WINTER	NA	239	M	2	1995	1995-96	8.58	2243	1WINTER	1839	189	17	196.39	14.87	NA	Pacifichake_oto_chem_26Jan10.xlsx	NA	0.032016732	0.003265053	1.940271654	0.001667984	4.27E-05	0.002327081	0.00054379	0.07350549	8.66E-05	2.97E-06	0.007358876	0.001719616	0.232444768	0.000273898	9.40E-06	0.045070617	0.005430548	2.452191957	0.002056385	6.03E-05	0.320167318	0.032650526	19.40271654	0.01667984	0.000427106	-0.83	0.5
97	WDFW	1997	PORT SUSAN	97	WDFW_1997_97_2SUMMER	NA	239	M	2	1995	1996	8.58	2243	2SUMMER	2085	220	30	222.33	25.95	NA	Pacifichake_oto_chem_26Jan10.xlsx	NA	0.053607294	0.011991398	2.043238049	0.003319162	6.43E-05	0.001802773	0.000498716	0.044618093	0.000187492	1.99E-06	0.007433025	0.002056257	0.18396511	0.000773048	8.19E-06	0.067782216	0.016135683	2.49264419	0.005210327	8.15E-05	0.911323996	0.203853766	34.73504683	0.056425757	0.001093361	-0.23	0.58
97	WDFW	1997	PORT SUSAN	97	WDFW_1997_97_2WINTER	NA	239	M	2	1995	1996-97	8.58	2243	2WINTER	2243	239	19	239	16.67	NA	Pacifichake_oto_chem_26Jan10.xlsx	NA	0.045717994	0.010493771	1.845365151	0.002859307	5.93E-05	0.001650029	0.000832138	0.045266475	0.000227288	2.29E-06	0.005472528	0.002759891	0.150131913	0.000753828	7.59E-06	0.055759757	0.016184585	2.014466491	0.004191253	7.30E-05	0.502897938	0.115431478	20.29901666	0.031452373	0.000652629	-0.47	0.16
97	WDFW	1997	PORT SUSAN	97	WDFW_1997_97_3SUMMER	NA	239	M	2	1995	NA	8.58	2243	3SUMMER	NA	NA	NA	NA	NA	NA	Pacifichake_oto_chem_26Jan10.xlsx	NA	NA	NA	NA	NA	NA	NA	NA	NA	NA	NA	NA	NA	NA	NA	NA	NA	NA	NA	NA	NA	NA	NA	NA	NA	NA	NA	NA
97	WDFW	1997	PORT SUSAN	97	WDFW_1997_97_3WINTER	NA	239	M	2	1995	NA	8.58	2243	3WINTER	NA	NA	NA	NA	NA	NA	Pacifichake_oto_chem_26Jan10.xlsx	NA	NA	NA	NA	NA	NA	NA	NA	NA	NA	NA	NA	NA	NA	NA	NA	NA	NA	NA	NA	NA	NA	NA	NA	NA	NA	NA	NA
97	WDFW	1997	PORT SUSAN	97	WDFW_1997_97_4SUMMER	NA	239	M	2	1995	NA	8.58	2243	4SUMMER	NA	NA	NA	NA	NA	NA	Pacifichake_oto_chem_26Jan10.xlsx	NA	NA	NA	NA	NA	NA	NA	NA	NA	NA	NA	NA	NA	NA	NA	NA	NA	NA	NA	NA	NA	NA	NA	NA	NA	NA	NA	NA
97	WDFW	1997	PORT SUSAN	97	WDFW_1997_97_4WINTER	NA	239	M	2	1995	NA	8.58	2243	4WINTER	NA	NA	NA	NA	NA	NA	Pacifichake_oto_chem_26Jan10.xlsx	NA	NA	NA	NA	NA	NA	NA	NA	NA	NA	NA	NA	NA	NA	NA	NA	NA	NA	NA	NA	NA	NA	NA	NA	NA	NA	NA	NA
97	WDFW	1997	PORT SUSAN	97	WDFW_1997_97_5SUMMER	NA	239	M	2	1995	NA	8.58	2243	5SUMMER	NA	NA	NA	NA	NA	NA	Pacifichake_oto_chem_26Jan10.xlsx	NA	NA	NA	NA	NA	NA	NA	NA	NA	NA	NA	NA	NA	NA	NA	NA	NA	NA	NA	NA	NA	NA	NA	NA	NA	NA	NA	NA
97	WDFW	1997	PORT SUSAN	97	WDFW_1997_97_5WINTER	NA	239	M	2	1995	NA	8.58	2243	5WINTER	NA	NA	NA	NA	NA	NA	Pacifichake_oto_chem_26Jan10.xlsx	NA	NA	NA	NA	NA	NA	NA	NA	NA	NA	NA	NA	NA	NA	NA	NA	NA	NA	NA	NA	NA	NA	NA	NA	NA	NA	NA	NA
98	WDFW	1997	PORT SUSAN	98	WDFW_1997_98_1SUMMER	NA	253	M	2	1995	1995	9.91	2346	1SUMMER	1500	148	148	162.63	162.63	NA	Pacifichake_oto_chem_27Jan10.xlsx	NA	0.092186117	0.015431781	1.979639741	0.002331405	5.83E-05	0.002394963	0.000861851	0.025177804	7.63E-05	1.94E-06	0.023708926	0.008531889	0.249247543	0.000755256	1.92E-05	0.131258797	0.031370199	2.793659508	0.003947528	0.000145546	9.034239473	1.512314583	194.0046946	0.228477643	0.005709131	-0.23	1.06
98	WDFW	1997	PORT SUSAN	98	WDFW_1997_98_1WINTER	NA	253	M	2	1995	1995-96	9.91	2346	1WINTER	1668	169	21	180.57	17.95	NA	Pacifichake_oto_chem_27Jan10.xlsx	NA	0.051496106	0.007334302	1.882542795	0.00154664	6.36E-05	0.003120087	0.000636075	0.0574273	8.33E-05	2.92E-06	0.010348157	0.002109622	0.190464808	0.000276161	9.67E-06	0.074464078	0.012025937	2.343653801	0.002138258	8.21E-05	0.566457168	0.080677322	20.70797075	0.017013037	0.000699184	-0.83	0.5
98	WDFW	1997	PORT SUSAN	98	WDFW_1997_98_2SUMMER	NA	253	M	2	1995	1996	9.91	2346	2SUMMER	2074	219	50	223.94	43.37	NA	Pacifichake_oto_chem_27Jan10.xlsx	NA	0.05276972	0.010164623	1.833606192	0.002373908	7.71E-05	0.002058731	0.000783451	0.028124403	0.00015376	4.87E-06	0.011086608	0.004219012	0.151454544	0.000828022	2.62E-05	0.075067501	0.022510997	2.228930189	0.004145561	0.000175648	1.530321866	0.294774058	53.17457957	0.068843333	0.002234888	-0.23	0.58
98	WDFW	1997	PORT SUSAN	98	WDFW_1997_98_2WINTER	NA	253	M	2	1995	1996-97	9.91	2346	2WINTER	2346	253	34	253	29.06	NA	Pacifichake_oto_chem_27Jan10.xlsx	NA	0.048681784	0.002419731	2.169558472	0.001292721	0.000201761	0.003098554	0.000385716	0.152062893	5.33E-05	3.01E-05	0.007589877	0.000944808	0.372476495	0.000130561	7.38E-05	0.058944046	0.003747261	2.786327046	0.001432214	0.000323619	0.292090703	0.014518387	13.01735083	0.007756324	0.001210566	-0.47	0.16
98	WDFW	1997	PORT SUSAN	98	WDFW_1997_98_3SUMMER	NA	253	M	2	1995	NA	9.91	2346	3SUMMER	NA	NA	NA	NA	NA	NA	Pacifichake_oto_chem_27Jan10.xlsx	NA	NA	NA	NA	NA	NA	NA	NA	NA	NA	NA	NA	NA	NA	NA	NA	NA	NA	NA	NA	NA	NA	NA	NA	NA	NA	NA	NA
98	WDFW	1997	PORT SUSAN	98	WDFW_1997_98_3WINTER	NA	253	M	2	1995	NA	9.91	2346	3WINTER	NA	NA	NA	NA	NA	NA	Pacifichake_oto_chem_27Jan10.xlsx	NA	NA	NA	NA	NA	NA	NA	NA	NA	NA	NA	NA	NA	NA	NA	NA	NA	NA	NA	NA	NA	NA	NA	NA	NA	NA	NA	NA
98	WDFW	1997	PORT SUSAN	98	WDFW_1997_98_4SUMMER	NA	253	M	2	1995	NA	9.91	2346	4SUMMER	NA	NA	NA	NA	NA	NA	Pacifichake_oto_chem_27Jan10.xlsx	NA	NA	NA	NA	NA	NA	NA	NA	NA	NA	NA	NA	NA	NA	NA	NA	NA	NA	NA	NA	NA	NA	NA	NA	NA	NA	NA	NA
98	WDFW	1997	PORT SUSAN	98	WDFW_1997_98_4WINTER	NA	253	M	2	1995	NA	9.91	2346	4WINTER	NA	NA	NA	NA	NA	NA	Pacifichake_oto_chem_27Jan10.xlsx	NA	NA	NA	NA	NA	NA	NA	NA	NA	NA	NA	NA	NA	NA	NA	NA	NA	NA	NA	NA	NA	NA	NA	NA	NA	NA	NA	NA
98	WDFW	1997	PORT SUSAN	98	WDFW_1997_98_5SUMMER	NA	253	M	2	1995	NA	9.91	2346	5SUMMER	NA	NA	NA	NA	NA	NA	Pacifichake_oto_chem_27Jan10.xlsx	NA	NA	NA	NA	NA	NA	NA	NA	NA	NA	NA	NA	NA	NA	NA	NA	NA	NA	NA	NA	NA	NA	NA	NA	NA	NA	NA	NA
98	WDFW	1997	PORT SUSAN	98	WDFW_1997_98_5WINTER	NA	253	M	2	1995	NA	9.91	2346	5WINTER	NA	NA	NA	NA	NA	NA	Pacifichake_oto_chem_27Jan10.xlsx	NA	NA	NA	NA	NA	NA	NA	NA	NA	NA	NA	NA	NA	NA	NA	NA	NA	NA	NA	NA	NA	NA	NA	NA	NA	NA	NA	NA
99	WDFW	1997	PORT SUSAN	99	WDFW_1997_99_1SUMMER	NA	237	F	2	1995	1995	9.42	2150	1SUMMER	1415	143	143	156.79	156.79	NA	Pacifichake_oto_chem_26Jan10.xlsx	core broken, maybe just use edge	0.19711106	0.006234467	1.820878734	0.003783757	8.83E-05	0.011894501	0.000516836	0.018732532	0.000190953	2.87E-06	0.114088047	0.00495732	0.179676137	0.001831555	2.76E-05	0.481433106	0.018786226	2.447607835	0.007363351	0.000151682	18.13421748	0.573570949	167.5208436	0.348105633	0.008128036	-0.23	1.06
99	WDFW	1997	PORT SUSAN	99	WDFW_1997_99_1WINTER	NA	237	F	2	1995	1995-96	9.42	2150	1WINTER	1571	163	20	173.81	17.02	NA	Pacifichake_oto_chem_26Jan10.xlsx	core broken, maybe just use edge	0.160443554	0.001702619	1.828364152	0.001647001	0.000100514	0.021995426	0.000290548	0.054369701	5.00E-05	9.82E-06	0.072950577	0.000963639	0.180323899	0.000165766	3.26E-05	0.32679729	0.003472567	2.052076449	0.001915025	0.000175141	1.764879098	0.018728808	20.11200567	0.018117007	0.001105651	-0.83	0.5
99	WDFW	1997	PORT SUSAN	99	WDFW_1997_99_2SUMMER	NA	237	F	2	1995	1996	9.42	2150	2SUMMER	1992	217	54	219.76	45.95	NA	Pacifichake_oto_chem_26Jan10.xlsx	core broken, maybe just use edge	0.244955933	0.001742868	1.9917823	0.003002204	0.000102577	0.008190293	8.86E-05	0.057422875	0.000116967	4.46E-06	0.044106075	0.000477202	0.309231643	0.000629885	2.40E-05	0.332078408	0.002673657	2.919066195	0.004252968	0.000162942	7.103722046	0.050543178	57.76168671	0.087063915	0.002974729	-0.23	0.58
99	WDFW	1997	PORT SUSAN	99	WDFW_1997_99_2WINTER	NA	237	F	2	1995	1996-97	9.42	2150	2WINTER	2150	237	20	237	17.24	NA	Pacifichake_oto_chem_26Jan10.xlsx	core broken, maybe just use edge	0.144762443	0.00163652	2.070616054	0.00271759	0.00011395	0.008396981	0.000119247	0.052451901	6.78E-05	8.46E-06	0.027849634	0.000395497	0.173963275	0.000224753	2.81E-05	0.20365185	0.002214226	2.367299226	0.003153982	0.000174576	1.592386877	0.018001723	22.77677659	0.029893494	0.001253447	-0.47	0.16
99	WDFW	1997	PORT SUSAN	99	WDFW_1997_99_3SUMMER	NA	237	F	2	1995	NA	9.42	2150	3SUMMER	NA	NA	NA	NA	NA	NA	Pacifichake_oto_chem_26Jan10.xlsx	core broken, maybe just use edge	NA	NA	NA	NA	NA	NA	NA	NA	NA	NA	NA	NA	NA	NA	NA	NA	NA	NA	NA	NA	NA	NA	NA	NA	NA	NA	NA
99	WDFW	1997	PORT SUSAN	99	WDFW_1997_99_3WINTER	NA	237	F	2	1995	NA	9.42	2150	3WINTER	NA	NA	NA	NA	NA	NA	Pacifichake_oto_chem_26Jan10.xlsx	core broken, maybe just use edge	NA	NA	NA	NA	NA	NA	NA	NA	NA	NA	NA	NA	NA	NA	NA	NA	NA	NA	NA	NA	NA	NA	NA	NA	NA	NA	NA
99	WDFW	1997	PORT SUSAN	99	WDFW_1997_99_4SUMMER	NA	237	F	2	1995	NA	9.42	2150	4SUMMER	NA	NA	NA	NA	NA	NA	Pacifichake_oto_chem_26Jan10.xlsx	core broken, maybe just use edge	NA	NA	NA	NA	NA	NA	NA	NA	NA	NA	NA	NA	NA	NA	NA	NA	NA	NA	NA	NA	NA	NA	NA	NA	NA	NA	NA
99	WDFW	1997	PORT SUSAN	99	WDFW_1997_99_4WINTER	NA	237	F	2	1995	NA	9.42	2150	4WINTER	NA	NA	NA	NA	NA	NA	Pacifichake_oto_chem_26Jan10.xlsx	core broken, maybe just use edge	NA	NA	NA	NA	NA	NA	NA	NA	NA	NA	NA	NA	NA	NA	NA	NA	NA	NA	NA	NA	NA	NA	NA	NA	NA	NA	NA
99	WDFW	1997	PORT SUSAN	99	WDFW_1997_99_5SUMMER	NA	237	F	2	1995	NA	9.42	2150	5SUMMER	NA	NA	NA	NA	NA	NA	Pacifichake_oto_chem_26Jan10.xlsx	core broken, maybe just use edge	NA	NA	NA	NA	NA	NA	NA	NA	NA	NA	NA	NA	NA	NA	NA	NA	NA	NA	NA	NA	NA	NA	NA	NA	NA	NA	NA
99	WDFW	1997	PORT SUSAN	99	WDFW_1997_99_5WINTER	NA	237	F	2	1995	NA	9.42	2150	5WINTER	NA	NA	NA	NA	NA	NA	Pacifichake_oto_chem_26Jan10.xlsx	core broken, maybe just use edge	NA	NA	NA	NA	NA	NA	NA	NA	NA	NA	NA	NA	NA	NA	NA	NA	NA	NA	NA	NA	NA	NA	NA	NA	NA	NA	NA
100	WDFW	1997	PORT SUSAN	100	WDFW_1997_100_1SUMMER	NA	230	F	NA	NA	NA	NA	2306	1SUMMER	NA	NA	NA	NA	NA	overpolished	Pacifichake_oto_chem_26Jan10.xlsx	core glue? Chem looked ok.	NA	NA	NA	NA	NA	NA	NA	NA	NA	NA	NA	NA	NA	NA	NA	NA	NA	NA	NA	NA	NA	NA	NA	NA	NA	NA	NA
100	WDFW	1997	PORT SUSAN	100	WDFW_1997_100_1SUMMER	NA	230	F	NA	NA	NA	NA	2306	1SUMMER	NA	NA	NA	NA	NA	overpolished	Pacifichake_oto_chem_26Jan10.xlsx	core glue? Chem looked ok.	NA	NA	NA	NA	NA	NA	NA	NA	NA	NA	NA	NA	NA	NA	NA	NA	NA	NA	NA	NA	NA	NA	NA	NA	NA	NA	NA
100	WDFW	1997	PORT SUSAN	100	WDFW_1997_100_1WINTER	NA	230	F	NA	NA	NA	NA	2306	1WINTER	NA	NA	NA	NA	NA	overpolished	Pacifichake_oto_chem_26Jan10.xlsx	core glue? Chem looked ok.	NA	NA	NA	NA	NA	NA	NA	NA	NA	NA	NA	NA	NA	NA	NA	NA	NA	NA	NA	NA	NA	NA	NA	NA	NA	NA	NA
100	WDFW	1997	PORT SUSAN	100	WDFW_1997_100_1WINTER	NA	230	F	NA	NA	NA	NA	2306	1WINTER	NA	NA	NA	NA	NA	overpolished	Pacifichake_oto_chem_26Jan10.xlsx	core glue? Chem looked ok.	NA	NA	NA	NA	NA	NA	NA	NA	NA	NA	NA	NA	NA	NA	NA	NA	NA	NA	NA	NA	NA	NA	NA	NA	NA	NA	NA
100	WDFW	1997	PORT SUSAN	100	WDFW_1997_100_2SUMMER	NA	230	F	NA	NA	NA	NA	2306	2SUMMER	NA	NA	NA	NA	NA	overpolished	Pacifichake_oto_chem_26Jan10.xlsx	core glue? Chem looked ok.	NA	NA	NA	NA	NA	NA	NA	NA	NA	NA	NA	NA	NA	NA	NA	NA	NA	NA	NA	NA	NA	NA	NA	NA	NA	NA	NA
100	WDFW	1997	PORT SUSAN	100	WDFW_1997_100_2WINTER	NA	230	F	NA	NA	NA	NA	2306	2WINTER	NA	NA	NA	NA	NA	overpolished	Pacifichake_oto_chem_26Jan10.xlsx	core glue? Chem looked ok.	NA	NA	NA	NA	NA	NA	NA	NA	NA	NA	NA	NA	NA	NA	NA	NA	NA	NA	NA	NA	NA	NA	NA	NA	NA	NA	NA
100	WDFW	1997	PORT SUSAN	100	WDFW_1997_100_3SUMMER	NA	230	F	NA	NA	NA	NA	2306	3SUMMER	NA	NA	NA	NA	NA	overpolished	Pacifichake_oto_chem_26Jan10.xlsx	core glue? Chem looked ok.	NA	NA	NA	NA	NA	NA	NA	NA	NA	NA	NA	NA	NA	NA	NA	NA	NA	NA	NA	NA	NA	NA	NA	NA	NA	NA	NA
100	WDFW	1997	PORT SUSAN	100	WDFW_1997_100_3WINTER	NA	230	F	NA	NA	NA	NA	2306	3WINTER	NA	NA	NA	NA	NA	overpolished	Pacifichake_oto_chem_26Jan10.xlsx	core glue? Chem looked ok.	NA	NA	NA	NA	NA	NA	NA	NA	NA	NA	NA	NA	NA	NA	NA	NA	NA	NA	NA	NA	NA	NA	NA	NA	NA	NA	NA
100	WDFW	1997	PORT SUSAN	100	WDFW_1997_100_4SUMMER	NA	230	F	NA	NA	NA	NA	2306	4SUMMER	NA	NA	NA	NA	NA	overpolished	Pacifichake_oto_chem_26Jan10.xlsx	core glue? Chem looked ok.	NA	NA	NA	NA	NA	NA	NA	NA	NA	NA	NA	NA	NA	NA	NA	NA	NA	NA	NA	NA	NA	NA	NA	NA	NA	NA	NA
100	WDFW	1997	PORT SUSAN	100	WDFW_1997_100_4WINTER	NA	230	F	NA	NA	NA	NA	2306	4WINTER	NA	NA	NA	NA	NA	overpolished	Pacifichake_oto_chem_26Jan10.xlsx	core glue? Chem looked ok.	NA	NA	NA	NA	NA	NA	NA	NA	NA	NA	NA	NA	NA	NA	NA	NA	NA	NA	NA	NA	NA	NA	NA	NA	NA	NA	NA
101	WDFW	1997	PORT SUSAN	101	WDFW_1997_101_1SUMMER	NA	240	F	2	1995	1995	NA	2174	1SUMMER	1400	141	141	155.39	155.39	NA	Pacifichake_oto_chem_27Jan10.xlsx	NA	0.146748134	0.016831596	1.973095553	0.004992484	8.39E-05	0.003694619	0.00079938	0.029505206	0.000482724	2.74E-06	0.035244418	0.007625598	0.281461729	0.004604891	2.61E-05	0.2591971	0.033665254	2.96097152	0.01953895	0.000176618	13.3540802	1.531675227	179.5516954	0.454316011	0.007636025	-0.23	1.06
101	WDFW	1997	PORT SUSAN	101	WDFW_1997_101_1WINTER	NA	240	F	2	1995	1995-96	NA	2174	1WINTER	1494	153	12	165.67	10.28	NA	Pacifichake_oto_chem_27Jan10.xlsx	NA	0.139502232	0.004462378	1.801804569	0.001869608	7.54E-05	0.004711833	0.000338498	0.07615354	7.23E-05	3.02E-06	0.011541587	0.000829147	0.186537316	0.000177164	7.39E-06	0.151388222	0.005964106	1.976902842	0.002077227	8.75E-05	0.837013391	0.026774267	10.81082742	0.011217647	0.000452332	-0.83	0.5
101	WDFW	1997	PORT SUSAN	101	WDFW_1997_101_2SUMMER	NA	240	F	2	1995	1996	NA	2174	2SUMMER	2080	228	75	229.72	64.06	NA	Pacifichake_oto_chem_27Jan10.xlsx	NA	0.126076657	0.008801232	1.73296113	0.001787705	7.67E-05	0.003980723	0.00060551	0.027059963	8.58E-05	2.57E-06	0.025489063	0.003877157	0.173268303	0.000549472	1.65E-05	0.174833357	0.015965344	2.074354366	0.003267178	0.000153032	5.169142954	0.360850514	71.05140634	0.073295914	0.003143926	-0.23	0.58
101	WDFW	1997	PORT SUSAN	101	WDFW_1997_101_2WINTER	NA	240	F	2	1995	1996-97	NA	2174	2WINTER	2174	240	12	240	10.28	NA	Pacifichake_oto_chem_27Jan10.xlsx	NA	0.176114502	0.007300509	1.761457232	0.001910848	0.000140317	0.01586584	0.001193464	0.055510069	0.000113545	1.47E-05	0.038863213	0.002923378	0.135971344	0.000278127	3.61E-05	0.232647049	0.010010941	1.94311209	0.002221927	0.00018522	1.056687014	0.043803054	10.56874339	0.011465087	0.000841903	-0.47	0.16
101	WDFW	1997	PORT SUSAN	101	WDFW_1997_101_3SUMMER	NA	240	F	2	1995	NA	NA	2174	3SUMMER	NA	NA	NA	NA	NA	NA	Pacifichake_oto_chem_27Jan10.xlsx	NA	NA	NA	NA	NA	NA	NA	NA	NA	NA	NA	NA	NA	NA	NA	NA	NA	NA	NA	NA	NA	NA	NA	NA	NA	NA	NA	NA
101	WDFW	1997	PORT SUSAN	101	WDFW_1997_101_3WINTER	NA	240	F	2	1995	NA	NA	2174	3WINTER	NA	NA	NA	NA	NA	NA	Pacifichake_oto_chem_27Jan10.xlsx	NA	NA	NA	NA	NA	NA	NA	NA	NA	NA	NA	NA	NA	NA	NA	NA	NA	NA	NA	NA	NA	NA	NA	NA	NA	NA	NA	NA
101	WDFW	1997	PORT SUSAN	101	WDFW_1997_101_4SUMMER	NA	240	F	2	1995	NA	NA	2174	4SUMMER	NA	NA	NA	NA	NA	NA	Pacifichake_oto_chem_27Jan10.xlsx	NA	NA	NA	NA	NA	NA	NA	NA	NA	NA	NA	NA	NA	NA	NA	NA	NA	NA	NA	NA	NA	NA	NA	NA	NA	NA	NA	NA
101	WDFW	1997	PORT SUSAN	101	WDFW_1997_101_4WINTER	NA	240	F	2	1995	NA	NA	2174	4WINTER	NA	NA	NA	NA	NA	NA	Pacifichake_oto_chem_27Jan10.xlsx	NA	NA	NA	NA	NA	NA	NA	NA	NA	NA	NA	NA	NA	NA	NA	NA	NA	NA	NA	NA	NA	NA	NA	NA	NA	NA	NA	NA
101	WDFW	1997	PORT SUSAN	101	WDFW_1997_101_5SUMMER	NA	240	F	2	1995	NA	NA	2174	5SUMMER	NA	NA	NA	NA	NA	NA	Pacifichake_oto_chem_27Jan10.xlsx	NA	NA	NA	NA	NA	NA	NA	NA	NA	NA	NA	NA	NA	NA	NA	NA	NA	NA	NA	NA	NA	NA	NA	NA	NA	NA	NA	NA
101	WDFW	1997	PORT SUSAN	101	WDFW_1997_101_5WINTER	NA	240	F	2	1995	NA	NA	2174	5WINTER	NA	NA	NA	NA	NA	NA	Pacifichake_oto_chem_27Jan10.xlsx	NA	NA	NA	NA	NA	NA	NA	NA	NA	NA	NA	NA	NA	NA	NA	NA	NA	NA	NA	NA	NA	NA	NA	NA	NA	NA	NA	NA
102	WDFW	1997	PORT SUSAN	102	WDFW_1997_102_1SUMMER	NA	264	M	2	1995	1995	NA	2373	1SUMMER	1199	115	115	134.55	134.55	NA	Pacifichake_oto_chem_27Jan10.xlsx	core kindof overpolished (Mg high)	0.338447777	0.013241639	1.887335658	0.004922617	4.21E-05	0.034486422	0.000625991	0.034301172	0.000321554	9.73E-07	0.302617125	0.005493051	0.300991563	0.002821624	8.54E-06	1.3944131	0.031007768	2.851066921	0.011290279	6.20E-05	26.0604788	1.019606215	145.3248457	0.37904149	0.003243011	-0.23	1.06
102	WDFW	1997	PORT SUSAN	102	WDFW_1997_102_1WINTER	NA	264	M	2	1995	1995-96	NA	2373	1WINTER	1359	135	20	152.19	17.64	NA	Pacifichake_oto_chem_27Jan10.xlsx	core kindof overpolished (Mg high)	0.299437091	0.004938895	1.709680219	0.001625724	4.50E-05	0.021096724	0.000321131	0.04741627	4.29E-05	1.22E-06	0.069969917	0.001065072	0.157261978	0.000142426	4.05E-06	0.42380173	0.006665373	1.932008385	0.001852934	4.95E-05	3.293807998	0.054327845	18.80648241	0.017882961	0.000495491	-0.83	0.5
102	WDFW	1997	PORT SUSAN	102	WDFW_1997_102_2SUMMER	NA	264	M	2	1995	1996	NA	2373	2SUMMER	2109	231	95	234.89	82.7	NA	Pacifichake_oto_chem_27Jan10.xlsx	core kindof overpolished (Mg high)	0.280811838	0.008508328	1.547787456	0.002500814	4.39E-05	0.012537621	0.000619353	0.02632499	0.000207286	8.14E-07	0.090410072	0.00446622	0.189832201	0.001494757	5.87E-06	0.457418392	0.021827619	2.180709944	0.006483474	5.49E-05	14.60221556	0.44243305	80.48494773	0.130042314	0.002281207	-0.23	0.58
102	WDFW	1997	PORT SUSAN	102	WDFW_1997_102_2WINTER	NA	264	M	2	1995	1996-97	NA	2373	2WINTER	2373	264	33	264	29.11	NA	Pacifichake_oto_chem_27Jan10.xlsx	core kindof overpolished (Mg high)	0.172941278	0.001792837	1.799463834	0.001127808	4.30E-05	0.023279348	0.000378648	0.048825162	4.62E-05	2.28E-06	0.098765909	0.001606466	0.207147618	0.000195898	9.66E-06	0.364508953	0.005657267	2.16441786	0.001525748	7.00E-05	3.112943001	0.03227107	32.390349	0.020300538	0.000773439	-0.47	0.16
102	WDFW	1997	PORT SUSAN	102	WDFW_1997_102_3SUMMER	NA	264	M	2	1995	NA	NA	2373	3SUMMER	NA	NA	NA	NA	NA	NA	Pacifichake_oto_chem_27Jan10.xlsx	core kindof overpolished (Mg high)	NA	NA	NA	NA	NA	NA	NA	NA	NA	NA	NA	NA	NA	NA	NA	NA	NA	NA	NA	NA	NA	NA	NA	NA	NA	NA	NA
102	WDFW	1997	PORT SUSAN	102	WDFW_1997_102_3WINTER	NA	264	M	2	1995	NA	NA	2373	3WINTER	NA	NA	NA	NA	NA	NA	Pacifichake_oto_chem_27Jan10.xlsx	core kindof overpolished (Mg high)	NA	NA	NA	NA	NA	NA	NA	NA	NA	NA	NA	NA	NA	NA	NA	NA	NA	NA	NA	NA	NA	NA	NA	NA	NA	NA	NA
102	WDFW	1997	PORT SUSAN	102	WDFW_1997_102_4SUMMER	NA	264	M	2	1995	NA	NA	2373	4SUMMER	NA	NA	NA	NA	NA	NA	Pacifichake_oto_chem_27Jan10.xlsx	core kindof overpolished (Mg high)	NA	NA	NA	NA	NA	NA	NA	NA	NA	NA	NA	NA	NA	NA	NA	NA	NA	NA	NA	NA	NA	NA	NA	NA	NA	NA	NA
102	WDFW	1997	PORT SUSAN	102	WDFW_1997_102_4WINTER	NA	264	M	2	1995	NA	NA	2373	4WINTER	NA	NA	NA	NA	NA	NA	Pacifichake_oto_chem_27Jan10.xlsx	core kindof overpolished (Mg high)	NA	NA	NA	NA	NA	NA	NA	NA	NA	NA	NA	NA	NA	NA	NA	NA	NA	NA	NA	NA	NA	NA	NA	NA	NA	NA	NA
102	WDFW	1997	PORT SUSAN	102	WDFW_1997_102_5SUMMER	NA	264	M	2	1995	NA	NA	2373	5SUMMER	NA	NA	NA	NA	NA	NA	Pacifichake_oto_chem_27Jan10.xlsx	core kindof overpolished (Mg high)	NA	NA	NA	NA	NA	NA	NA	NA	NA	NA	NA	NA	NA	NA	NA	NA	NA	NA	NA	NA	NA	NA	NA	NA	NA	NA	NA
102	WDFW	1997	PORT SUSAN	102	WDFW_1997_102_5WINTER	NA	264	M	2	1995	NA	NA	2373	5WINTER	NA	NA	NA	NA	NA	NA	Pacifichake_oto_chem_27Jan10.xlsx	core kindof overpolished (Mg high)	NA	NA	NA	NA	NA	NA	NA	NA	NA	NA	NA	NA	NA	NA	NA	NA	NA	NA	NA	NA	NA	NA	NA	NA	NA	NA	NA
103	WDFW	1997	PORT SUSAN	103	WDFW_1997_103_1SUMMER	NA	230	F	2	1995	1995	7.42	2208	1SUMMER	1317	122	122	138.17	138.17	NA	Pacifichake_oto_chem_27Jan10.xlsx	NA	0.120594819	0.014680937	1.799464077	0.003404039	5.23E-05	0.001613267	0.000748493	0.023593608	0.000261149	1.50E-06	0.014873586	0.006900768	0.217522315	0.002407673	1.38E-05	0.159294593	0.036520437	2.532803623	0.011754182	0.000130465	10.25055959	1.247879638	152.9544465	0.28934335	0.004446163	-0.23	1.06
103	WDFW	1997	PORT SUSAN	103	WDFW_1997_103_1WINTER	NA	230	F	2	1995	1995-96	7.42	2208	1WINTER	1447	138	16	151.57	13.4	NA	Pacifichake_oto_chem_27Jan10.xlsx	NA	0.084237259	0.004115945	1.719257935	0.001492662	4.17E-05	0.005879147	0.000163951	0.038811515	3.32E-05	2.56E-06	0.017637442	0.000491853	0.116434546	9.97E-05	7.68E-06	0.118220436	0.005137346	1.913441731	0.001618153	5.25E-05	0.758135331	0.037043503	15.47332141	0.013433961	0.000375083	-0.83	0.5
103	WDFW	1997	PORT SUSAN	103	WDFW_1997_103_2SUMMER	NA	230	F	2	1995	1996	7.42	2208	2SUMMER	2094	216	78	218.25	66.68	NA	Pacifichake_oto_chem_27Jan10.xlsx	NA	0.080979443	0.008484104	1.71083884	0.00231718	5.37E-05	0.001748719	0.000496535	0.020517639	0.000127514	1.76E-06	0.011730765	0.003330856	0.137636506	0.000855392	1.18E-05	0.104177942	0.016587829	2.029152734	0.004463995	8.32E-05	3.644074923	0.38178467	76.98774779	0.104273102	0.002415973	-0.23	0.58
103	WDFW	1997	PORT SUSAN	103	WDFW_1997_103_2WINTER	NA	230	F	2	1995	1996-97	7.42	2208	2WINTER	2208	230	14	230	11.75	NA	Pacifichake_oto_chem_27Jan10.xlsx	NA	0.058471188	0.003186136	1.712866064	0.001494205	6.74E-05	0.002631688	0.00028227	0.091909006	6.23E-05	3.48E-06	0.007443537	0.000798381	0.259957925	0.000176293	9.84E-06	0.069650877	0.004368867	2.17973323	0.001768749	8.59E-05	0.467769501	0.025489087	13.70292852	0.011953639	0.000538918	-0.47	0.16
103	WDFW	1997	PORT SUSAN	103	WDFW_1997_103_3SUMMER	NA	230	F	2	1995	NA	7.42	2208	3SUMMER	NA	NA	NA	NA	NA	NA	Pacifichake_oto_chem_27Jan10.xlsx	NA	NA	NA	NA	NA	NA	NA	NA	NA	NA	NA	NA	NA	NA	NA	NA	NA	NA	NA	NA	NA	NA	NA	NA	NA	NA	NA	NA
103	WDFW	1997	PORT SUSAN	103	WDFW_1997_103_3WINTER	NA	230	F	2	1995	NA	7.42	2208	3WINTER	NA	NA	NA	NA	NA	NA	Pacifichake_oto_chem_27Jan10.xlsx	NA	NA	NA	NA	NA	NA	NA	NA	NA	NA	NA	NA	NA	NA	NA	NA	NA	NA	NA	NA	NA	NA	NA	NA	NA	NA	NA	NA
103	WDFW	1997	PORT SUSAN	103	WDFW_1997_103_4SUMMER	NA	230	F	2	1995	NA	7.42	2208	4SUMMER	NA	NA	NA	NA	NA	NA	Pacifichake_oto_chem_27Jan10.xlsx	NA	NA	NA	NA	NA	NA	NA	NA	NA	NA	NA	NA	NA	NA	NA	NA	NA	NA	NA	NA	NA	NA	NA	NA	NA	NA	NA	NA
103	WDFW	1997	PORT SUSAN	103	WDFW_1997_103_4WINTER	NA	230	F	2	1995	NA	7.42	2208	4WINTER	NA	NA	NA	NA	NA	NA	Pacifichake_oto_chem_27Jan10.xlsx	NA	NA	NA	NA	NA	NA	NA	NA	NA	NA	NA	NA	NA	NA	NA	NA	NA	NA	NA	NA	NA	NA	NA	NA	NA	NA	NA	NA
103	WDFW	1997	PORT SUSAN	103	WDFW_1997_103_5SUMMER	NA	230	F	2	1995	NA	7.42	2208	5SUMMER	NA	NA	NA	NA	NA	NA	Pacifichake_oto_chem_27Jan10.xlsx	NA	NA	NA	NA	NA	NA	NA	NA	NA	NA	NA	NA	NA	NA	NA	NA	NA	NA	NA	NA	NA	NA	NA	NA	NA	NA	NA	NA
103	WDFW	1997	PORT SUSAN	103	WDFW_1997_103_5WINTER	NA	230	F	2	1995	NA	7.42	2208	5WINTER	NA	NA	NA	NA	NA	NA	Pacifichake_oto_chem_27Jan10.xlsx	NA	NA	NA	NA	NA	NA	NA	NA	NA	NA	NA	NA	NA	NA	NA	NA	NA	NA	NA	NA	NA	NA	NA	NA	NA	NA	NA	NA
104	WDFW	1997	PORT SUSAN	104	WDFW_1997_104_1SUMMER	NA	210	M	2	1995	1995	NA	2280	1SUMMER	1384	112.98	112.98	128.5	128.5	NA	Pacifichake_oto_chem_27Jan10.xlsx	overpolished-use edge	0.071821568	0.011041801	1.933590702	0.004019819	5.95E-05	0.002988622	0.000385499	0.025158351	0.000374564	2.00E-06	0.028352562	0.003657165	0.238673073	0.003553426	1.90E-05	0.18664685	0.022108063	2.565546066	0.014819026	0.000121771	6.463941143	0.99376207	174.0231631	0.361783688	0.005356907	-0.23	1.06
104	WDFW	1997	PORT SUSAN	104	WDFW_1997_104_1WINTER	NA	210	M	2	1995	1995-96	NA	2280	1WINTER	1521	127.82	14.83	140.96	12.46	NA	Pacifichake_oto_chem_27Jan10.xlsx	overpolished-use edge	0.063330336	0.004531519	1.829102092	0.001656337	6.19E-05	0.001957854	0.000321506	0.039502952	5.34E-05	3.38E-06	0.005873563	0.000964519	0.118508856	0.000160206	1.01E-05	0.071529526	0.006241476	1.974104289	0.001896979	7.96E-05	0.569973023	0.040783667	16.46191883	0.014907031	0.000556688	-0.83	0.5
104	WDFW	1997	PORT SUSAN	104	WDFW_1997_104_2SUMMER	NA	210	M	2	1995	1996	NA	2280	2SUMMER	2041	184.12	56.31	188.26	47.3	NA	Pacifichake_oto_chem_27Jan10.xlsx	overpolished-use edge	0.071461396	0.008720669	2.113102812	0.002100099	6.01E-05	0.001975511	0.000389179	0.038686939	3.09E-05	1.82E-06	0.011853067	0.002335075	0.232121635	0.000185605	1.09E-05	0.103593196	0.012313312	2.619092253	0.002511701	8.60E-05	2.572610264	0.313944069	76.07170125	0.075603563	0.002161813	-0.23	0.58
104	WDFW	1997	PORT SUSAN	104	WDFW_1997_104_2WINTER	NA	210	M	2	1995	1996-97	NA	2280	2WINTER	2280	210	25.88	210	21.74	NA	Pacifichake_oto_chem_27Jan10.xlsx	overpolished-use edge	0.064879151	0.006675929	2.081413561	0.0020948	6.67E-05	0.002981582	0.000302125	0.066511684	3.93E-05	2.67E-06	0.012293377	0.001245693	0.274234698	0.00016187	1.10E-05	0.087480436	0.00957763	2.573082809	0.002330296	8.54E-05	1.102945568	0.113490787	35.38403054	0.035611603	0.001133124	-0.47	0.16
104	WDFW	1997	PORT SUSAN	104	WDFW_1997_104_3SUMMER	NA	210	M	2	1995	NA	NA	2280	3SUMMER	NA	NA	NA	NA	NA	NA	Pacifichake_oto_chem_27Jan10.xlsx	overpolished-use edge	NA	NA	NA	NA	NA	NA	NA	NA	NA	NA	NA	NA	NA	NA	NA	NA	NA	NA	NA	NA	NA	NA	NA	NA	NA	NA	NA
104	WDFW	1997	PORT SUSAN	104	WDFW_1997_104_3WINTER	NA	210	M	2	1995	NA	NA	2280	3WINTER	NA	NA	NA	NA	NA	NA	Pacifichake_oto_chem_27Jan10.xlsx	overpolished-use edge	NA	NA	NA	NA	NA	NA	NA	NA	NA	NA	NA	NA	NA	NA	NA	NA	NA	NA	NA	NA	NA	NA	NA	NA	NA	NA	NA
104	WDFW	1997	PORT SUSAN	104	WDFW_1997_104_4SUMMER	NA	210	M	2	1995	NA	NA	2280	4SUMMER	NA	NA	NA	NA	NA	NA	Pacifichake_oto_chem_27Jan10.xlsx	overpolished-use edge	NA	NA	NA	NA	NA	NA	NA	NA	NA	NA	NA	NA	NA	NA	NA	NA	NA	NA	NA	NA	NA	NA	NA	NA	NA	NA	NA
104	WDFW	1997	PORT SUSAN	104	WDFW_1997_104_4WINTER	NA	210	M	2	1995	NA	NA	2280	4WINTER	NA	NA	NA	NA	NA	NA	Pacifichake_oto_chem_27Jan10.xlsx	overpolished-use edge	NA	NA	NA	NA	NA	NA	NA	NA	NA	NA	NA	NA	NA	NA	NA	NA	NA	NA	NA	NA	NA	NA	NA	NA	NA	NA	NA
104	WDFW	1997	PORT SUSAN	104	WDFW_1997_104_5SUMMER	NA	210	M	2	1995	NA	NA	2280	5SUMMER	NA	NA	NA	NA	NA	NA	Pacifichake_oto_chem_27Jan10.xlsx	overpolished-use edge	NA	NA	NA	NA	NA	NA	NA	NA	NA	NA	NA	NA	NA	NA	NA	NA	NA	NA	NA	NA	NA	NA	NA	NA	NA	NA	NA
104	WDFW	1997	PORT SUSAN	104	WDFW_1997_104_5WINTER	NA	210	M	2	1995	NA	NA	2280	5WINTER	NA	NA	NA	NA	NA	NA	Pacifichake_oto_chem_27Jan10.xlsx	overpolished-use edge	NA	NA	NA	NA	NA	NA	NA	NA	NA	NA	NA	NA	NA	NA	NA	NA	NA	NA	NA	NA	NA	NA	NA	NA	NA	NA	NA
105	WDFW	1997	PORT SUSAN	105	WDFW_1997_105_1SUMMER	NA	223	F	2	1995	1995	9.27	1915	1SUMMER	1011	100	100	118.8	118.8	NA	Pacifichake_oto_chem_27Jan10.xlsx	NA	0.079084626	0.011657762	2.108502592	0.003627319	3.65E-05	0.002799657	0.000783329	0.03491997	0.000339311	1.20E-06	0.022397257	0.00626663	0.279359763	0.00271449	9.58E-06	0.177125154	0.031187205	2.985170821	0.013407517	6.80E-05	5.061416067	0.746096762	134.9441659	0.232148428	0.002338896	-0.23	1.06
105	WDFW	1997	PORT SUSAN	105	WDFW_1997_105_1WINTER	NA	223	F	2	1995	1995-96	9.27	1915	1WINTER	1123	116	15	131.71	12.91	NA	Pacifichake_oto_chem_27Jan10.xlsx	NA	0.051930381	0.004619968	1.90823096	0.001776354	3.04E-05	0.001299338	0.00063139	0.073103438	4.79E-05	1.71E-06	0.003437725	0.001670502	0.193413518	0.000126817	4.53E-06	0.056705336	0.006635597	2.252604431	0.002018852	3.72E-05	0.363512666	0.032339777	13.35761672	0.012434478	0.000212978	-0.83	0.5
105	WDFW	1997	PORT SUSAN	105	WDFW_1997_105_2SUMMER	NA	223	F	2	1995	1996	9.27	1915	2SUMMER	1817	210	94	211.7	79.99	NA	Pacifichake_oto_chem_27Jan10.xlsx	NA	0.066473884	0.009528717	1.830045343	0.002247217	3.19E-05	0.001328062	0.000373903	0.025548482	9.58E-05	1.43E-06	0.009296433	0.002617324	0.178839374	0.000670335	1.00E-05	0.101697126	0.015555211	2.270054281	0.004179079	8.26E-05	3.257220321	0.466907153	89.6722218	0.110113611	0.001562356	-0.23	0.58
105	WDFW	1997	PORT SUSAN	105	WDFW_1997_105_2WINTER	NA	223	F	2	1995	1996-97	9.27	1915	2WINTER	1915	223	13	223	11.3	NA	Pacifichake_oto_chem_27Jan10.xlsx	NA	0.054965645	0.003222084	1.924316196	0.001376619	3.80E-05	0.009607226	0.000281499	0.100159955	5.64E-05	3.13E-06	0.019214452	0.000562998	0.20031991	0.000112853	6.26E-06	0.072182903	0.003866974	2.205531329	0.001499299	4.47E-05	0.219862581	0.012888334	7.697264786	0.005506475	0.00015213	-0.47	0.16
105	WDFW	1997	PORT SUSAN	105	WDFW_1997_105_3SUMMER	NA	223	F	2	1995	NA	9.27	1915	3SUMMER	NA	NA	NA	NA	NA	NA	Pacifichake_oto_chem_27Jan10.xlsx	NA	NA	NA	NA	NA	NA	NA	NA	NA	NA	NA	NA	NA	NA	NA	NA	NA	NA	NA	NA	NA	NA	NA	NA	NA	NA	NA	NA
105	WDFW	1997	PORT SUSAN	105	WDFW_1997_105_3WINTER	NA	223	F	2	1995	NA	9.27	1915	3WINTER	NA	NA	NA	NA	NA	NA	Pacifichake_oto_chem_27Jan10.xlsx	NA	NA	NA	NA	NA	NA	NA	NA	NA	NA	NA	NA	NA	NA	NA	NA	NA	NA	NA	NA	NA	NA	NA	NA	NA	NA	NA	NA
105	WDFW	1997	PORT SUSAN	105	WDFW_1997_105_4SUMMER	NA	223	F	2	1995	NA	9.27	1915	4SUMMER	NA	NA	NA	NA	NA	NA	Pacifichake_oto_chem_27Jan10.xlsx	NA	NA	NA	NA	NA	NA	NA	NA	NA	NA	NA	NA	NA	NA	NA	NA	NA	NA	NA	NA	NA	NA	NA	NA	NA	NA	NA	NA
105	WDFW	1997	PORT SUSAN	105	WDFW_1997_105_4WINTER	NA	223	F	2	1995	NA	9.27	1915	4WINTER	NA	NA	NA	NA	NA	NA	Pacifichake_oto_chem_27Jan10.xlsx	NA	NA	NA	NA	NA	NA	NA	NA	NA	NA	NA	NA	NA	NA	NA	NA	NA	NA	NA	NA	NA	NA	NA	NA	NA	NA	NA	NA
105	WDFW	1997	PORT SUSAN	105	WDFW_1997_105_5SUMMER	NA	223	F	2	1995	NA	9.27	1915	5SUMMER	NA	NA	NA	NA	NA	NA	Pacifichake_oto_chem_27Jan10.xlsx	NA	NA	NA	NA	NA	NA	NA	NA	NA	NA	NA	NA	NA	NA	NA	NA	NA	NA	NA	NA	NA	NA	NA	NA	NA	NA	NA	NA
105	WDFW	1997	PORT SUSAN	105	WDFW_1997_105_5WINTER	NA	223	F	2	1995	NA	9.27	1915	5WINTER	NA	NA	NA	NA	NA	NA	Pacifichake_oto_chem_27Jan10.xlsx	NA	NA	NA	NA	NA	NA	NA	NA	NA	NA	NA	NA	NA	NA	NA	NA	NA	NA	NA	NA	NA	NA	NA	NA	NA	NA	NA	NA
106	WDFW	1997	PORT SUSAN	106	WDFW_1997_106_1SUMMER	NA	232	F	2	1995	1995	NA	2267	1SUMMER	1265	113	113	130.55	130.55	don't use b/c radii	Pacifichake_oto_chem_26Jan10.xlsx	NA	0.125377673	0.013840437	2.103580367	0.00428936	5.14E-05	0.003673636	0.000684901	0.029311613	0.000317399	1.58E-06	0.033062725	0.006164111	0.263804518	0.002856588	1.42E-05	0.280026818	0.029269771	2.9463623	0.012968665	8.73E-05	10.15559153	1.121075372	170.3900097	0.347438185	0.004162663	-0.23	1.06
106	WDFW	1997	PORT SUSAN	106	WDFW_1997_106_1WINTER	NA	232	F	2	1995	1995-96	NA	2267	1WINTER	1437	134	20	147.96	17.41	don't use b/c radii	Pacifichake_oto_chem_26Jan10.xlsx	NA	0.085092196	0.002066743	1.941445357	0.001779675	5.28E-05	0.007082949	0.000232465	0.067789424	3.28E-05	3.64E-06	0.024536053	0.000805283	0.234829452	0.000113537	1.26E-05	0.11758062	0.003889438	2.341599161	0.002013154	7.51E-05	1.021106351	0.02480092	23.29734429	0.021356101	0.00063378	-0.83	0.5
106	WDFW	1997	PORT SUSAN	106	WDFW_1997_106_2SUMMER	NA	232	F	2	1995	1996	NA	2267	2SUMMER	2060	207	74	211.04	63.08	don't use b/c radii	Pacifichake_oto_chem_26Jan10.xlsx	NA	0.078430225	0.006373619	2.021687137	0.002546265	6.52E-05	0.002379863	0.000266987	0.035672252	0.000108201	1.64E-06	0.015786226	0.001770992	0.236622949	0.000717725	1.09E-05	0.112377218	0.010214942	2.561993822	0.00403803	8.77E-05	3.450929903	0.28043925	88.95423402	0.11203564	0.002867746	-0.23	0.58
106	WDFW	1997	PORT SUSAN	106	WDFW_1997_106_2WINTER	NA	232	F	2	1995	1996-97	NA	2267	2WINTER	2267	232	25	232	20.96	don't use b/c radii	Pacifichake_oto_chem_26Jan10.xlsx	NA	0.045156402	0.004575779	2.33524513	0.002046645	9.09E-05	0.00142699	0.000688602	0.121885292	0.00010121	1.01E-05	0.004943237	0.002385386	0.422223038	0.000350602	3.51E-05	0.055582916	0.007368	2.972664904	0.00269127	0.000178744	0.541876819	0.054909352	28.02294156	0.024559743	0.001091173	-0.47	0.16
106	WDFW	1997	PORT SUSAN	106	WDFW_1997_106_3SUMMER	NA	232	F	2	1995	NA	NA	2267	3SUMMER	NA	NA	NA	NA	NA	don't use b/c radii	Pacifichake_oto_chem_26Jan10.xlsx	NA	NA	NA	NA	NA	NA	NA	NA	NA	NA	NA	NA	NA	NA	NA	NA	NA	NA	NA	NA	NA	NA	NA	NA	NA	NA	NA	NA
106	WDFW	1997	PORT SUSAN	106	WDFW_1997_106_3WINTER	NA	232	F	2	1995	NA	NA	2267	3WINTER	NA	NA	NA	NA	NA	don't use b/c radii	Pacifichake_oto_chem_26Jan10.xlsx	NA	NA	NA	NA	NA	NA	NA	NA	NA	NA	NA	NA	NA	NA	NA	NA	NA	NA	NA	NA	NA	NA	NA	NA	NA	NA	NA	NA
106	WDFW	1997	PORT SUSAN	106	WDFW_1997_106_4SUMMER	NA	232	F	2	1995	NA	NA	2267	4SUMMER	NA	NA	NA	NA	NA	don't use b/c radii	Pacifichake_oto_chem_26Jan10.xlsx	NA	NA	NA	NA	NA	NA	NA	NA	NA	NA	NA	NA	NA	NA	NA	NA	NA	NA	NA	NA	NA	NA	NA	NA	NA	NA	NA	NA
106	WDFW	1997	PORT SUSAN	106	WDFW_1997_106_4WINTER	NA	232	F	2	1995	NA	NA	2267	4WINTER	NA	NA	NA	NA	NA	don't use b/c radii	Pacifichake_oto_chem_26Jan10.xlsx	NA	NA	NA	NA	NA	NA	NA	NA	NA	NA	NA	NA	NA	NA	NA	NA	NA	NA	NA	NA	NA	NA	NA	NA	NA	NA	NA	NA
106	WDFW	1997	PORT SUSAN	106	WDFW_1997_106_5SUMMER	NA	232	F	2	1995	NA	NA	2267	5SUMMER	NA	NA	NA	NA	NA	don't use b/c radii	Pacifichake_oto_chem_26Jan10.xlsx	NA	NA	NA	NA	NA	NA	NA	NA	NA	NA	NA	NA	NA	NA	NA	NA	NA	NA	NA	NA	NA	NA	NA	NA	NA	NA	NA	NA
106	WDFW	1997	PORT SUSAN	106	WDFW_1997_106_5WINTER	NA	232	F	2	1995	NA	NA	2267	5WINTER	NA	NA	NA	NA	NA	don't use b/c radii	Pacifichake_oto_chem_26Jan10.xlsx	NA	NA	NA	NA	NA	NA	NA	NA	NA	NA	NA	NA	NA	NA	NA	NA	NA	NA	NA	NA	NA	NA	NA	NA	NA	NA	NA	NA
107	WDFW	1997	PORT SUSAN	107	WDFW_1997_107_1SUMMER	NA	231	F	NA	NA	NA	NA	2330	1SUMMER	NA	NA	NA	NA	NA	overpolished	Pacifichake_oto_chem_27Jan10.xlsx	overpolished-use edge	NA	NA	NA	NA	NA	NA	NA	NA	NA	NA	NA	NA	NA	NA	NA	NA	NA	NA	NA	NA	NA	NA	NA	NA	NA	NA	NA
107	WDFW	1997	PORT SUSAN	107	WDFW_1997_107_1WINTER	NA	231	F	NA	NA	NA	NA	2330	1WINTER	NA	NA	NA	NA	NA	overpolished	Pacifichake_oto_chem_27Jan10.xlsx	overpolished-use edge	NA	NA	NA	NA	NA	NA	NA	NA	NA	NA	NA	NA	NA	NA	NA	NA	NA	NA	NA	NA	NA	NA	NA	NA	NA	NA	NA
107	WDFW	1997	PORT SUSAN	107	WDFW_1997_107_2SUMMER	NA	231	F	NA	NA	NA	NA	2330	2SUMMER	NA	NA	NA	NA	NA	overpolished	Pacifichake_oto_chem_27Jan10.xlsx	overpolished-use edge	NA	NA	NA	NA	NA	NA	NA	NA	NA	NA	NA	NA	NA	NA	NA	NA	NA	NA	NA	NA	NA	NA	NA	NA	NA	NA	NA
107	WDFW	1997	PORT SUSAN	107	WDFW_1997_107_2WINTER	NA	231	F	NA	NA	NA	NA	2330	2WINTER	NA	NA	NA	NA	NA	overpolished	Pacifichake_oto_chem_27Jan10.xlsx	overpolished-use edge	NA	NA	NA	NA	NA	NA	NA	NA	NA	NA	NA	NA	NA	NA	NA	NA	NA	NA	NA	NA	NA	NA	NA	NA	NA	NA	NA
107	WDFW	1997	PORT SUSAN	107	WDFW_1997_107_3SUMMER	NA	231	F	NA	NA	NA	NA	2330	3SUMMER	NA	NA	NA	NA	NA	overpolished	Pacifichake_oto_chem_27Jan10.xlsx	overpolished-use edge	NA	NA	NA	NA	NA	NA	NA	NA	NA	NA	NA	NA	NA	NA	NA	NA	NA	NA	NA	NA	NA	NA	NA	NA	NA	NA	NA
107	WDFW	1997	PORT SUSAN	107	WDFW_1997_107_3WINTER	NA	231	F	NA	NA	NA	NA	2330	3WINTER	NA	NA	NA	NA	NA	overpolished	Pacifichake_oto_chem_27Jan10.xlsx	overpolished-use edge	NA	NA	NA	NA	NA	NA	NA	NA	NA	NA	NA	NA	NA	NA	NA	NA	NA	NA	NA	NA	NA	NA	NA	NA	NA	NA	NA
107	WDFW	1997	PORT SUSAN	107	WDFW_1997_107_4SUMMER	NA	231	F	NA	NA	NA	NA	2330	4SUMMER	NA	NA	NA	NA	NA	overpolished	Pacifichake_oto_chem_27Jan10.xlsx	overpolished-use edge	NA	NA	NA	NA	NA	NA	NA	NA	NA	NA	NA	NA	NA	NA	NA	NA	NA	NA	NA	NA	NA	NA	NA	NA	NA	NA	NA
107	WDFW	1997	PORT SUSAN	107	WDFW_1997_107_4WINTER	NA	231	F	NA	NA	NA	NA	2330	4WINTER	NA	NA	NA	NA	NA	overpolished	Pacifichake_oto_chem_27Jan10.xlsx	overpolished-use edge	NA	NA	NA	NA	NA	NA	NA	NA	NA	NA	NA	NA	NA	NA	NA	NA	NA	NA	NA	NA	NA	NA	NA	NA	NA	NA	NA
107	WDFW	1997	PORT SUSAN	107	WDFW_1997_107_5SUMMER	NA	231	F	NA	NA	NA	NA	2330	5SUMMER	NA	NA	NA	NA	NA	overpolished	Pacifichake_oto_chem_27Jan10.xlsx	overpolished-use edge	NA	NA	NA	NA	NA	NA	NA	NA	NA	NA	NA	NA	NA	NA	NA	NA	NA	NA	NA	NA	NA	NA	NA	NA	NA	NA	NA
107	WDFW	1997	PORT SUSAN	107	WDFW_1997_107_5WINTER	NA	231	F	NA	NA	NA	NA	2330	5WINTER	NA	NA	NA	NA	NA	overpolished	Pacifichake_oto_chem_27Jan10.xlsx	overpolished-use edge	NA	NA	NA	NA	NA	NA	NA	NA	NA	NA	NA	NA	NA	NA	NA	NA	NA	NA	NA	NA	NA	NA	NA	NA	NA	NA	NA
108	WDFW	1997	PORT SUSAN	108	WDFW_1997_108_1SUMMER	NA	204	M	2	1995	1995	NA	1792	1SUMMER	565	39	39	65.9	65.9	overpolished	Pacifichake_oto_chem_26Jan10.xlsx	MG is very high! Edge only [] matched well. High Mg is real.	0.95003193	0.004850914	2.241202582	0.002076236	0.000191701	0.120327463	0.000490325	0.038169724	6.65E-05	9.54E-06	0.691228649	0.002816702	0.219268369	0.000381728	5.48E-05	2.805140233	0.011226495	2.679379685	0.002754651	0.000298517	31.35105367	0.160080148	73.95968521	0.068515791	0.006326121	-0.23	1.06
108	WDFW	1997	PORT SUSAN	108	WDFW_1997_108_1WINTER	NA	204	M	2	1995	1995-96	NA	1792	1WINTER	703	58	19	81.43	15.53	overpolished	Pacifichake_oto_chem_26Jan10.xlsx	MG is very high! Edge only [] matched well. High Mg is real.	1.893150629	0.001361471	2.034146263	0.001522215	0.00012883	0.090673537	7.71E-05	0.043336405	3.60E-05	4.19E-06	0.272020612	0.000231177	0.130009215	0.000107873	1.26E-05	2.287963881	0.001757334	2.262466419	0.001680527	0.000156479	17.03835566	0.012253243	18.30731636	0.013699932	0.001159467	-0.83	0.5
108	WDFW	1997	PORT SUSAN	108	WDFW_1997_108_2SUMMER	NA	204	M	2	1995	1996	NA	1792	2SUMMER	1620	181	123	184.64	103.21	overpolished	Pacifichake_oto_chem_26Jan10.xlsx	MG is very high! Edge only [] matched well. High Mg is real.	2.223727451	0.009778241	1.752345385	0.002357768	0.000196789	0.065616466	0.000439643	0.030734252	0.000108898	6.34E-06	0.524931729	0.003517143	0.245874015	0.000871181	5.07E-05	3.488408855	0.017920128	2.719505411	0.005565931	0.00035216	142.3185569	0.625807451	112.1501047	0.150897157	0.01259449	-0.23	0.58
108	WDFW	1997	PORT SUSAN	108	WDFW_1997_108_2WINTER	NA	204	M	2	1995	1996-97	NA	1792	2WINTER	1792	204	23	204	19.36	overpolished	Pacifichake_oto_chem_26Jan10.xlsx	MG is very high! Edge only [] matched well. High Mg is real.	0.810020443	0.003983779	1.772685493	0.001286499	0.000178039	0.061261311	0.000802117	0.03931628	4.27E-05	1.44E-05	0.212215407	0.002778616	0.13619559	0.000147868	4.99E-05	1.247137674	0.009331665	2.015164979	0.001488588	0.0002817	9.72024531	0.047805354	21.27222592	0.015437991	0.002136464	-0.47	0.16
108	WDFW	1997	PORT SUSAN	108	WDFW_1997_108_3SUMMER	NA	204	M	2	1995	NA	NA	1792	3SUMMER	NA	NA	NA	NA	NA	overpolished	Pacifichake_oto_chem_26Jan10.xlsx	MG is very high! Edge only [] matched well. High Mg is real.	NA	NA	NA	NA	NA	NA	NA	NA	NA	NA	NA	NA	NA	NA	NA	NA	NA	NA	NA	NA	NA	NA	NA	NA	NA	NA	NA
108	WDFW	1997	PORT SUSAN	108	WDFW_1997_108_3WINTER	NA	204	M	2	1995	NA	NA	1792	3WINTER	NA	NA	NA	NA	NA	overpolished	Pacifichake_oto_chem_26Jan10.xlsx	MG is very high! Edge only [] matched well. High Mg is real.	NA	NA	NA	NA	NA	NA	NA	NA	NA	NA	NA	NA	NA	NA	NA	NA	NA	NA	NA	NA	NA	NA	NA	NA	NA	NA	NA
108	WDFW	1997	PORT SUSAN	108	WDFW_1997_108_4SUMMER	NA	204	M	2	1995	NA	NA	1792	4SUMMER	NA	NA	NA	NA	NA	overpolished	Pacifichake_oto_chem_26Jan10.xlsx	MG is very high! Edge only [] matched well. High Mg is real.	NA	NA	NA	NA	NA	NA	NA	NA	NA	NA	NA	NA	NA	NA	NA	NA	NA	NA	NA	NA	NA	NA	NA	NA	NA	NA	NA
108	WDFW	1997	PORT SUSAN	108	WDFW_1997_108_4WINTER	NA	204	M	2	1995	NA	NA	1792	4WINTER	NA	NA	NA	NA	NA	overpolished	Pacifichake_oto_chem_26Jan10.xlsx	MG is very high! Edge only [] matched well. High Mg is real.	NA	NA	NA	NA	NA	NA	NA	NA	NA	NA	NA	NA	NA	NA	NA	NA	NA	NA	NA	NA	NA	NA	NA	NA	NA	NA	NA
108	WDFW	1997	PORT SUSAN	108	WDFW_1997_108_5SUMMER	NA	204	M	2	1995	NA	NA	1792	5SUMMER	NA	NA	NA	NA	NA	overpolished	Pacifichake_oto_chem_26Jan10.xlsx	MG is very high! Edge only [] matched well. High Mg is real.	NA	NA	NA	NA	NA	NA	NA	NA	NA	NA	NA	NA	NA	NA	NA	NA	NA	NA	NA	NA	NA	NA	NA	NA	NA	NA	NA
108	WDFW	1997	PORT SUSAN	108	WDFW_1997_108_5WINTER	NA	204	M	2	1995	NA	NA	1792	5WINTER	NA	NA	NA	NA	NA	overpolished	Pacifichake_oto_chem_26Jan10.xlsx	MG is very high! Edge only [] matched well. High Mg is real.	NA	NA	NA	NA	NA	NA	NA	NA	NA	NA	NA	NA	NA	NA	NA	NA	NA	NA	NA	NA	NA	NA	NA	NA	NA	NA	NA
109	WDFW	1997	PORT SUSAN	109	WDFW_1997_109_1SUMMER	NA	242	F	2	1995	1995	8.93	2237	1SUMMER	1186	111	111	129.42	129.42	NA	Pacifichake_oto_chem_26Jan10.xlsx	NA	0.100951068	0.011201798	1.997411968	0.005377628	6.33E-05	0.001546853	0.000517182	0.041318992	0.00048095	1.88E-06	0.013485156	0.004508686	0.360210622	0.004192821	1.64E-05	0.136008701	0.024700592	3.369896852	0.017061792	0.000114974	7.672281163	0.851336621	151.8033095	0.408699716	0.004808958	-0.23	1.06
109	WDFW	1997	PORT SUSAN	109	WDFW_1997_109_1WINTER	NA	242	F	2	1995	1995-96	8.93	2237	1WINTER	1445	143	32	157.17	27.74	NA	Pacifichake_oto_chem_26Jan10.xlsx	NA	0.061038701	0.003128465	1.829643576	0.001986733	4.39E-05	0.004524212	0.000448612	0.069605424	9.23E-05	1.63E-06	0.019194606	0.001903301	0.295310805	0.000391513	6.92E-06	0.095140362	0.008510805	2.450163065	0.002571215	5.82E-05	1.09869662	0.056312375	32.93358436	0.035761197	0.000789518	-0.83	0.5
109	WDFW	1997	PORT SUSAN	109	WDFW_1997_109_2SUMMER	NA	242	F	2	1995	1996	8.93	2237	2SUMMER	2115	227	84	228.93	71.77	NA	Pacifichake_oto_chem_26Jan10.xlsx	NA	0.079563056	0.010402458	1.755314615	0.003742905	5.94E-05	0.002428124	0.000817274	0.023826256	0.000385177	3.26E-06	0.016468338	0.005543023	0.161597528	0.002612395	2.21E-05	0.109054663	0.022782326	2.18265437	0.011492142	0.000148242	3.659900591	0.478513085	80.74447231	0.172173624	0.002732987	-0.23	0.58
109	WDFW	1997	PORT SUSAN	109	WDFW_1997_109_2WINTER	NA	242	F	2	1995	1996-97	8.93	2237	2WINTER	2237	242	15	242	13.07	NA	Pacifichake_oto_chem_26Jan10.xlsx	NA	0.046143891	0.001657852	1.774661881	0.001297695	6.49E-05	0.002699175	0.000175355	0.093954444	5.66E-05	3.67E-06	0.005398351	0.000350709	0.187908888	0.000113211	7.34E-06	0.053913152	0.00200218	1.933156728	0.001425624	7.55E-05	0.184575563	0.006631408	7.098647524	0.00519078	0.000259712	-0.47	0.16
109	WDFW	1997	PORT SUSAN	109	WDFW_1997_109_3SUMMER	NA	242	F	2	1995	NA	8.93	2237	3SUMMER	NA	NA	NA	NA	NA	NA	Pacifichake_oto_chem_26Jan10.xlsx	NA	NA	NA	NA	NA	NA	NA	NA	NA	NA	NA	NA	NA	NA	NA	NA	NA	NA	NA	NA	NA	NA	NA	NA	NA	NA	NA	NA
109	WDFW	1997	PORT SUSAN	109	WDFW_1997_109_3WINTER	NA	242	F	2	1995	NA	8.93	2237	3WINTER	NA	NA	NA	NA	NA	NA	Pacifichake_oto_chem_26Jan10.xlsx	NA	NA	NA	NA	NA	NA	NA	NA	NA	NA	NA	NA	NA	NA	NA	NA	NA	NA	NA	NA	NA	NA	NA	NA	NA	NA	NA	NA
109	WDFW	1997	PORT SUSAN	109	WDFW_1997_109_4SUMMER	NA	242	F	2	1995	NA	8.93	2237	4SUMMER	NA	NA	NA	NA	NA	NA	Pacifichake_oto_chem_26Jan10.xlsx	NA	NA	NA	NA	NA	NA	NA	NA	NA	NA	NA	NA	NA	NA	NA	NA	NA	NA	NA	NA	NA	NA	NA	NA	NA	NA	NA	NA
109	WDFW	1997	PORT SUSAN	109	WDFW_1997_109_4WINTER	NA	242	F	2	1995	NA	8.93	2237	4WINTER	NA	NA	NA	NA	NA	NA	Pacifichake_oto_chem_26Jan10.xlsx	NA	NA	NA	NA	NA	NA	NA	NA	NA	NA	NA	NA	NA	NA	NA	NA	NA	NA	NA	NA	NA	NA	NA	NA	NA	NA	NA	NA
109	WDFW	1997	PORT SUSAN	109	WDFW_1997_109_5SUMMER	NA	242	F	2	1995	NA	8.93	2237	5SUMMER	NA	NA	NA	NA	NA	NA	Pacifichake_oto_chem_26Jan10.xlsx	NA	NA	NA	NA	NA	NA	NA	NA	NA	NA	NA	NA	NA	NA	NA	NA	NA	NA	NA	NA	NA	NA	NA	NA	NA	NA	NA	NA
109	WDFW	1997	PORT SUSAN	109	WDFW_1997_109_5WINTER	NA	242	F	2	1995	NA	8.93	2237	5WINTER	NA	NA	NA	NA	NA	NA	Pacifichake_oto_chem_26Jan10.xlsx	NA	NA	NA	NA	NA	NA	NA	NA	NA	NA	NA	NA	NA	NA	NA	NA	NA	NA	NA	NA	NA	NA	NA	NA	NA	NA	NA	NA
110	WDFW	1997	PORT SUSAN	110	WDFW_1997_110_1SUMMER	NA	212	M	2	1995	1995	7.88	2159	1SUMMER	1200	101	101	118.96	118.96	NA	Pacifichake_oto_chem_26Jan10.xlsx	MG is very high! Edge only [] matched well. High Mg is real.	0.291633441	0.008329314	2.220162303	0.003928692	6.53E-05	0.01815403	0.000496844	0.029693701	0.000346212	1.52E-06	0.159300965	0.004359786	0.260561169	0.003037999	1.34E-05	0.702855386	0.022853852	2.813070723	0.012322697	0.000111552	22.45577496	0.6413572	170.9524973	0.302509249	0.00502839	-0.23	1.06
110	WDFW	1997	PORT SUSAN	110	WDFW_1997_110_1WINTER	NA	212	M	2	1995	1995-96	7.88	2159	1WINTER	1395	124	22	137.88	18.92	NA	Pacifichake_oto_chem_26Jan10.xlsx	MG is very high! Edge only [] matched well. High Mg is real.	0.052309866	0.002432497	1.960472306	0.001566293	5.54E-05	0.002983292	0.000206213	0.049633423	6.54E-05	3.29E-06	0.010756413	0.000743511	0.178955851	0.00023597	1.19E-05	0.07219882	0.003827105	2.344369163	0.001993113	7.82E-05	0.680028255	0.031622455	25.48613998	0.020361806	0.000719662	-0.83	0.5
110	WDFW	1997	PORT SUSAN	110	WDFW_1997_110_2SUMMER	NA	212	M	2	1995	1996	7.88	2159	2SUMMER	1996	193	69	196.19	58.31	NA	Pacifichake_oto_chem_26Jan10.xlsx	MG is very high! Edge only [] matched well. High Mg is real.	0.134797651	0.003186669	1.944349706	0.001698369	5.05E-05	0.010075136	0.000276889	0.035325814	5.42E-05	9.17E-07	0.065294347	0.001794445	0.228937439	0.000350949	5.94E-06	0.270989454	0.009768917	2.426063511	0.002555764	6.39E-05	5.661501333	0.133840088	81.66268766	0.07133148	0.002122847	-0.23	0.58
110	WDFW	1997	PORT SUSAN	110	WDFW_1997_110_2WINTER	NA	212	M	2	1995	1996-97	7.88	2159	2WINTER	2159	212	19	212	15.81	NA	Pacifichake_oto_chem_26Jan10.xlsx	MG is very high! Edge only [] matched well. High Mg is real.	0.267731946	0.002539693	2.273706637	0.001456978	8.20E-05	0.044847602	0.000239745	0.073388157	6.41E-05	9.16E-06	0.148742668	0.000795144	0.24340098	0.00021267	3.04E-05	0.500562474	0.004304763	2.759825768	0.001832517	0.000136835	2.945051404	0.027936622	25.01077301	0.016026753	0.000901605	-0.47	0.16
110	WDFW	1997	PORT SUSAN	110	WDFW_1997_110_3SUMMER	NA	212	M	2	1995	NA	7.88	2159	3SUMMER	NA	NA	NA	NA	NA	NA	Pacifichake_oto_chem_26Jan10.xlsx	MG is very high! Edge only [] matched well. High Mg is real.	NA	NA	NA	NA	NA	NA	NA	NA	NA	NA	NA	NA	NA	NA	NA	NA	NA	NA	NA	NA	NA	NA	NA	NA	NA	NA	NA
110	WDFW	1997	PORT SUSAN	110	WDFW_1997_110_3WINTER	NA	212	M	2	1995	NA	7.88	2159	3WINTER	NA	NA	NA	NA	NA	NA	Pacifichake_oto_chem_26Jan10.xlsx	MG is very high! Edge only [] matched well. High Mg is real.	NA	NA	NA	NA	NA	NA	NA	NA	NA	NA	NA	NA	NA	NA	NA	NA	NA	NA	NA	NA	NA	NA	NA	NA	NA	NA	NA
110	WDFW	1997	PORT SUSAN	110	WDFW_1997_110_4SUMMER	NA	212	M	2	1995	NA	7.88	2159	4SUMMER	NA	NA	NA	NA	NA	NA	Pacifichake_oto_chem_26Jan10.xlsx	MG is very high! Edge only [] matched well. High Mg is real.	NA	NA	NA	NA	NA	NA	NA	NA	NA	NA	NA	NA	NA	NA	NA	NA	NA	NA	NA	NA	NA	NA	NA	NA	NA	NA	NA
110	WDFW	1997	PORT SUSAN	110	WDFW_1997_110_4WINTER	NA	212	M	2	1995	NA	7.88	2159	4WINTER	NA	NA	NA	NA	NA	NA	Pacifichake_oto_chem_26Jan10.xlsx	MG is very high! Edge only [] matched well. High Mg is real.	NA	NA	NA	NA	NA	NA	NA	NA	NA	NA	NA	NA	NA	NA	NA	NA	NA	NA	NA	NA	NA	NA	NA	NA	NA	NA	NA
110	WDFW	1997	PORT SUSAN	110	WDFW_1997_110_5SUMMER	NA	212	M	2	1995	NA	7.88	2159	5SUMMER	NA	NA	NA	NA	NA	NA	Pacifichake_oto_chem_26Jan10.xlsx	MG is very high! Edge only [] matched well. High Mg is real.	NA	NA	NA	NA	NA	NA	NA	NA	NA	NA	NA	NA	NA	NA	NA	NA	NA	NA	NA	NA	NA	NA	NA	NA	NA	NA	NA
110	WDFW	1997	PORT SUSAN	110	WDFW_1997_110_5WINTER	NA	212	M	2	1995	NA	7.88	2159	5WINTER	NA	NA	NA	NA	NA	NA	Pacifichake_oto_chem_26Jan10.xlsx	MG is very high! Edge only [] matched well. High Mg is real.	NA	NA	NA	NA	NA	NA	NA	NA	NA	NA	NA	NA	NA	NA	NA	NA	NA	NA	NA	NA	NA	NA	NA	NA	NA	NA	NA
111	WDFW	1997	PORT SUSAN	111	WDFW_1997_111_1SUMMER	NA	205	M	2	1995	1995	NA	2104	1SUMMER	988	77	77	97.61	97.61	don't use b/c radii	Pacifichake_oto_chem_26Jan10.xlsx	MG is very high! Edge only [] matched well. High Mg is real.	0.253644204	0.01629097	2.035180648	0.003344059	5.12E-05	0.007207946	0.001543386	0.044784595	0.000359256	2.41E-06	0.056755423	0.012152637	0.35263425	0.002828781	1.90E-05	0.475001255	0.052512658	3.309508769	0.012849677	0.000102559	15.72594063	1.010040168	126.1812002	0.207331677	0.003172568	-0.23	1.06
111	WDFW	1997	PORT SUSAN	111	WDFW_1997_111_1WINTER	NA	205	M	2	1995	1995-96	NA	2104	1WINTER	1200	101	24	118.01	20.4	don't use b/c radii	Pacifichake_oto_chem_26Jan10.xlsx	MG is very high! Edge only [] matched well. High Mg is real.	0.200355222	0.003773127	1.850706945	0.002026774	4.16E-05	0.008866306	0.000475138	0.075454032	5.59E-05	1.63E-06	0.034339055	0.001840203	0.292232209	0.000216595	6.30E-06	0.265890827	0.006704871	2.442377168	0.002383746	5.34E-05	3.005328332	0.056596898	27.76060417	0.030401603	0.000624638	-0.83	0.5
111	WDFW	1997	PORT SUSAN	111	WDFW_1997_111_2SUMMER	NA	205	M	2	1995	1996	NA	2104	2SUMMER	1791	169	68	174.88	56.87	don't use b/c radii	Pacifichake_oto_chem_26Jan10.xlsx	MG is very high! Edge only [] matched well. High Mg is real.	0.289730796	0.007816262	1.9157465	0.002022361	5.22E-05	0.012204161	0.000230377	0.034228947	4.08E-05	1.68E-06	0.078144757	0.00147513	0.219172201	0.000261286	1.08E-05	0.473556643	0.01223674	2.372026586	0.002504607	9.17E-05	11.87896263	0.320466762	78.54560649	0.082916814	0.002138166	-0.23	0.58
111	WDFW	1997	PORT SUSAN	111	WDFW_1997_111_2WINTER	NA	205	M	2	1995	1996-97	NA	2104	2WINTER	2104	205	36	205	30.12	don't use b/c radii	Pacifichake_oto_chem_26Jan10.xlsx	MG is very high! Edge only [] matched well. High Mg is real.	0.309036158	0.005754853	2.162611796	0.00163564	0.000105954	0.049344571	0.000658807	0.082746667	5.21E-05	1.42E-05	0.177914382	0.002375361	0.298347352	0.000187954	5.14E-05	0.578007556	0.010051352	2.685815126	0.001936295	0.000221604	4.017470053	0.074813092	28.11395335	0.021263322	0.001377398	-0.47	0.16
111	WDFW	1997	PORT SUSAN	111	WDFW_1997_111_3SUMMER	NA	205	M	2	1995	NA	NA	2104	3SUMMER	NA	NA	NA	NA	NA	don't use b/c radii	Pacifichake_oto_chem_26Jan10.xlsx	MG is very high! Edge only [] matched well. High Mg is real.	NA	NA	NA	NA	NA	NA	NA	NA	NA	NA	NA	NA	NA	NA	NA	NA	NA	NA	NA	NA	NA	NA	NA	NA	NA	NA	NA
111	WDFW	1997	PORT SUSAN	111	WDFW_1997_111_3WINTER	NA	205	M	2	1995	NA	NA	2104	3WINTER	NA	NA	NA	NA	NA	don't use b/c radii	Pacifichake_oto_chem_26Jan10.xlsx	MG is very high! Edge only [] matched well. High Mg is real.	NA	NA	NA	NA	NA	NA	NA	NA	NA	NA	NA	NA	NA	NA	NA	NA	NA	NA	NA	NA	NA	NA	NA	NA	NA	NA	NA
111	WDFW	1997	PORT SUSAN	111	WDFW_1997_111_4SUMMER	NA	205	M	2	1995	NA	NA	2104	4SUMMER	NA	NA	NA	NA	NA	don't use b/c radii	Pacifichake_oto_chem_26Jan10.xlsx	MG is very high! Edge only [] matched well. High Mg is real.	NA	NA	NA	NA	NA	NA	NA	NA	NA	NA	NA	NA	NA	NA	NA	NA	NA	NA	NA	NA	NA	NA	NA	NA	NA	NA	NA
111	WDFW	1997	PORT SUSAN	111	WDFW_1997_111_4WINTER	NA	205	M	2	1995	NA	NA	2104	4WINTER	NA	NA	NA	NA	NA	don't use b/c radii	Pacifichake_oto_chem_26Jan10.xlsx	MG is very high! Edge only [] matched well. High Mg is real.	NA	NA	NA	NA	NA	NA	NA	NA	NA	NA	NA	NA	NA	NA	NA	NA	NA	NA	NA	NA	NA	NA	NA	NA	NA	NA	NA
111	WDFW	1997	PORT SUSAN	111	WDFW_1997_111_5SUMMER	NA	205	M	2	1995	NA	NA	2104	5SUMMER	NA	NA	NA	NA	NA	don't use b/c radii	Pacifichake_oto_chem_26Jan10.xlsx	MG is very high! Edge only [] matched well. High Mg is real.	NA	NA	NA	NA	NA	NA	NA	NA	NA	NA	NA	NA	NA	NA	NA	NA	NA	NA	NA	NA	NA	NA	NA	NA	NA	NA	NA
111	WDFW	1997	PORT SUSAN	111	WDFW_1997_111_5WINTER	NA	205	M	2	1995	NA	NA	2104	5WINTER	NA	NA	NA	NA	NA	don't use b/c radii	Pacifichake_oto_chem_26Jan10.xlsx	MG is very high! Edge only [] matched well. High Mg is real.	NA	NA	NA	NA	NA	NA	NA	NA	NA	NA	NA	NA	NA	NA	NA	NA	NA	NA	NA	NA	NA	NA	NA	NA	NA	NA	NA
112	WDFW	1997	PORT SUSAN	112	WDFW_1997_112_1SUMMER	NA	247	M	2	1995	1995	9.15	2248	1SUMMER	1559	160	160	172.02	172.02	NA	Pacifichake_oto_chem_26Jan10.xlsx	MG is very high! Edge only [] matched well. High Mg is real.	0.201583725	0.012708531	1.924493943	0.006852514	0.000275827	0.010997006	0.000485695	0.027263428	0.000386323	2.49E-05	0.111064319	0.00490528	0.275347123	0.003901671	0.000251886	0.583804797	0.023876462	2.917662294	0.017058603	0.001079646	20.56153993	1.29627012	196.2983822	0.69895639	0.028134352	-0.23	1.06
112	WDFW	1997	PORT SUSAN	112	WDFW_1997_112_1WINTER	NA	247	M	2	1995	1995-96	9.15	2248	1WINTER	1705	178	18	187.91	15.89	NA	Pacifichake_oto_chem_26Jan10.xlsx	MG is very high! Edge only [] matched well. High Mg is real.	0.149817292	0.001418236	1.830059743	0.001912944	3.33E-05	0.022090356	0.000247218	0.070698234	8.10E-05	1.86E-06	0.069855838	0.000781771	0.223567445	0.000256033	5.87E-06	0.259967926	0.002909084	2.173217546	0.002309288	4.19E-05	1.498172922	0.014182359	18.30059743	0.019129435	0.000333303	-0.83	0.5
112	WDFW	1997	PORT SUSAN	112	WDFW_1997_112_2SUMMER	NA	247	M	2	1995	1996	9.15	2248	2SUMMER	2058	223	45	226.32	38.41	NA	Pacifichake_oto_chem_26Jan10.xlsx	MG is very high! Edge only [] matched well. High Mg is real.	0.151247948	0.008641065	1.786144037	0.00245621	4.38E-05	0.012939169	0.000902109	0.046648349	0.000115349	1.29E-06	0.063388721	0.004419412	0.228529304	0.00056509	6.34E-06	0.283379039	0.018034795	2.25976627	0.004053224	5.61E-05	3.629950747	0.207385557	42.86745688	0.058949037	0.001050918	-0.23	0.58
112	WDFW	1997	PORT SUSAN	112	WDFW_1997_112_2WINTER	NA	247	M	2	1995	1996-97	9.15	2248	2WINTER	2248	247	24	247	20.68	NA	Pacifichake_oto_chem_26Jan10.xlsx	MG is very high! Edge only [] matched well. High Mg is real.	0.285731572	0.00464839	1.990709623	0.002025409	4.36E-05	0.049581758	0.000594299	0.060782674	0.000187045	2.36E-06	0.185517951	0.002223662	0.227427941	0.000699859	8.84E-06	0.629698843	0.008953913	2.347149473	0.003350606	5.98E-05	4.000242005	0.065077465	27.86993472	0.028355732	0.000610826	-0.47	0.16
112	WDFW	1997	PORT SUSAN	112	WDFW_1997_112_3SUMMER	NA	247	M	2	1995	NA	9.15	2248	3SUMMER	NA	NA	NA	NA	NA	NA	Pacifichake_oto_chem_26Jan10.xlsx	MG is very high! Edge only [] matched well. High Mg is real.	NA	NA	NA	NA	NA	NA	NA	NA	NA	NA	NA	NA	NA	NA	NA	NA	NA	NA	NA	NA	NA	NA	NA	NA	NA	NA	NA
112	WDFW	1997	PORT SUSAN	112	WDFW_1997_112_3WINTER	NA	247	M	2	1995	NA	9.15	2248	3WINTER	NA	NA	NA	NA	NA	NA	Pacifichake_oto_chem_26Jan10.xlsx	MG is very high! Edge only [] matched well. High Mg is real.	NA	NA	NA	NA	NA	NA	NA	NA	NA	NA	NA	NA	NA	NA	NA	NA	NA	NA	NA	NA	NA	NA	NA	NA	NA	NA	NA
112	WDFW	1997	PORT SUSAN	112	WDFW_1997_112_4SUMMER	NA	247	M	2	1995	NA	9.15	2248	4SUMMER	NA	NA	NA	NA	NA	NA	Pacifichake_oto_chem_26Jan10.xlsx	MG is very high! Edge only [] matched well. High Mg is real.	NA	NA	NA	NA	NA	NA	NA	NA	NA	NA	NA	NA	NA	NA	NA	NA	NA	NA	NA	NA	NA	NA	NA	NA	NA	NA	NA
112	WDFW	1997	PORT SUSAN	112	WDFW_1997_112_4WINTER	NA	247	M	2	1995	NA	9.15	2248	4WINTER	NA	NA	NA	NA	NA	NA	Pacifichake_oto_chem_26Jan10.xlsx	MG is very high! Edge only [] matched well. High Mg is real.	NA	NA	NA	NA	NA	NA	NA	NA	NA	NA	NA	NA	NA	NA	NA	NA	NA	NA	NA	NA	NA	NA	NA	NA	NA	NA	NA
112	WDFW	1997	PORT SUSAN	112	WDFW_1997_112_5SUMMER	NA	247	M	2	1995	NA	9.15	2248	5SUMMER	NA	NA	NA	NA	NA	NA	Pacifichake_oto_chem_26Jan10.xlsx	MG is very high! Edge only [] matched well. High Mg is real.	NA	NA	NA	NA	NA	NA	NA	NA	NA	NA	NA	NA	NA	NA	NA	NA	NA	NA	NA	NA	NA	NA	NA	NA	NA	NA	NA
112	WDFW	1997	PORT SUSAN	112	WDFW_1997_112_5WINTER	NA	247	M	2	1995	NA	9.15	2248	5WINTER	NA	NA	NA	NA	NA	NA	Pacifichake_oto_chem_26Jan10.xlsx	MG is very high! Edge only [] matched well. High Mg is real.	NA	NA	NA	NA	NA	NA	NA	NA	NA	NA	NA	NA	NA	NA	NA	NA	NA	NA	NA	NA	NA	NA	NA	NA	NA	NA	NA
113	WDFW	2000	PORT SUSAN	113	WDFW_2000_113_1SUMMER	NA	308	F	4	1996	1996	NA	2902	1SUMMER	963	78	78	103.82	103.82	don't use b/c radii	Pacifichake_oto_chem_26Jan10.xlsx	NA	0.065548287	0.013139517	2.239598439	0.002780299	0.000335986	0.001358306	0.000659547	0.034316098	6.72E-05	1.14E-05	0.010521391	0.005108827	0.265811353	0.000520454	8.81E-05	0.096616585	0.024815798	2.708526473	0.004547842	0.000584844	3.932897202	0.788371002	134.3759064	0.166817943	0.020159181	-0.23	0.58
113	WDFW	2000	PORT SUSAN	113	WDFW_2000_113_1WINTER	NA	308	F	4	1996	1996-97	NA	2902	1WINTER	1083	92	14	116.46	12.64	don't use b/c radii	Pacifichake_oto_chem_26Jan10.xlsx	NA	0.054473765	0.008181496	1.986891632	0.002029087	0.000395275	0.003127645	0.001511209	0.075913407	3.68E-05	2.47E-05	0.009382936	0.004533626	0.22774022	0.000110338	7.40E-05	0.068777788	0.018818656	2.466638167	0.00223062	0.000526818	0.490263884	0.073633467	17.88202469	0.018261782	0.003557474	-0.47	0.16
113	WDFW	2000	PORT SUSAN	113	WDFW_2000_113_2SUMMER	NA	308	F	4	1996	1997	NA	2902	2SUMMER	2227	228	136	236.92	120.46	don't use b/c radii	Pacifichake_oto_chem_26Jan10.xlsx	NA	0.060441294	0.017870325	2.100628697	0.006106556	0.000427995	0.001290167	0.000705195	0.034197874	0.000430336	1.28E-05	0.011467257	0.006267909	0.303957355	0.003824911	0.000113518	0.092017723	0.038517631	2.986052136	0.014664225	0.001048285	4.774862224	1.411755643	165.9496671	0.482417931	0.033811579	1.37	2.63
113	WDFW	2000	PORT SUSAN	113	WDFW_2000_113_2WINTER	NA	308	F	4	1996	1997-98	NA	2902	2WINTER	2371	245	17	252.08	15.16	don't use b/c radii	Pacifichake_oto_chem_26Jan10.xlsx	NA	0.047413533	0.009097101	2.20222707	0.003200486	0.000453894	0.002244869	0.001324428	0.070724155	4.93E-05	2.83E-05	0.0070989	0.00418821	0.223649416	0.000155754	8.94E-05	0.061055065	0.019793788	2.505030527	0.003482751	0.00063636	0.474135335	0.090971009	22.0222707	0.032004856	0.004538941	2.07	1.02
113	WDFW	2000	PORT SUSAN	113	WDFW_2000_113_3SUMMER	NA	308	F	4	1996	1998	NA	2902	3SUMMER	2617	274	29	277.99	25.9	don't use b/c radii	Pacifichake_oto_chem_26Jan10.xlsx	NA	0.057888657	0.020467542	1.928954332	0.003261143	0.000469621	0.002862563	0.00124215	0.061286856	0.000168255	1.78E-05	0.011802648	0.005121515	0.252692179	0.000693731	7.32E-05	0.097381556	0.027662666	2.373318456	0.004327704	0.000574897	0.984107165	0.347948212	32.79222364	0.055439433	0.007983551	-0.6	0.05
113	WDFW	2000	PORT SUSAN	113	WDFW_2000_113_3WINTER	NA	308	F	4	1996	1998-99	NA	2902	3WINTER	2747	290	15	291.68	13.69	don't use b/c radii	Pacifichake_oto_chem_26Jan10.xlsx	NA	0.063862727	0.011051368	1.819792151	0.002329515	0.000475634	0.002547674	0.000747404	0.047166186	8.22E-05	2.51E-05	0.007643022	0.002242211	0.141498558	0.000246468	7.53E-05	0.075786842	0.015621302	2.118106175	0.002694025	0.000561963	0.574764539	0.099462311	16.37812936	0.020965638	0.004280706	-1.33	-0.47
113	WDFW	2000	PORT SUSAN	113	WDFW_2000_113_4SUMMER	NA	308	F	4	1996	1999	NA	2902	4SUMMER	2842	301	11	301.68	10	don't use b/c radii	Pacifichake_oto_chem_26Jan10.xlsx	NA	0.110668794	0.006371405	2.046143544	0.002238817	0.000681708	0.01333175	0.000668546	0.082653771	0.000133725	7.60E-05	0.032655985	0.001637596	0.202459564	0.000327558	0.000186145	0.154171133	0.009011746	2.370271049	0.00257321	0.000921094	0.664012765	0.03822843	12.27686127	0.013432902	0.00409025	-1	-0.97
113	WDFW	2000	PORT SUSAN	113	WDFW_2000_113_4WINTER	NA	308	F	4	1996	1999-00	NA	2902	4WINTER	2899	308	7	307.68	6	don't use b/c radii	Pacifichake_oto_chem_26Jan10.xlsx	NA	NA	NA	NA	NA	NA	NA	NA	NA	NA	NA	NA	NA	NA	NA	NA	NA	NA	NA	NA	NA	NA	NA	NA	NA	NA	-1.53	-1.49
113	WDFW	2000	PORT SUSAN	113	WDFW_2000_113_5SUMMER	NA	308	F	4	1996	NA	NA	2902	5SUMMER	NA	NA	NA	NA	NA	don't use b/c radii	Pacifichake_oto_chem_26Jan10.xlsx	NA	NA	NA	NA	NA	NA	NA	NA	NA	NA	NA	NA	NA	NA	NA	NA	NA	NA	NA	NA	NA	NA	NA	NA	NA	NA	NA	NA
113	WDFW	2000	PORT SUSAN	113	WDFW_2000_113_5WINTER	NA	308	F	4	1996	NA	NA	2902	5WINTER	NA	NA	NA	NA	NA	don't use b/c radii	Pacifichake_oto_chem_26Jan10.xlsx	NA	NA	NA	NA	NA	NA	NA	NA	NA	NA	NA	NA	NA	NA	NA	NA	NA	NA	NA	NA	NA	NA	NA	NA	NA	NA	NA	NA
114	WDFW	2000	PORT SUSAN	114	WDFW_2000_114_1SUMMER	NA	310	M	5	1995	1995	NA	3159	1SUMMER	1125	87	87	112.03	112.03	NA	Pacifichake_oto_chem_26Jan10.xlsx	NA	0.083209238	0.012839903	1.989865954	0.004695023	0.000235939	0.001718548	0.000608859	0.030638892	0.000367931	5.65E-06	0.014582364	0.005166336	0.259979618	0.003121996	4.79E-05	0.13010203	0.032647297	2.918455101	0.013051472	0.00038394	5.991065145	0.924472995	143.2703487	0.338041663	0.016987612	-0.23	1.06
114	WDFW	2000	PORT SUSAN	114	WDFW_2000_114_1WINTER	NA	310	M	5	1995	1995-96	NA	3159	1WINTER	1462	124	37	144.83	32.8	NA	Pacifichake_oto_chem_26Jan10.xlsx	NA	0.074006395	0.006051667	1.955106008	0.002477948	0.000268998	0.00283796	0.000638332	0.039295467	6.87E-05	1.27E-05	0.013610379	0.003061335	0.188454437	0.0003293	6.08E-05	0.102471307	0.013910528	2.298583618	0.003175942	0.000397781	1.702147086	0.139188345	44.96743819	0.056992798	0.006186958	-0.83	0.5
114	WDFW	2000	PORT SUSAN	114	WDFW_2000_114_2SUMMER	NA	310	M	5	1995	1996	NA	3159	2SUMMER	2123	196	73	209.16	64.34	NA	Pacifichake_oto_chem_26Jan10.xlsx	NA	0.070787388	0.009980522	1.967491401	0.002319431	0.000282179	0.002804198	0.000652158	0.05163409	6.44E-05	6.87E-06	0.019018995	0.004423151	0.350199436	0.000436587	4.66E-05	0.109095348	0.018885688	3.028509399	0.003210425	0.000385776	3.256219865	0.459104003	90.50460445	0.106693829	0.012980239	-0.23	0.58
114	WDFW	2000	PORT SUSAN	114	WDFW_2000_114_2WINTER	NA	310	M	5	1995	1996-97	NA	3159	2WINTER	2344	221	24	230.67	21.51	NA	Pacifichake_oto_chem_26Jan10.xlsx	NA	0.057773415	0.011608377	2.198345608	0.003191703	0.000218334	0.003866833	0.001678474	0.08936191	0.000257041	1.06E-05	0.014976179	0.006500703	0.346097188	0.000995517	4.11E-05	0.093471166	0.023285904	3.104958771	0.004641008	0.000315405	0.86660122	0.174125649	32.97518412	0.04787554	0.003275007	-0.47	0.16
114	WDFW	2000	PORT SUSAN	114	WDFW_2000_114_3SUMMER	NA	310	M	5	1995	1997	NA	3159	3SUMMER	2629	252	31	258.41	27.74	NA	Pacifichake_oto_chem_26Jan10.xlsx	NA	0.047560549	0.00578211	2.305125934	0.001608918	0.000256904	0.002996475	0.00128899	0.097922536	4.99E-05	1.35E-05	0.013400642	0.005764541	0.437922892	0.000223003	6.04E-05	0.075348855	0.021738986	3.764221055	0.002043944	0.000430171	0.951210976	0.115642191	46.10251868	0.03217836	0.005138087	1.37	2.63
114	WDFW	2000	PORT SUSAN	114	WDFW_2000_114_3WINTER	NA	310	M	5	1995	1997-98	NA	3159	3WINTER	2784	269	17	273.5	15.09	NA	Pacifichake_oto_chem_26Jan10.xlsx	NA	0.057803822	0.007183385	2.173859801	0.001914036	0.000248337	0.005965461	0.000809968	0.119050671	6.53E-05	1.26E-05	0.019785196	0.002686361	0.394846408	0.00021664	4.18E-05	0.112730124	0.012076791	2.755113932	0.002399071	0.000323516	0.635842039	0.079017233	23.91245781	0.021054394	0.002731706	2.07	1.02
114	WDFW	2000	PORT SUSAN	114	WDFW_2000_114_4SUMMER	NA	310	M	5	1995	1998	NA	3159	4SUMMER	2890	280	12	283.82	10.32	NA	Pacifichake_oto_chem_26Jan10.xlsx	NA	0.042213437	0.0023617	2.783920172	0.001825654	0.000236097	0.002773625	0.000223784	0.108151505	8.14E-05	9.52E-06	0.007338323	0.000592078	0.286141986	0.000215319	2.52E-05	0.054907181	0.003399631	3.256088152	0.002076361	0.000270926	0.29549406	0.016531901	19.48744121	0.012779575	0.001652678	-0.6	0.05
114	WDFW	2000	PORT SUSAN	114	WDFW_2000_114_4WINTER	NA	310	M	5	1995	1998-99	NA	3159	4WINTER	3020	295	14	296.47	12.65	NA	Pacifichake_oto_chem_26Jan10.xlsx	NA	0.063212122	0.005131467	2.418003122	0.002235999	0.000302819	0.005751272	0.000280068	0.107747272	0.000124432	2.72E-05	0.017253817	0.000840205	0.323241816	0.000373297	8.15E-05	0.096636587	0.006114546	2.876477647	0.002773019	0.000442081	0.5689091	0.046183206	21.7620281	0.020123991	0.002725375	-1.33	-0.47
114	WDFW	2000	PORT SUSAN	114	WDFW_2000_114_5SUMMER	NA	310	M	5	1995	1999	NA	3159	5SUMMER	3069	300	5	301.24	4.77	NA	Pacifichake_oto_chem_26Jan10.xlsx	NA	0.056329605	0.006564453	2.365135486	0.002002481	0.000303838	0.001546471	0.000830608	0.099428125	0.000120923	1.93E-05	0.003092943	0.001661216	0.198856249	0.000241847	3.86E-05	0.059603078	0.008446836	2.640328853	0.002315716	0.000360747	0.22531842	0.026257812	9.460541944	0.008009922	0.00121535	-1	-0.97
114	WDFW	2000	PORT SUSAN	114	WDFW_2000_114_5WINTER	NA	310	M	5	1995	1999-00	NA	3159	5WINTER	3159	310	10	310	8.76	NA	Pacifichake_oto_chem_26Jan10.xlsx	NA	0.09664874	0.004156636	2.446079364	0.001721234	0.000416493	0.013779018	0.000683916	0.159322845	0.000115392	5.85E-05	0.033751563	0.001675245	0.390259675	0.000282652	0.000143284	0.151695872	0.007103462	2.791239647	0.002084476	0.000683598	0.579892441	0.024939819	14.67647619	0.010327406	0.002498956	-1.53	-1.49
115	WDFW	2000	PORT SUSAN	115	WDFW_2000_115_1SUMMER	NA	260	M	4	1996	1996	NA	2658	1SUMMER	1123	98	98	111.31	111.31	NA	Pacifichake_oto_chem_26Jan10.xlsx	NA	0.119175082	0.018336912	2.005323439	0.003378087	7.39E-05	0.002087865	0.000601281	0.032140111	0.000122574	1.50E-06	0.017592665	0.005066483	0.270817391	0.001032825	1.26E-05	0.166451627	0.030418082	2.776994529	0.00617436	0.000110209	8.461430856	1.30192075	142.3779642	0.239844144	0.005250142	-0.23	0.58
115	WDFW	2000	PORT SUSAN	115	WDFW_2000_115_1WINTER	NA	260	M	4	1996	1996-97	NA	2658	1WINTER	1380	129	31	136.21	24.89	NA	Pacifichake_oto_chem_26Jan10.xlsx	NA	0.100953424	0.0085973	2.207808759	0.002432837	6.26E-05	0.005488852	0.001176039	0.072846177	4.99E-05	2.50E-06	0.023287226	0.004989513	0.309060156	0.000211728	1.06E-05	0.160905712	0.019484313	3.123600432	0.002944384	8.79E-05	1.817161641	0.154751393	39.74055767	0.043791059	0.001126779	-0.47	0.16
115	WDFW	2000	PORT SUSAN	115	WDFW_2000_115_2SUMMER	NA	260	M	4	1996	1997	NA	2658	2SUMMER	2022	206	77	198.39	62.19	NA	Pacifichake_oto_chem_26Jan10.xlsx	NA	0.135148215	0.014356988	2.235279745	0.003294726	6.65E-05	0.005380567	0.000690242	0.040307155	0.000214357	1.76E-06	0.036093943	0.004630285	0.270388615	0.001437949	1.18E-05	0.245755991	0.028579448	2.779979775	0.008771241	9.02E-05	6.081669673	0.64606446	100.5875885	0.14826269	0.002994036	1.37	2.63
115	WDFW	2000	PORT SUSAN	115	WDFW_2000_115_2WINTER	NA	260	M	4	1996	1997-98	NA	2658	2WINTER	2279	236	31	223.29	24.89	NA	Pacifichake_oto_chem_26Jan10.xlsx	NA	0.149893219	0.009209003	2.195533588	0.001877755	0.000113141	0.007439252	0.001084409	0.062703439	6.14E-05	8.37E-06	0.031562074	0.004600758	0.266028162	0.000260499	3.55E-05	0.236250789	0.015704191	2.92121947	0.002325632	0.000198541	2.698077944	0.165762045	39.51960459	0.033799591	0.002036532	2.07	1.02
115	WDFW	2000	PORT SUSAN	115	WDFW_2000_115_3SUMMER	NA	260	M	4	1996	1998	NA	2658	3SUMMER	2383	249	12	233.36	10.07	NA	Pacifichake_oto_chem_26Jan10.xlsx	NA	0.126663016	0.006311177	2.503621374	0.003881674	7.56E-05	0.009920531	0.000366111	0.113725916	0.000387995	6.50E-06	0.026247257	0.000968639	0.300890492	0.001026537	1.72E-05	0.16572059	0.007095667	2.964233934	0.0051399	0.000109212	0.886641111	0.044178237	17.52534961	0.027171718	0.000528864	-0.6	0.05
115	WDFW	2000	PORT SUSAN	115	WDFW_2000_115_3WINTER	NA	260	M	4	1996	1998-99	NA	2658	3WINTER	2475	260	11	242.27	8.91	NA	Pacifichake_oto_chem_26Jan10.xlsx	NA	0.092220865	0.004926766	2.734463815	0.003054218	5.25E-05	0.004221128	0.000800702	0.134339626	0.000108968	3.30E-06	0.01033961	0.001961311	0.329063535	0.000266917	8.09E-06	0.103973158	0.008092519	3.231963019	0.003340807	6.69E-05	0.553325189	0.029560596	16.40678289	0.018325309	0.000314888	-1.33	-0.47
115	WDFW	2000	PORT SUSAN	115	WDFW_2000_115_4SUMMER	NA	260	M	4	1996	1999	NA	2658	4SUMMER	2586	273	13	253.03	10.75	NA	Pacifichake_oto_chem_26Jan10.xlsx	NA	0.140305191	0.006116682	2.654769216	0.003042941	5.24E-05	0.011876718	0.000672154	0.095020964	0.000135195	4.95E-06	0.033592431	0.001901138	0.268759872	0.00038239	1.40E-05	0.209554801	0.009254704	2.914832576	0.00348935	7.20E-05	1.122441532	0.048933456	21.23815373	0.024343528	0.000419163	-1	-0.97
115	WDFW	2000	PORT SUSAN	115	WDFW_2000_115_4WINTER	NA	260	M	4	1996	1999-00	NA	2658	4WINTER	2658	282	9	260	6.97	NA	Pacifichake_oto_chem_26Jan10.xlsx	NA	0.21090477	0.01008853	2.636597206	0.003442411	8.20E-05	0.022350137	0.001186991	0.076798518	0.000268892	1.29E-05	0.049976426	0.002654192	0.171726707	0.000601262	2.87E-05	0.272734447	0.013082174	2.764574259	0.004219092	0.000133196	1.05452385	0.050442652	13.18298603	0.017212054	0.00041015	-1.53	-1.49
115	WDFW	2000	PORT SUSAN	115	WDFW_2000_115_5SUMMER	NA	260	M	4	1996	NA	NA	2658	5SUMMER	NA	NA	NA	NA	NA	NA	Pacifichake_oto_chem_26Jan10.xlsx	NA	NA	NA	NA	NA	NA	NA	NA	NA	NA	NA	NA	NA	NA	NA	NA	NA	NA	NA	NA	NA	NA	NA	NA	NA	NA	NA	NA
115	WDFW	2000	PORT SUSAN	115	WDFW_2000_115_5WINTER	NA	260	M	4	1996	NA	NA	2658	5WINTER	NA	NA	NA	NA	NA	NA	Pacifichake_oto_chem_26Jan10.xlsx	NA	NA	NA	NA	NA	NA	NA	NA	NA	NA	NA	NA	NA	NA	NA	NA	NA	NA	NA	NA	NA	NA	NA	NA	NA	NA	NA	NA
116	WDFW	2000	PORT SUSAN	116	WDFW_2000_116_1SUMMER	NA	248	M	3	1997	1997	8.88	2478	1SUMMER	1464	131	131	147.54	147.54	NA	Pacifichake_oto_chem_27Jan10.xlsx	NA	0.069413952	0.017431576	2.043658406	0.002259459	6.39E-05	0.001260338	0.000801929	0.036930464	6.49E-05	7.66E-06	0.012284259	0.007816237	0.35995364	0.000632657	7.47E-05	0.109979574	0.03478225	3.235841548	0.004272819	0.000377687	6.59432543	1.655999738	194.1475486	0.214648631	0.006070066	1.37	2.63
116	WDFW	2000	PORT SUSAN	116	WDFW_2000_116_1WINTER	NA	248	M	3	1997	1997-98	8.88	2478	1WINTER	1560	142	11	157.05	9.51	NA	Pacifichake_oto_chem_27Jan10.xlsx	NA	0.05284732	0.004499391	1.826901324	0.001618545	2.58E-05	0.004284111	0.000400761	0.055566068	4.40E-05	2.71E-06	0.011334692	0.001060314	0.147013997	0.000116404	7.16E-06	0.065979201	0.006463786	2.085248157	0.001738894	3.66E-05	0.36993124	0.031495738	12.78830927	0.011329812	0.000180409	2.07	1.02
116	WDFW	2000	PORT SUSAN	116	WDFW_2000_116_2SUMMER	NA	248	M	3	1997	1998	8.88	2478	2SUMMER	2129	208	65	213.42	56.37	NA	Pacifichake_oto_chem_27Jan10.xlsx	NA	0.109161317	0.013403908	1.892305613	0.00296653	6.05E-05	0.005405208	0.000607601	0.03155414	0.000210914	4.64E-06	0.033755512	0.003794469	0.19705554	0.001317157	2.90E-05	0.206854324	0.020844719	2.617461698	0.005576109	0.000179839	4.257291352	0.522752407	73.7999189	0.115694679	0.002360319	-0.6	0.05
116	WDFW	2000	PORT SUSAN	116	WDFW_2000_116_2WINTER	NA	248	M	3	1997	1998-99	8.88	2478	2WINTER	2261	223	15	226.5	13.08	NA	Pacifichake_oto_chem_27Jan10.xlsx	NA	0.132033978	0.005972585	1.970206771	0.001892179	5.00E-05	0.00680366	0.00085543	0.065788824	5.38E-05	5.22E-06	0.021515064	0.002705106	0.208042528	0.000170015	1.65E-05	0.169415908	0.010763877	2.210354261	0.00222639	8.17E-05	1.320339777	0.05972585	19.70206771	0.01892179	0.000499593	-1.33	-0.47
116	WDFW	2000	PORT SUSAN	116	WDFW_2000_116_3SUMMER	NA	248	M	3	1997	1999	8.88	2478	3SUMMER	2388	238	15	239.08	12.58	NA	Pacifichake_oto_chem_27Jan10.xlsx	NA	0.136079658	0.008583421	2.174097398	0.001914126	6.51E-05	0.00871488	0.000452616	0.090536877	9.00E-05	4.27E-06	0.024649403	0.001280192	0.256076959	0.000254483	1.21E-05	0.174166209	0.010817759	2.607521797	0.002259404	8.91E-05	1.088637266	0.068667371	17.39277918	0.015313009	0.00052112	-1	-0.97
116	WDFW	2000	PORT SUSAN	116	WDFW_2000_116_3WINTER	NA	248	M	3	1997	1999-00	8.88	2478	3WINTER	2478	248	10	248	8.92	NA	Pacifichake_oto_chem_27Jan10.xlsx	NA	0.151026982	0.006698009	2.074077645	0.001707002	7.35E-05	0.013158511	0.00099873	0.064940279	8.92E-05	9.16E-06	0.034814148	0.002642392	0.171815829	0.000236018	2.42E-05	0.224196101	0.01047018	2.368885422	0.002120652	0.000118944	1.057188876	0.046886062	14.51854351	0.011949013	0.000514324	-1.53	-1.49
116	WDFW	2000	PORT SUSAN	116	WDFW_2000_116_4SUMMER	NA	248	M	3	1997	NA	8.88	2478	4SUMMER	NA	NA	NA	NA	NA	NA	Pacifichake_oto_chem_27Jan10.xlsx	NA	NA	NA	NA	NA	NA	NA	NA	NA	NA	NA	NA	NA	NA	NA	NA	NA	NA	NA	NA	NA	NA	NA	NA	NA	NA	NA	NA
116	WDFW	2000	PORT SUSAN	116	WDFW_2000_116_4WINTER	NA	248	M	3	1997	NA	8.88	2478	4WINTER	NA	NA	NA	NA	NA	NA	Pacifichake_oto_chem_27Jan10.xlsx	NA	NA	NA	NA	NA	NA	NA	NA	NA	NA	NA	NA	NA	NA	NA	NA	NA	NA	NA	NA	NA	NA	NA	NA	NA	NA	NA	NA
116	WDFW	2000	PORT SUSAN	116	WDFW_2000_116_5SUMMER	NA	248	M	3	1997	NA	8.88	2478	5SUMMER	NA	NA	NA	NA	NA	NA	Pacifichake_oto_chem_27Jan10.xlsx	NA	NA	NA	NA	NA	NA	NA	NA	NA	NA	NA	NA	NA	NA	NA	NA	NA	NA	NA	NA	NA	NA	NA	NA	NA	NA	NA	NA
116	WDFW	2000	PORT SUSAN	116	WDFW_2000_116_5WINTER	NA	248	M	3	1997	NA	8.88	2478	5WINTER	NA	NA	NA	NA	NA	NA	Pacifichake_oto_chem_27Jan10.xlsx	NA	NA	NA	NA	NA	NA	NA	NA	NA	NA	NA	NA	NA	NA	NA	NA	NA	NA	NA	NA	NA	NA	NA	NA	NA	NA	NA	NA
117	WDFW	2000	PORT SUSAN	117	WDFW_2000_117_1SUMMER	NA	288	M	3	1997	1997	NA	2463	1SUMMER	985	93	93	116.54	116.54	bad pic	Pacifichake_oto_chem_27Jan10.xlsx	NA	0.100170067	0.016837376	1.963954559	0.003330366	8.34E-05	0.001990053	0.000800988	0.034788597	0.000296939	8.72E-06	0.015669695	0.006306989	0.273925686	0.002338104	6.87E-05	0.141971141	0.041068743	2.78559885	0.00948087	0.000328458	6.210544153	1.043917324	121.7651826	0.206482708	0.00516996	1.37	2.63
117	WDFW	2000	PORT SUSAN	117	WDFW_2000_117_1WINTER	NA	288	M	3	1997	1997-98	NA	2463	1WINTER	1107	109	16	130.69	14.15	bad pic	Pacifichake_oto_chem_27Jan10.xlsx	NA	0.082906734	0.00692453	1.807011653	0.001486241	0.000104924	0.005342192	0.000434272	0.063836802	4.68E-05	1.53E-05	0.015110001	0.001228307	0.180557744	0.000132352	4.32E-05	0.113676612	0.008969046	2.013036909	0.001754632	0.000200641	0.663253874	0.055396242	14.45609323	0.011889931	0.000839393	2.07	1.02
117	WDFW	2000	PORT SUSAN	117	WDFW_2000_117_2SUMMER	NA	288	M	3	1997	1998	NA	2463	2SUMMER	1827	204	95	214.22	83.53	bad pic	Pacifichake_oto_chem_27Jan10.xlsx	NA	0.098555418	0.011584823	1.797295351	0.00150113	4.09E-05	0.002521422	0.000527143	0.033568815	6.67E-05	1.22E-06	0.017829147	0.003727462	0.237367364	0.000471762	8.61E-06	0.144345161	0.021538369	2.426896084	0.003009801	7.66E-05	4.927770905	0.579241147	89.86476753	0.075056475	0.002043976	-0.6	0.05
117	WDFW	2000	PORT SUSAN	117	WDFW_2000_117_2WINTER	NA	288	M	3	1997	1998-99	NA	2463	2WINTER	1965	222	18	230.23	16.01	bad pic	Pacifichake_oto_chem_27Jan10.xlsx	NA	0.057578364	0.013231228	1.836133703	0.001374112	3.58E-05	0.004166687	0.001110976	0.0589893	5.86E-05	2.28E-06	0.013176222	0.003513214	0.186540547	0.000185344	7.21E-06	0.0820243	0.020836007	2.140823962	0.00171731	5.14E-05	0.575783635	0.132312284	18.36133703	0.013741122	0.000357553	-1.33	-0.47
117	WDFW	2000	PORT SUSAN	117	WDFW_2000_117_3SUMMER	NA	288	M	3	1997	1999	NA	2463	3SUMMER	2241	259	36	262.25	32.02	bad pic	Pacifichake_oto_chem_27Jan10.xlsx	NA	0.05867366	0.023803838	1.861443224	0.00179469	4.90E-05	0.002303883	0.002399146	0.053417228	0.000133304	1.59E-06	0.010042395	0.010457635	0.232840298	0.000581057	6.92E-06	0.08471761	0.046577508	2.271503028	0.003209396	5.93E-05	1.114799531	0.452272918	35.36742126	0.034099102	0.00093042	-1	-0.97
117	WDFW	2000	PORT SUSAN	117	WDFW_2000_117_3WINTER	NA	288	M	3	1997	1999-00	NA	2463	3WINTER	2463	288	29	288	25.75	bad pic	Pacifichake_oto_chem_27Jan10.xlsx	NA	0.082435917	0.011958304	2.082881443	0.001509155	6.79E-05	0.006468759	0.000442805	0.081886688	0.000128843	4.11E-06	0.025875035	0.001771221	0.327546753	0.000515373	1.64E-05	0.127582705	0.014036403	2.564627009	0.002760187	9.91E-05	1.318974665	0.191332859	33.32610309	0.02414648	0.001085693	-1.53	-1.49
117	WDFW	2000	PORT SUSAN	117	WDFW_2000_117_4SUMMER	NA	288	M	3	1997	NA	NA	2463	4SUMMER	NA	NA	NA	NA	NA	bad pic	Pacifichake_oto_chem_27Jan10.xlsx	NA	NA	NA	NA	NA	NA	NA	NA	NA	NA	NA	NA	NA	NA	NA	NA	NA	NA	NA	NA	NA	NA	NA	NA	NA	NA	NA	NA
117	WDFW	2000	PORT SUSAN	117	WDFW_2000_117_4WINTER	NA	288	M	3	1997	NA	NA	2463	4WINTER	NA	NA	NA	NA	NA	bad pic	Pacifichake_oto_chem_27Jan10.xlsx	NA	NA	NA	NA	NA	NA	NA	NA	NA	NA	NA	NA	NA	NA	NA	NA	NA	NA	NA	NA	NA	NA	NA	NA	NA	NA	NA	NA
117	WDFW	2000	PORT SUSAN	117	WDFW_2000_117_5SUMMER	NA	288	M	3	1997	NA	NA	2463	5SUMMER	NA	NA	NA	NA	NA	bad pic	Pacifichake_oto_chem_27Jan10.xlsx	NA	NA	NA	NA	NA	NA	NA	NA	NA	NA	NA	NA	NA	NA	NA	NA	NA	NA	NA	NA	NA	NA	NA	NA	NA	NA	NA	NA
117	WDFW	2000	PORT SUSAN	117	WDFW_2000_117_5WINTER	NA	288	M	3	1997	NA	NA	2463	5WINTER	NA	NA	NA	NA	NA	bad pic	Pacifichake_oto_chem_27Jan10.xlsx	NA	NA	NA	NA	NA	NA	NA	NA	NA	NA	NA	NA	NA	NA	NA	NA	NA	NA	NA	NA	NA	NA	NA	NA	NA	NA	NA	NA
118	WDFW	2000	PORT SUSAN	118	WDFW_2000_118_1SUMMER	NA	266	F	3	1997	1997	7.32	2783	1SUMMER	1159	89	89	112.27	112.27	don't use b/c radii	Pacifichake_oto_chem_27Jan10.xlsx	NA	0.067440549	0.017725111	1.97995304	0.001708442	7.80E-05	0.002508486	0.000735884	0.030443503	4.26E-05	2.45E-06	0.02157881	0.00633031	0.261884919	0.000366512	2.11E-05	0.157711042	0.035292855	2.813513038	0.00334868	0.000121269	4.990600603	1.311658202	146.516525	0.126424687	0.005770869	1.37	2.63
118	WDFW	2000	PORT SUSAN	118	WDFW_2000_118_1WINTER	NA	266	F	3	1997	1997-98	7.32	2783	1WINTER	1286	103	14	124.3	12.02	don't use b/c radii	Pacifichake_oto_chem_27Jan10.xlsx	NA	0.062119734	0.022155205	1.771658215	0.001698427	7.58E-05	0.002978368	0.001810946	0.079573135	6.12E-05	2.70E-06	0.008935104	0.005432837	0.238719406	0.000183634	8.09E-06	0.074970703	0.034705889	2.176231228	0.001938957	9.07E-05	0.559077602	0.199396848	15.94492394	0.015285846	0.000682198	2.07	1.02
118	WDFW	2000	PORT SUSAN	118	WDFW_2000_118_2SUMMER	NA	266	F	3	1997	1998	7.32	2783	2SUMMER	2159	198	95	206.93	82.64	don't use b/c radii	Pacifichake_oto_chem_27Jan10.xlsx	NA	0.061329915	0.01848863	2.111329152	0.002238477	8.67E-05	0.001870955	0.000815035	0.044282298	0.000106713	2.49E-06	0.014492355	0.006313237	0.343009205	0.000826599	1.93E-05	0.104749438	0.03328153	3.066385741	0.005080732	0.000190816	3.67979492	1.109317797	126.6797491	0.134308606	0.005199397	-0.6	0.05
118	WDFW	2000	PORT SUSAN	118	WDFW_2000_118_2WINTER	NA	266	F	3	1997	1998-99	7.32	2783	2WINTER	2302	214	16	220.47	13.54	don't use b/c radii	Pacifichake_oto_chem_27Jan10.xlsx	NA	0.059957633	0.015429295	2.354165836	0.001975746	8.45E-05	0.002813504	0.00105626	0.091155143	4.67E-05	3.44E-06	0.00889708	0.003340187	0.288257871	0.000147579	1.09E-05	0.076900422	0.020154744	2.822998236	0.002179173	0.000105963	0.599576329	0.154292946	23.54165836	0.019757461	0.000845135	-1.33	-0.47
118	WDFW	2000	PORT SUSAN	118	WDFW_2000_118_3SUMMER	NA	266	F	3	1997	1999	7.32	2783	3SUMMER	2614	248	34	250	29.53	don't use b/c radii	Pacifichake_oto_chem_27Jan10.xlsx	NA	0.073784692	0.022193934	2.259605946	0.002621657	8.56E-05	0.002351	0.001138145	0.061373331	0.00012171	2.68E-06	0.011027166	0.005338374	0.287866437	0.000570871	1.26E-05	0.105661852	0.033886179	2.800922019	0.004267857	0.000116618	1.623263228	0.488266558	49.7113308	0.057676455	0.00188378	-1	-0.97
118	WDFW	2000	PORT SUSAN	118	WDFW_2000_118_3WINTER	NA	266	F	3	1997	1999-00	7.32	2783	3WINTER	2783	266	18	266	16	don't use b/c radii	Pacifichake_oto_chem_27Jan10.xlsx	NA	0.067234327	0.01956118	2.208510109	0.002079164	0.000124012	0.002284129	0.000964794	0.093335377	5.11E-05	9.38E-06	0.007912456	0.003342146	0.323323231	0.000177087	3.25E-05	0.07616006	0.024415404	2.837161177	0.002401952	0.000193207	0.806811923	0.234734155	26.5021213	0.024949969	0.001488139	-1.53	-1.49
118	WDFW	2000	PORT SUSAN	118	WDFW_2000_118_4SUMMER	NA	266	F	3	1997	NA	7.32	2783	4SUMMER	NA	NA	NA	NA	NA	don't use b/c radii	Pacifichake_oto_chem_27Jan10.xlsx	NA	NA	NA	NA	NA	NA	NA	NA	NA	NA	NA	NA	NA	NA	NA	NA	NA	NA	NA	NA	NA	NA	NA	NA	NA	NA	NA	NA
118	WDFW	2000	PORT SUSAN	118	WDFW_2000_118_4WINTER	NA	266	F	3	1997	NA	7.32	2783	4WINTER	NA	NA	NA	NA	NA	don't use b/c radii	Pacifichake_oto_chem_27Jan10.xlsx	NA	NA	NA	NA	NA	NA	NA	NA	NA	NA	NA	NA	NA	NA	NA	NA	NA	NA	NA	NA	NA	NA	NA	NA	NA	NA	NA	NA
118	WDFW	2000	PORT SUSAN	118	WDFW_2000_118_5SUMMER	NA	266	F	3	1997	NA	7.32	2783	5SUMMER	NA	NA	NA	NA	NA	don't use b/c radii	Pacifichake_oto_chem_27Jan10.xlsx	NA	NA	NA	NA	NA	NA	NA	NA	NA	NA	NA	NA	NA	NA	NA	NA	NA	NA	NA	NA	NA	NA	NA	NA	NA	NA	NA	NA
118	WDFW	2000	PORT SUSAN	118	WDFW_2000_118_5WINTER	NA	266	F	3	1997	NA	7.32	2783	5WINTER	NA	NA	NA	NA	NA	don't use b/c radii	Pacifichake_oto_chem_27Jan10.xlsx	NA	NA	NA	NA	NA	NA	NA	NA	NA	NA	NA	NA	NA	NA	NA	NA	NA	NA	NA	NA	NA	NA	NA	NA	NA	NA	NA	NA
119	WDFW	2000	PORT SUSAN	119	WDFW_2000_119_1SUMMER	NA	277	M	3	1997	1997	8.8	2521	1SUMMER	1457	145	145	161.09	161.09	NA	Pacifichake_oto_chem_27Jan10.xlsx	NA	0.051193798	0.006712541	1.658832109	0.001387353	6.54E-05	0.002157759	0.000552672	0.020598574	2.83E-05	1.06E-06	0.021031232	0.00538678	0.200770066	0.000275719	1.03E-05	0.128785091	0.028340591	2.340689824	0.002187337	9.95E-05	4.863410787	0.637691439	157.5890504	0.131798572	0.006210862	1.37	2.63
119	WDFW	2000	PORT SUSAN	119	WDFW_2000_119_1WINTER	NA	277	M	3	1997	1997-98	8.8	2521	1WINTER	1529	153	9	168.93	7.84	NA	Pacifichake_oto_chem_27Jan10.xlsx	NA	0.070764146	0.006817632	1.803896014	0.00203052	6.09E-05	0.002137492	0.000414994	0.048702989	0.000163482	4.57E-06	0.004779578	0.000927954	0.108903193	0.000365556	1.02E-05	0.074916498	0.007780574	1.910926488	0.002569205	7.37E-05	0.353820731	0.03408816	9.019480069	0.0101526	0.000304497	2.07	1.02
119	WDFW	2000	PORT SUSAN	119	WDFW_2000_119_2SUMMER	NA	277	M	3	1997	1998	8.8	2521	2SUMMER	2148	231	77	236.37	67.43	NA	Pacifichake_oto_chem_27Jan10.xlsx	NA	0.067617494	0.012779633	1.859067127	0.00579074	5.78E-05	0.001593009	0.000872819	0.026992866	0.00062346	2.51E-06	0.010446061	0.005723455	0.177004062	0.004088303	1.65E-05	0.095121651	0.027344745	2.362321476	0.014726114	0.000119211	2.907552256	0.549524214	79.93988644	0.24900183	0.002487173	-0.6	0.05
119	WDFW	2000	PORT SUSAN	119	WDFW_2000_119_2WINTER	NA	277	M	3	1997	1998-99	8.8	2521	2WINTER	2256	244	13	248.13	11.77	NA	Pacifichake_oto_chem_27Jan10.xlsx	NA	0.036668925	0.004646501	2.271099572	0.002505154	4.38E-05	0.000837659	0.000782982	0.120491992	7.18E-05	1.58E-06	0.002216238	0.002071576	0.318791845	0.000190091	4.19E-06	0.040064324	0.008607705	2.759330898	0.002744148	4.77E-05	0.256682473	0.032525508	15.89769701	0.01753608	0.00030666	-1.33	-0.47
119	WDFW	2000	PORT SUSAN	119	WDFW_2000_119_3SUMMER	NA	277	M	3	1997	1999	8.8	2521	3SUMMER	2408	263	19	264.69	16.56	NA	Pacifichake_oto_chem_27Jan10.xlsx	NA	0.047673693	0.01303849	1.928408706	0.00257827	4.98E-05	0.002810959	0.000457515	0.062011301	9.21E-05	3.43E-06	0.009322897	0.001517404	0.205668217	0.00030551	1.14E-05	0.061085764	0.014710945	2.306530436	0.003122252	7.28E-05	0.524410618	0.143423387	21.21249576	0.028360967	0.000547796	-1	-0.97
119	WDFW	2000	PORT SUSAN	119	WDFW_2000_119_3WINTER	NA	277	M	3	1997	1999-00	8.8	2521	3WINTER	2521	277	14	277	12.31	NA	Pacifichake_oto_chem_27Jan10.xlsx	NA	0.054672592	0.006896035	2.163749936	0.002231813	0.0001227	0.00365972	0.000661042	0.144528236	2.89E-05	2.82E-05	0.008183383	0.001478136	0.323174961	6.46E-05	6.32E-05	0.068075794	0.0092705	2.573245835	0.002343911	0.000221998	0.273362961	0.034480174	10.81874968	0.011159066	0.000613498	-1.53	-1.49
119	WDFW	2000	PORT SUSAN	119	WDFW_2000_119_4SUMMER	NA	277	M	3	1997	NA	8.8	2521	4SUMMER	NA	NA	NA	NA	NA	NA	Pacifichake_oto_chem_27Jan10.xlsx	NA	NA	NA	NA	NA	NA	NA	NA	NA	NA	NA	NA	NA	NA	NA	NA	NA	NA	NA	NA	NA	NA	NA	NA	NA	NA	NA	NA
119	WDFW	2000	PORT SUSAN	119	WDFW_2000_119_4WINTER	NA	277	M	3	1997	NA	8.8	2521	4WINTER	NA	NA	NA	NA	NA	NA	Pacifichake_oto_chem_27Jan10.xlsx	NA	NA	NA	NA	NA	NA	NA	NA	NA	NA	NA	NA	NA	NA	NA	NA	NA	NA	NA	NA	NA	NA	NA	NA	NA	NA	NA	NA
119	WDFW	2000	PORT SUSAN	119	WDFW_2000_119_5SUMMER	NA	277	M	3	1997	NA	8.8	2521	5SUMMER	NA	NA	NA	NA	NA	NA	Pacifichake_oto_chem_27Jan10.xlsx	NA	NA	NA	NA	NA	NA	NA	NA	NA	NA	NA	NA	NA	NA	NA	NA	NA	NA	NA	NA	NA	NA	NA	NA	NA	NA	NA	NA
119	WDFW	2000	PORT SUSAN	119	WDFW_2000_119_5WINTER	NA	277	M	3	1997	NA	8.8	2521	5WINTER	NA	NA	NA	NA	NA	NA	Pacifichake_oto_chem_27Jan10.xlsx	NA	NA	NA	NA	NA	NA	NA	NA	NA	NA	NA	NA	NA	NA	NA	NA	NA	NA	NA	NA	NA	NA	NA	NA	NA	NA	NA	NA
120	WDFW	2000	PORT SUSAN	120	WDFW_2000_120_1SUMMER	NA	295	F	3	1997	1997	NA	2906	1SUMMER	1462	130	130	149.65	149.65	bad pic	Pacifichake_oto_chem_27Jan10.xlsx	NA	0.064629327	0.022524816	2.300648164	0.003170248	6.02E-05	0.000840515	0.000747466	0.030274621	0.000120749	2.03E-06	0.008192328	0.007285399	0.295080504	0.001176915	1.98E-05	0.087283994	0.040888957	3.026459409	0.008972241	0.000129724	6.139786067	2.13985749	218.5615756	0.301173579	0.005721163	1.37	2.63
120	WDFW	2000	PORT SUSAN	120	WDFW_2000_120_1WINTER	NA	295	F	3	1997	1997-98	NA	2906	1WINTER	1548	140	10	158.3	8.66	bad pic	Pacifichake_oto_chem_27Jan10.xlsx	NA	0.052405349	0.007790907	2.143538116	0.001946742	0.000138659	0.004864689	0.000963795	0.106428484	4.86E-05	1.26E-05	0.011916007	0.002360806	0.260695481	0.000118967	3.08E-05	0.069104756	0.01059046	2.595305673	0.002069529	0.000177065	0.314432093	0.046745442	12.8612287	0.011680453	0.000831955	2.07	1.02
120	WDFW	2000	PORT SUSAN	120	WDFW_2000_120_2SUMMER	NA	295	F	3	1997	1998	NA	2906	2SUMMER	2251	220	80	229.07	70.76	bad pic	Pacifichake_oto_chem_27Jan10.xlsx	NA	0.066236163	0.013775691	2.102029988	0.00534131	5.08E-05	0.003757299	0.000687714	0.040515198	0.000600403	2.02E-06	0.026301096	0.004813999	0.283606387	0.004202823	1.41E-05	0.152109347	0.022715821	2.75700386	0.014533241	9.47E-05	3.245572011	0.675008877	102.9994694	0.261724178	0.002491246	-0.6	0.05
120	WDFW	2000	PORT SUSAN	120	WDFW_2000_120_2WINTER	NA	295	F	3	1997	1998-99	NA	2906	2WINTER	2459	244	24	250	20.94	bad pic	Pacifichake_oto_chem_27Jan10.xlsx	NA	0.030963751	0.006758951	2.258406694	0.003736166	4.26E-05	0.003044685	0.001107167	0.078395336	0.000454203	1.53E-06	0.011392167	0.004142638	0.293328489	0.001699474	5.72E-06	0.054306323	0.012665669	2.958045151	0.00692254	5.13E-05	0.433492511	0.094625313	31.61769372	0.052306325	0.000595969	-1.33	-0.47
120	WDFW	2000	PORT SUSAN	120	WDFW_2000_120_3SUMMER	NA	295	F	3	1997	1999	NA	2906	3SUMMER	2774	280	36	281.71	31.71	bad pic	Pacifichake_oto_chem_27Jan10.xlsx	NA	0.050195018	0.007821107	2.152679544	0.003768885	5.73E-05	0.003651159	0.000623882	0.055003004	0.000234295	1.94E-06	0.017125454	0.002926266	0.257986956	0.001098941	9.10E-06	0.083544289	0.011613637	2.569095911	0.005830733	7.47E-05	1.1042904	0.172064346	47.35894998	0.08291547	0.001260457	-1	-0.97
120	WDFW	2000	PORT SUSAN	120	WDFW_2000_120_3WINTER	NA	295	F	3	1997	1999-00	NA	2906	3WINTER	2906	295	15	295	13.29	bad pic	Pacifichake_oto_chem_27Jan10.xlsx	NA	0.036049418	0.006916287	1.716767916	0.001956099	6.71E-05	0.001816452	0.000696011	0.07537704	6.33E-05	3.07E-06	0.005449356	0.002088034	0.226131119	0.000189769	9.20E-06	0.044287711	0.009797052	1.932067849	0.002305146	7.68E-05	0.324444763	0.062246582	15.45091124	0.017604892	0.000603753	-1.53	-1.49
120	WDFW	2000	PORT SUSAN	120	WDFW_2000_120_4SUMMER	NA	295	F	3	1997	NA	NA	2906	4SUMMER	NA	NA	NA	NA	NA	bad pic	Pacifichake_oto_chem_27Jan10.xlsx	NA	NA	NA	NA	NA	NA	NA	NA	NA	NA	NA	NA	NA	NA	NA	NA	NA	NA	NA	NA	NA	NA	NA	NA	NA	NA	NA	NA
120	WDFW	2000	PORT SUSAN	120	WDFW_2000_120_4WINTER	NA	295	F	3	1997	NA	NA	2906	4WINTER	NA	NA	NA	NA	NA	bad pic	Pacifichake_oto_chem_27Jan10.xlsx	NA	NA	NA	NA	NA	NA	NA	NA	NA	NA	NA	NA	NA	NA	NA	NA	NA	NA	NA	NA	NA	NA	NA	NA	NA	NA	NA	NA
120	WDFW	2000	PORT SUSAN	120	WDFW_2000_120_5SUMMER	NA	295	F	3	1997	NA	NA	2906	5SUMMER	NA	NA	NA	NA	NA	bad pic	Pacifichake_oto_chem_27Jan10.xlsx	NA	NA	NA	NA	NA	NA	NA	NA	NA	NA	NA	NA	NA	NA	NA	NA	NA	NA	NA	NA	NA	NA	NA	NA	NA	NA	NA	NA
120	WDFW	2000	PORT SUSAN	120	WDFW_2000_120_5WINTER	NA	295	F	3	1997	NA	NA	2906	5WINTER	NA	NA	NA	NA	NA	bad pic	Pacifichake_oto_chem_27Jan10.xlsx	NA	NA	NA	NA	NA	NA	NA	NA	NA	NA	NA	NA	NA	NA	NA	NA	NA	NA	NA	NA	NA	NA	NA	NA	NA	NA	NA	NA
121	WDFW	2000	PORT SUSAN	121	WDFW_2000_121_1SUMMER	NA	261	M	3	1997	1997	7.88	2820	1SUMMER	1295	99.91	99.91	121.27	121.27	NA	Pacifichake_oto_chem_27Jan10.xlsx	NA	0.247698547	0.009093037	1.895317604	0.00138895	0.000350483	0.010428588	0.000714956	0.030102101	4.33E-05	2.86E-05	0.095008955	0.006513563	0.274243192	0.000394424	0.000260597	0.712258063	0.026357578	3.362908428	0.003006588	0.001459613	20.55897936	0.7547221	157.3113611	0.115282857	0.029090126	1.37	2.63
121	WDFW	2000	PORT SUSAN	121	WDFW_2000_121_1WINTER	NA	261	M	3	1997	1997-98	7.88	2820	1WINTER	1374	108.26	8.34	128.51	7.24	NA	Pacifichake_oto_chem_27Jan10.xlsx	NA	0.285980346	0.009665699	1.67695808	0.001549453	0.000264389	0.013597222	0.000677229	0.055032827	4.55E-05	4.53E-06	0.033306255	0.001658866	0.134802344	0.000111422	1.11E-05	0.321136727	0.011808542	1.864560807	0.001662813	0.000276566	1.715882073	0.057994191	10.06174848	0.009296719	0.001586331	2.07	1.02
121	WDFW	2000	PORT SUSAN	121	WDFW_2000_121_2SUMMER	NA	261	M	3	1997	1998	7.88	2820	2SUMMER	2250	200.79	92.53	208.77	80.27	NA	Pacifichake_oto_chem_27Jan10.xlsx	NA	0.363120436	0.005462344	1.914221635	0.001910145	0.000379953	0.012541039	0.000343817	0.040106732	0.000107497	1.37E-05	0.097948642	0.002685297	0.31324359	0.00083958	0.000107228	0.648138297	0.011486287	2.935741644	0.004752065	0.000747313	22.15034658	0.333202967	116.7675197	0.116518828	0.023177155	-0.6	0.05
121	WDFW	2000	PORT SUSAN	121	WDFW_2000_121_2WINTER	NA	261	M	3	1997	1998-99	7.88	2820	2WINTER	2354	211.78	10.99	218.3	9.53	NA	Pacifichake_oto_chem_27Jan10.xlsx	NA	0.537438603	0.011982924	2.387232662	0.001788201	0.00086057	0.04539732	0.002447265	0.038446362	0.000128991	0.000103274	0.120110018	0.006474854	0.101719511	0.000341279	0.000273238	0.748029935	0.02301125	2.594206756	0.002273149	0.001277245	3.762070219	0.083880467	16.71062864	0.012517408	0.006023991	-1.33	-0.47
121	WDFW	2000	PORT SUSAN	121	WDFW_2000_121_3SUMMER	NA	261	M	3	1997	1999	7.88	2820	3SUMMER	2750	253.61	41.83	254.59	36.28	NA	Pacifichake_oto_chem_27Jan10.xlsx	NA	1.23174999	0.02958176	2.882621975	0.002902073	0.002428968	NA	NA	NA	NA	NA	NA	NA	NA	NA	NA	1.23174999	0.02958176	2.882621975	0.002902073	0.002428968	1.23174999	0.02958176	2.882621975	0.002902073	0.002428968	-1	-0.97
121	WDFW	2000	PORT SUSAN	121	WDFW_2000_121_3WINTER	NA	261	M	3	1997	1999-00	7.88	2820	3WINTER	2820	261	7.39	261	6.41	NA	Pacifichake_oto_chem_27Jan10.xlsx	NA	NA	NA	NA	NA	NA	NA	NA	NA	NA	NA	NA	NA	NA	NA	NA	NA	NA	NA	NA	NA	NA	NA	NA	NA	NA	-1.53	-1.49
121	WDFW	2000	PORT SUSAN	121	WDFW_2000_121_4SUMMER	NA	261	M	3	1997	NA	7.88	2820	4SUMMER	NA	NA	NA	NA	NA	NA	Pacifichake_oto_chem_27Jan10.xlsx	NA	NA	NA	NA	NA	NA	NA	NA	NA	NA	NA	NA	NA	NA	NA	NA	NA	NA	NA	NA	NA	NA	NA	NA	NA	NA	NA	NA
121	WDFW	2000	PORT SUSAN	121	WDFW_2000_121_4WINTER	NA	261	M	3	1997	NA	7.88	2820	4WINTER	NA	NA	NA	NA	NA	NA	Pacifichake_oto_chem_27Jan10.xlsx	NA	NA	NA	NA	NA	NA	NA	NA	NA	NA	NA	NA	NA	NA	NA	NA	NA	NA	NA	NA	NA	NA	NA	NA	NA	NA	NA	NA
121	WDFW	2000	PORT SUSAN	121	WDFW_2000_121_5SUMMER	NA	261	M	3	1997	NA	7.88	2820	5SUMMER	NA	NA	NA	NA	NA	NA	Pacifichake_oto_chem_27Jan10.xlsx	NA	NA	NA	NA	NA	NA	NA	NA	NA	NA	NA	NA	NA	NA	NA	NA	NA	NA	NA	NA	NA	NA	NA	NA	NA	NA	NA	NA
121	WDFW	2000	PORT SUSAN	121	WDFW_2000_121_5WINTER	NA	261	M	3	1997	NA	7.88	2820	5WINTER	NA	NA	NA	NA	NA	NA	Pacifichake_oto_chem_27Jan10.xlsx	NA	NA	NA	NA	NA	NA	NA	NA	NA	NA	NA	NA	NA	NA	NA	NA	NA	NA	NA	NA	NA	NA	NA	NA	NA	NA	NA	NA
122	WDFW	2000	PORT SUSAN	122	WDFW_2000_122_1SUMMER	NA	308	F	3	1997	1997	NA	2602	1SUMMER	1440	154	153.98	171.46	171.46	bad pic	Pacifichake_oto_chem_26Jan10.xlsx	NA	0.086118727	0.009163922	1.816674139	0.003078522	7.31E-05	0.002253254	0.000569872	0.021008719	0.000233418	9.22E-06	0.021729593	0.005495645	0.202600747	0.002250998	8.89E-05	0.142418785	0.027217099	2.319703128	0.010580156	0.000638931	8.009041602	0.85224471	168.9506949	0.286302512	0.006800848	1.37	2.63
122	WDFW	2000	PORT SUSAN	122	WDFW_2000_122_1WINTER	NA	308	F	3	1997	1997-98	NA	2602	1WINTER	1571	171	17.36	186.85	15.39	bad pic	Pacifichake_oto_chem_26Jan10.xlsx	NA	0.090652769	0.014750991	1.809281733	0.004611123	3.67E-05	0.004684822	0.000805783	0.054445451	0.000243818	1.72E-06	0.014814708	0.002548109	0.172171633	0.00077102	5.45E-06	0.112364497	0.019163268	2.175851406	0.006276077	4.52E-05	0.906527692	0.147509909	18.09281733	0.046111234	0.00036698	2.07	1.02
122	WDFW	2000	PORT SUSAN	122	WDFW_2000_122_2SUMMER	NA	308	F	3	1997	1998	NA	2602	2SUMMER	2256	262	90.79	267.34	80.49	bad pic	Pacifichake_oto_chem_26Jan10.xlsx	NA	0.083994789	0.018785528	2.000106407	0.010271822	5.08E-05	0.003963763	0.001438254	0.044364994	0.001059981	4.23E-06	0.02717419	0.009860172	0.304151074	0.007266865	2.90E-05	0.185995881	0.040976725	2.841690948	0.025837842	0.000159856	3.947755062	0.882919793	94.00500114	0.48277563	0.002388137	-0.6	0.05
122	WDFW	2000	PORT SUSAN	122	WDFW_2000_122_2WINTER	NA	308	F	3	1997	1998-99	NA	2602	2WINTER	2354	275	12.99	278.86	11.52	bad pic	Pacifichake_oto_chem_26Jan10.xlsx	NA	0.061209217	0.011978779	1.898035706	0.002656509	7.04E-05	0.004043429	0.001584102	0.145738431	0.000157557	1.37E-05	0.010697909	0.00419114	0.385587646	0.000416857	3.61E-05	0.077973111	0.017873371	2.539942079	0.003442929	0.000145213	0.428464517	0.083851451	13.28624994	0.018595566	0.000492542	-1.33	-0.47
122	WDFW	2000	PORT SUSAN	122	WDFW_2000_122_3SUMMER	NA	308	F	3	1997	1999	NA	2602	3SUMMER	2477	291	16.3	293.31	14.45	bad pic	Pacifichake_oto_chem_26Jan10.xlsx	NA	0.094171788	0.012149158	2.235525616	0.002534776	6.67E-05	0.013213476	0.003095263	0.159413197	0.000127351	9.36E-06	0.018686677	0.004377363	0.225444306	0.000180101	1.32E-05	0.107385264	0.015244421	2.394938813	0.002662127	7.61E-05	0.188343577	0.024298315	4.471051232	0.005069552	0.000133452	-1	-0.97
122	WDFW	2000	PORT SUSAN	122	WDFW_2000_122_3WINTER	NA	308	F	3	1997	1999-00	NA	2602	3WINTER	2602	308	16.57	308	14.69	bad pic	Pacifichake_oto_chem_26Jan10.xlsx	NA	NA	NA	NA	NA	NA	NA	NA	NA	NA	NA	NA	NA	NA	NA	NA	NA	NA	NA	NA	NA	NA	NA	NA	NA	NA	-1.53	-1.49
122	WDFW	2000	PORT SUSAN	122	WDFW_2000_122_4SUMMER	NA	308	F	3	1997	NA	NA	2602	4SUMMER	NA	NA	NA	NA	NA	bad pic	Pacifichake_oto_chem_26Jan10.xlsx	NA	NA	NA	NA	NA	NA	NA	NA	NA	NA	NA	NA	NA	NA	NA	NA	NA	NA	NA	NA	NA	NA	NA	NA	NA	NA	NA	NA
122	WDFW	2000	PORT SUSAN	122	WDFW_2000_122_4WINTER	NA	308	F	3	1997	NA	NA	2602	4WINTER	NA	NA	NA	NA	NA	bad pic	Pacifichake_oto_chem_26Jan10.xlsx	NA	NA	NA	NA	NA	NA	NA	NA	NA	NA	NA	NA	NA	NA	NA	NA	NA	NA	NA	NA	NA	NA	NA	NA	NA	NA	NA	NA
122	WDFW	2000	PORT SUSAN	122	WDFW_2000_122_5SUMMER	NA	308	F	3	1997	NA	NA	2602	5SUMMER	NA	NA	NA	NA	NA	bad pic	Pacifichake_oto_chem_26Jan10.xlsx	NA	NA	NA	NA	NA	NA	NA	NA	NA	NA	NA	NA	NA	NA	NA	NA	NA	NA	NA	NA	NA	NA	NA	NA	NA	NA	NA	NA
122	WDFW	2000	PORT SUSAN	122	WDFW_2000_122_5WINTER	NA	308	F	3	1997	NA	NA	2602	5WINTER	NA	NA	NA	NA	NA	bad pic	Pacifichake_oto_chem_26Jan10.xlsx	NA	NA	NA	NA	NA	NA	NA	NA	NA	NA	NA	NA	NA	NA	NA	NA	NA	NA	NA	NA	NA	NA	NA	NA	NA	NA	NA	NA
123	WDFW	2000	PORT SUSAN	123	WDFW_2000_123_1SUMMER	NA	266	M	3	1997	1997	9.41	2631	1SUMMER	1501	136	136	152.82	152.82	NA	Pacifichake_oto_chem_27Jan10.xlsx	NA	0.087932579	0.011666591	1.769710528	0.001836601	7.52E-05	0.002440204	0.000631828	0.020395932	5.39E-05	3.55E-06	0.024156789	0.006254782	0.201909421	0.000533576	3.52E-05	0.141182523	0.027661924	2.481185042	0.003910854	0.000227931	8.617392776	1.143325918	173.4316317	0.179986889	0.007372994	1.37	2.63
123	WDFW	2000	PORT SUSAN	123	WDFW_2000_123_1WINTER	NA	266	M	3	1997	1997-98	9.41	2631	1WINTER	1643	152	16	167.05	14.22	NA	Pacifichake_oto_chem_27Jan10.xlsx	NA	0.080774363	0.004994141	1.96211419	0.001829349	5.61E-05	0.005036676	0.000525747	0.065431582	3.12E-05	2.56E-06	0.015927367	0.001662559	0.206912831	9.88E-05	8.08E-06	0.103736719	0.00816239	2.250743915	0.001972257	7.31E-05	0.807743633	0.04994141	19.6211419	0.018293491	0.00056149	2.07	1.02
123	WDFW	2000	PORT SUSAN	123	WDFW_2000_123_2SUMMER	NA	266	M	3	1997	1998	9.41	2631	2SUMMER	2132	209	56	216.02	48.98	NA	Pacifichake_oto_chem_27Jan10.xlsx	NA	0.058817516	0.011922009	1.987014886	0.003045554	4.20E-05	0.001362201	0.000555333	0.04181158	0.000341034	2.38E-06	0.007942929	0.00323812	0.243801313	0.001988554	1.39E-05	0.085757589	0.016695449	2.435482915	0.008957779	7.23E-05	1.999795531	0.405348305	67.55850613	0.103548829	0.001426697	-0.6	0.05
123	WDFW	2000	PORT SUSAN	123	WDFW_2000_123_2WINTER	NA	266	M	3	1997	1998-99	9.41	2631	2WINTER	2360	235	26	238.86	22.84	NA	Pacifichake_oto_chem_27Jan10.xlsx	NA	0.047498047	0.004689519	2.194507676	0.00434157	3.48E-05	0.002102293	0.000801518	0.063711444	0.000570845	1.56E-06	0.008142145	0.003104266	0.246753361	0.002210872	6.05E-06	0.065187739	0.011669557	2.587349186	0.007849432	4.33E-05	0.712470711	0.070342778	32.91761513	0.065123546	0.000522053	-1.33	-0.47
123	WDFW	2000	PORT SUSAN	123	WDFW_2000_123_3SUMMER	NA	266	M	3	1997	1999	9.41	2631	3SUMMER	2509	252	17	253.78	14.92	NA	Pacifichake_oto_chem_27Jan10.xlsx	NA	0.058883069	0.004775573	2.176633396	0.002431749	3.42E-05	0.003730734	0.000588363	0.083324404	6.80E-05	7.43E-07	0.012373446	0.001951379	0.276355783	0.000225648	2.47E-06	0.074526011	0.007486155	2.59214124	0.00280645	3.76E-05	0.647713757	0.052531307	23.94296735	0.026749234	0.000375947	-1	-0.97
123	WDFW	2000	PORT SUSAN	123	WDFW_2000_123_3WINTER	NA	266	M	3	1997	1999-00	9.41	2631	3WINTER	2631	266	14	266	12.22	NA	Pacifichake_oto_chem_27Jan10.xlsx	NA	0.090894158	0.006200275	2.219071838	0.002515785	4.88E-05	0.006374683	0.000506277	0.082307521	8.88E-05	2.88E-06	0.018030327	0.001431969	0.232800826	0.000251037	8.14E-06	0.116265448	0.008204404	2.623329692	0.003029569	5.81E-05	0.727153268	0.049602204	17.7525747	0.020126281	0.000390243	-1.53	-1.49
123	WDFW	2000	PORT SUSAN	123	WDFW_2000_123_4SUMMER	NA	266	M	3	1997	NA	9.41	2631	4SUMMER	NA	NA	NA	NA	NA	NA	Pacifichake_oto_chem_27Jan10.xlsx	NA	NA	NA	NA	NA	NA	NA	NA	NA	NA	NA	NA	NA	NA	NA	NA	NA	NA	NA	NA	NA	NA	NA	NA	NA	NA	NA	NA
123	WDFW	2000	PORT SUSAN	123	WDFW_2000_123_4WINTER	NA	266	M	3	1997	NA	9.41	2631	4WINTER	NA	NA	NA	NA	NA	NA	Pacifichake_oto_chem_27Jan10.xlsx	NA	NA	NA	NA	NA	NA	NA	NA	NA	NA	NA	NA	NA	NA	NA	NA	NA	NA	NA	NA	NA	NA	NA	NA	NA	NA	NA	NA
123	WDFW	2000	PORT SUSAN	123	WDFW_2000_123_5SUMMER	NA	266	M	3	1997	NA	9.41	2631	5SUMMER	NA	NA	NA	NA	NA	NA	Pacifichake_oto_chem_27Jan10.xlsx	NA	NA	NA	NA	NA	NA	NA	NA	NA	NA	NA	NA	NA	NA	NA	NA	NA	NA	NA	NA	NA	NA	NA	NA	NA	NA	NA	NA
123	WDFW	2000	PORT SUSAN	123	WDFW_2000_123_5WINTER	NA	266	M	3	1997	NA	9.41	2631	5WINTER	NA	NA	NA	NA	NA	NA	Pacifichake_oto_chem_27Jan10.xlsx	NA	NA	NA	NA	NA	NA	NA	NA	NA	NA	NA	NA	NA	NA	NA	NA	NA	NA	NA	NA	NA	NA	NA	NA	NA	NA	NA	NA
124	WDFW	2000	PORT SUSAN	124	WDFW_2000_124_1SUMMER	NA	274	M	4	1996	1996	6.8	2291	1SUMMER	1054	106	106	127.26	127.26	NA	Pacifichake_oto_chem_27Jan10.xlsx	NA	0.090907758	0.011862921	2.098551486	0.005700344	0.000204613	0.002098534	0.000681128	0.027883721	0.000548185	4.65E-06	0.017177244	0.005575273	0.228238092	0.004487089	3.81E-05	0.148207948	0.025956507	2.632414322	0.019681854	0.000290804	6.090819777	0.794815726	140.6029496	0.38192303	0.013709062	-0.23	0.58
124	WDFW	2000	PORT SUSAN	124	WDFW_2000_124_1WINTER	NA	274	M	4	1996	1996-97	6.8	2291	1WINTER	1153	120	13	139	11.74	NA	Pacifichake_oto_chem_27Jan10.xlsx	NA	0.058065991	0.008697149	1.877360052	0.002400643	0.000242465	0.002950298	0.001534707	0.068552852	0.000109806	1.41E-05	0.007805755	0.004060454	0.181373797	0.00029052	3.72E-05	0.06943015	0.013249247	2.086318946	0.002730217	0.000290115	0.406461936	0.060880041	13.14152036	0.0168045	0.001697253	-0.47	0.16
124	WDFW	2000	PORT SUSAN	124	WDFW_2000_124_2SUMMER	NA	274	M	4	1996	1997	6.8	2291	2SUMMER	1836	212	93	220.03	81.02	NA	Pacifichake_oto_chem_27Jan10.xlsx	NA	0.069768636	0.00785346	1.977743543	0.002486944	0.000188734	0.001613317	0.000328385	0.033334072	5.42E-05	6.06E-06	0.011060342	0.002251293	0.228526884	0.00037191	4.15E-05	0.101970819	0.013316193	2.408745492	0.003581134	0.000359932	3.279125882	0.369112643	92.95394653	0.116886383	0.008870493	1.37	2.63
124	WDFW	2000	PORT SUSAN	124	WDFW_2000_124_2WINTER	NA	274	M	4	1996	1997-98	6.8	2291	2WINTER	1912	223	10	229.04	9.02	NA	Pacifichake_oto_chem_27Jan10.xlsx	NA	0.049898361	0.003535727	2.443329095	0.001940256	0.0001692	0.005651218	0.000876514	0.139112024	0.000128836	2.22E-05	0.012636507	0.001959945	0.311063942	0.000288087	4.97E-05	0.071103568	0.007018441	2.931287075	0.002154513	0.000232085	0.249491807	0.017678633	12.21664547	0.009701278	0.000846	2.07	1.02
124	WDFW	2000	PORT SUSAN	124	WDFW_2000_124_3SUMMER	NA	274	M	4	1996	1998	6.8	2291	3SUMMER	2063	243	20	246.95	17.91	NA	Pacifichake_oto_chem_27Jan10.xlsx	NA	0.054422488	0.006139259	2.153380543	0.002265283	0.000212497	0.003272583	0.000552209	0.099918368	5.07E-05	1.23E-05	0.010853928	0.00183147	0.331391736	0.000168133	4.07E-05	0.080764661	0.00930891	2.685471127	0.002514007	0.000269757	0.598647372	0.067531846	23.68718598	0.024918116	0.002337471	-0.6	0.05
124	WDFW	2000	PORT SUSAN	124	WDFW_2000_124_3WINTER	NA	274	M	4	1996	1998-99	6.8	2291	3WINTER	2149	255	12	257.16	10.2	NA	Pacifichake_oto_chem_27Jan10.xlsx	NA	0.057212116	0.007079643	2.05583624	0.002082335	0.000231332	0.003273987	0.00080089	0.119507866	8.73E-05	2.02E-05	0.008019598	0.001961772	0.292733291	0.000213782	4.94E-05	0.066750936	0.009569997	2.603996558	0.00241	0.000326406	0.343272696	0.042477861	12.33501744	0.012494007	0.001387993	-1.33	-0.47
124	WDFW	2000	PORT SUSAN	124	WDFW_2000_124_4SUMMER	NA	274	M	4	1996	1999	6.8	2291	4SUMMER	2247	268	13	268.78	11.63	NA	Pacifichake_oto_chem_27Jan10.xlsx	NA	0.058470728	0.006137516	2.570347336	0.002419837	0.000254874	0.003374851	0.000598164	0.113173856	8.90E-05	1.65E-05	0.008929016	0.001582593	0.299429879	0.000235519	4.37E-05	0.069390475	0.008423494	3.072200071	0.002619314	0.00032534	0.409295097	0.042962609	17.99243135	0.016938861	0.00178412	-1	-0.97
124	WDFW	2000	PORT SUSAN	124	WDFW_2000_124_4WINTER	NA	274	M	4	1996	1999-00	6.8	2291	4WINTER	2291	274	6	274	5.22	NA	Pacifichake_oto_chem_27Jan10.xlsx	NA	0.065550188	0.010052586	2.453055161	0.003102822	0.000248498	0.004310908	0.000763218	0.152488115	0.00021479	7.83E-06	0.007466711	0.001321932	0.264117164	0.000372028	1.36E-05	0.070733968	0.011335736	2.755487715	0.003484654	0.000257877	0.196650563	0.030157757	7.359165484	0.009308467	0.000745493	-1.53	-1.49
124	WDFW	2000	PORT SUSAN	124	WDFW_2000_124_5SUMMER	NA	274	M	4	1996	NA	6.8	2291	5SUMMER	NA	NA	NA	NA	NA	NA	Pacifichake_oto_chem_27Jan10.xlsx	NA	NA	NA	NA	NA	NA	NA	NA	NA	NA	NA	NA	NA	NA	NA	NA	NA	NA	NA	NA	NA	NA	NA	NA	NA	NA	NA	NA
124	WDFW	2000	PORT SUSAN	124	WDFW_2000_124_5WINTER	NA	274	M	4	1996	NA	6.8	2291	5WINTER	NA	NA	NA	NA	NA	NA	Pacifichake_oto_chem_27Jan10.xlsx	NA	NA	NA	NA	NA	NA	NA	NA	NA	NA	NA	NA	NA	NA	NA	NA	NA	NA	NA	NA	NA	NA	NA	NA	NA	NA	NA	NA
125	WDFW	2000	PORT SUSAN	125	WDFW_2000_125_1SUMMER	NA	255	M	3	1997	1997	7.06	2021	1SUMMER	1197	136	136	151.9	151.9	NA	Pacifichake_oto_chem_26Jan10.xlsx	NA	0.081241772	0.016766315	2.132515693	0.005224881	4.06E-05	0.005181306	0.000796448	0.030312575	0.000270787	1.76E-06	0.045465776	0.006988806	0.265991765	0.002376144	1.54E-05	0.464503154	0.030958481	2.902000812	0.013301304	0.000126623	6.255616471	1.291006291	164.2037083	0.402315823	0.003129559	1.37	2.63
125	WDFW	2000	PORT SUSAN	125	WDFW_2000_125_1WINTER	NA	255	M	3	1997	1997-98	7.06	2021	1WINTER	1336	156	20.07	169.29	17.39	NA	Pacifichake_oto_chem_26Jan10.xlsx	NA	0.07387243	0.005071642	2.191547125	0.002508403	5.10E-05	0.003392485	0.000232718	0.078930693	6.50E-05	7.65E-06	0.010177456	0.000698154	0.236792079	0.000194903	2.30E-05	0.088506704	0.006189491	2.627700151	0.002852447	0.000104091	0.664851871	0.045644782	19.72392413	0.022575623	0.000458898	2.07	1.02
125	WDFW	2000	PORT SUSAN	125	WDFW_2000_125_2SUMMER	NA	255	M	3	1997	1998	7.06	2021	2SUMMER	1781	220	64.27	224.97	55.68	NA	Pacifichake_oto_chem_26Jan10.xlsx	NA	0.066625979	0.012576459	1.889360707	0.002224345	6.37E-05	0.002652072	0.001042423	0.05295374	7.22E-05	4.90E-06	0.014766111	0.005803968	0.294833946	0.000402232	2.73E-05	0.112877826	0.023705425	2.484449389	0.003089141	0.00014561	2.065405363	0.389870231	58.57018192	0.068954692	0.001973175	-0.6	0.05
125	WDFW	2000	PORT SUSAN	125	WDFW_2000_125_2WINTER	NA	255	M	3	1997	1998-99	7.06	2021	2WINTER	1876	234	13.72	236.86	11.89	NA	Pacifichake_oto_chem_26Jan10.xlsx	NA	0.062469358	0.011865002	1.860690177	0.001636907	4.80E-05	0.004264295	0.001244625	0.067176606	8.48E-05	3.21E-06	0.011282265	0.003292968	0.177732592	0.000224432	8.48E-06	0.078004436	0.016663196	2.111356992	0.002049993	6.30E-05	0.437285505	0.083055014	13.02483124	0.011458347	0.000336131	-1.33	-0.47
125	WDFW	2000	PORT SUSAN	125	WDFW_2000_125_3SUMMER	NA	255	M	3	1997	1999	7.06	2021	3SUMMER	1962	246	12.42	247.62	10.76	NA	Pacifichake_oto_chem_26Jan10.xlsx	NA	0.061509785	0.008387686	1.926492865	0.001570433	5.55E-05	0.004245197	0.001029765	0.123849488	5.14E-05	5.06E-06	0.010398566	0.0025224	0.30336805	0.000125912	1.24E-05	0.078018049	0.012592986	2.304182228	0.001699696	7.18E-05	0.369058708	0.050326115	11.55895719	0.009422598	0.000333088	-1	-0.97
125	WDFW	2000	PORT SUSAN	125	WDFW_2000_125_3WINTER	NA	255	M	3	1997	1999-00	7.06	2021	3WINTER	2021	255	8.52	255	7.38	NA	Pacifichake_oto_chem_26Jan10.xlsx	NA	0.071566653	0.006567545	2.199064242	0.00283503	7.58E-05	0.004118407	0.000616345	0.116042254	0.000343692	1.53E-05	0.008236814	0.001232691	0.232084508	0.000687384	3.07E-05	0.081125924	0.008185456	2.420916631	0.003635879	0.000120505	0.286266614	0.026270182	8.79625697	0.01134012	0.00030303	-1.53	-1.49
125	WDFW	2000	PORT SUSAN	125	WDFW_2000_125_4SUMMER	NA	255	M	3	1997	NA	7.06	2021	4SUMMER	NA	NA	NA	NA	NA	NA	Pacifichake_oto_chem_26Jan10.xlsx	NA	NA	NA	NA	NA	NA	NA	NA	NA	NA	NA	NA	NA	NA	NA	NA	NA	NA	NA	NA	NA	NA	NA	NA	NA	NA	NA	NA
125	WDFW	2000	PORT SUSAN	125	WDFW_2000_125_4WINTER	NA	255	M	3	1997	NA	7.06	2021	4WINTER	NA	NA	NA	NA	NA	NA	Pacifichake_oto_chem_26Jan10.xlsx	NA	NA	NA	NA	NA	NA	NA	NA	NA	NA	NA	NA	NA	NA	NA	NA	NA	NA	NA	NA	NA	NA	NA	NA	NA	NA	NA	NA
125	WDFW	2000	PORT SUSAN	125	WDFW_2000_125_5SUMMER	NA	255	M	3	1997	NA	7.06	2021	5SUMMER	NA	NA	NA	NA	NA	NA	Pacifichake_oto_chem_26Jan10.xlsx	NA	NA	NA	NA	NA	NA	NA	NA	NA	NA	NA	NA	NA	NA	NA	NA	NA	NA	NA	NA	NA	NA	NA	NA	NA	NA	NA	NA
125	WDFW	2000	PORT SUSAN	125	WDFW_2000_125_5WINTER	NA	255	M	3	1997	NA	7.06	2021	5WINTER	NA	NA	NA	NA	NA	NA	Pacifichake_oto_chem_26Jan10.xlsx	NA	NA	NA	NA	NA	NA	NA	NA	NA	NA	NA	NA	NA	NA	NA	NA	NA	NA	NA	NA	NA	NA	NA	NA	NA	NA	NA	NA
126	WDFW	2000	PORT SUSAN	126	WDFW_2000_126_1SUMMER	NA	276	M	3	1997	1997	9.82	2341	1SUMMER	1445	156.25	156.25	171.22	171.22	NA	Pacifichake_oto_chem_27Jan10.xlsx	NA	0.069836112	0.019414381	1.8491611	0.007407734	4.44E-05	0.001292431	0.000881148	0.032237656	0.000478327	1.67E-06	0.012530581	0.008543047	0.31255567	0.004637556	1.62E-05	0.107285842	0.040942569	3.00158789	0.022586942	0.000107329	6.564594561	1.824951779	173.8211434	0.696326983	0.004172586	1.37	2.63
[truncated: 5,199 more rows]
[truncated: 17 more columns]
